# Supplementary material for: Redox driven B12-ligand switch drives CarH photoresponse
Source: Nat Commun. 2023 Aug 21;14:5082. doi: 10.1038/s41467-023-40817-6 (PMC10442372; doi:10.1038/s41467-023-40817-6)
Supplement: Supplementary file 4 — Supplementary Data 1 [file 41467_2023_40817_MOESM4_ESM.xlsx]

## Sheet: TtCBDdark
Elution time (min)	Normalized detector signal	time (min)	UV	time (min)	dRI	time (min)	Molar Mass
time (min)	LS	time (min)	UV	time (min)	dRI	time (min)	Molar Mass
-0.02381	-0.00298	0.0041	0.000564708	-0.13995	0.00296	13.3911	76026.5
-0.01562	-0.00329	0.01229	0.000678039	-0.13118	0.0013	13.3992	75939.5
-0.00743	-0.00355	0.02048	0.000787899	-0.12241	0.00104	13.4074	75855.4
0.000763599	-0.00376	0.02867	0.000899726	-0.11364	0.00153	13.4156	75775.8
0.00895	-0.00391	0.03686	0.00101	-0.10487	0.00172	13.4238	75701.7
0.01714	-0.004	0.04505	0.00111	-0.09609	0.00179	13.432	75635.9
0.02533	-0.00403	0.05324	0.0012	-0.08732	0.00187	13.4402	75580.5
0.03352	-0.004	0.06143	0.00126	-0.07855	0.00188	13.4484	75538.9
0.04171	-0.00392	0.06962	0.00128	-0.06978	0.00189	13.4566	75505.1
0.0499	-0.0038	0.07781	0.00126	-0.06101	0.00188	13.4648	75486.3
0.05809	-0.00365	0.086	0.00123	-0.05223	0.00187	13.473	75485.1
0.06628	-0.00348	0.09419	0.0012	-0.04346	0.00184	13.4811	75493
0.07447	-0.00329	0.10238	0.00119	-0.03469	0.00177	13.4893	75516.6
0.08266	-0.00311	0.11057	0.00118	-0.02592	0.00168	13.4975	75556.1
0.09085	-0.00293	0.11876	0.00117	-0.01715	0.0016	13.5057	75603.8
0.09904	-0.00278	0.12695	0.00116	-0.00837	0.00151	13.5139	75657.4
0.10723	-0.00264	0.13514	0.00115	0.00039765	0.00143	13.5221	75711.6
0.11542	-0.00253	0.14333	0.00113	0.00917	0.00135	13.5303	75759.9
0.12361	-0.00245	0.15152	0.00111	0.01794	0.00125	13.5385	75801.5
0.1318	-0.00239	0.15971	0.00108	0.02671	0.00117	13.5467	75836.9
0.13999	-0.00237	0.1679	0.00103	0.03549	0.00107	13.5549	75861.4
0.14818	-0.00236	0.17609	0.000979648	0.04426	0.000992004	13.563	75868.5
0.15637	-0.00237	0.18428	0.000917505	0.05303	0.000931094	13.5712	75860.1
0.16456	-0.0024	0.19246	0.000851612	0.0618	0.000848752	13.5794	75837.5
0.17275	-0.00243	0.20065	0.000791909	0.07057	0.000760848	13.5876	75797.8
0.18094	-0.00247	0.20884	0.000749986	0.07935	0.000714458	13.5958	75746.8
0.18913	-0.0025	0.21703	0.000729874	0.08812	0.00067887	13.604	75690.6
0.19732	-0.00253	0.22522	0.000728718	0.09689	0.000602443	13.6122	75629.1
0.20551	-0.00255	0.23341	0.000749336	0.10566	0.000518868	13.6204	75563.5
0.2137	-0.00256	0.2416	0.000796239	0.11443	0.000477743	13.6286	75498.2
0.22189	-0.00256	0.24979	0.000853681	0.12321	0.00041272	13.6367	75434.3
0.23008	-0.00256	0.25798	0.000908728	0.13198	0.000350578	13.6449	75375.9
0.23827	-0.00254	0.26617	0.000957526	0.14075	0.000312337	13.6531	75323.2
0.24646	-0.00253	0.27436	0.00099999	0.14952	0.000263752	13.6613	75268
0.25465	-0.0025	0.28255	0.00104	0.15829	0.000234693	13.6695	75210.1
0.26284	-0.00248	0.29074	0.00106	0.16707	0.000185262	13.6777	75165.3
0.27103	-0.00245	0.29893	0.00109	0.17584	0.000155266	13.6859	75138.2
0.27922	-0.00242	0.30712	0.0011	0.18461	0.000139414	13.6941	75118.9
0.28741	-0.00239	0.31531	0.00109	0.19338	0.00011982	13.7023	75107.1
0.2956	-0.00234	0.3235	0.00105	0.20215	0.000117198	13.7105	75103.9
0.30379	-0.00229	0.33169	0.000997668	0.21093	0.000114576	13.7187	75096.1
0.31198	-0.00222	0.33988	0.000930763	0.2197	0.000110601	13.7268	75089.5
0.32017	-0.00212	0.34807	0.000859596	0.22847	0.000106627	13.735	75098.4
0.32835	-0.00201	0.35626	0.000789152	0.23724	0.000119344	13.7432	75124.3
0.33654	-0.00187	0.36445	0.000717827	0.24601	0.000130576	13.7514	75162.8
0.34473	-0.0017	0.37264	0.000645404	0.25479	0.000140544	13.7596	75210.9
0.35292	-0.00151	0.38083	0.000571031	0.26356	0.00013824	13.7678	75268.3
0.36111	-0.0013	0.38902	0.00049649	0.27233	0.000135936	13.776	75333.2
0.3693	-0.00108	0.39721	0.000435455	0.2811	0.000128152	13.7842	75403
0.37749	-0.000847234	0.4054	0.000398725	0.28987	0.000116099	13.7924	75476.6
0.38568	-0.000614834	0.41359	0.00039334	0.29865	0.000106428	13.8005	75553
0.39387	-0.000389669	0.42178	0.000428446	0.30742	0.00011868	13.8087	75629.2
0.40206	-0.000178901	0.42997	0.000497884	0.31619	0.000122296	13.8169	75703.8
0.41025	1.14e-05	0.43816	0.000574338	0.32496	0.000125911	13.8251	75805.8
0.41844	0.000176949	0.44635	0.000643114	0.33373	0.00013044	13.8333	75870.7
0.42663	0.000315175	0.45454	0.000702816	0.34251	0.000125498	13.8415	75890.1
0.43482	0.000425669	0.46273	0.000738838	0.35128	0.000120557	13.8497	75929.1
0.44301	0.000510224	0.47092	0.00074858	0.36005	0.00012838	13.8579	75962.7
0.4512	0.000571752	0.47911	0.00074659	0.36882	0.00013088	13.8661	75985
0.45939	0.000614892	0.4873	0.000746562	0.37759	0.000133381	13.8742	75998.1
0.46758	0.000645162	0.49549	0.000752577	0.38637	0.000133714	13.8824	76001.9
0.47577	0.00066872	0.50368	0.000759028	0.39514	0.000133685	13.8906	75996.5
0.48396	0.000691623	0.51187	0.000763457	0.40391	0.000133657	13.8988	75985
0.49215	0.000720308	0.52006	0.000763737	0.41268	0.000133409	13.907	75969.5
0.50034	0.000761187	0.52825	0.000746959	0.42145	0.000130188	13.9152	75948.4
0.50853	0.000820086	0.53644	0.000716758	0.43023	0.000126967	13.9234	75922.1
0.51672	0.000902101	0.54463	0.000676909	0.439	0.000108415	13.9316	75892.9
0.52491	0.00101	0.55282	0.000629207	0.44777	0.000112656	13.9398	75876
0.5331	0.00115	0.56101	0.000578634	0.45654	0.000133597	13.948	75864
0.54129	0.00132	0.56919	0.000526961	0.46531	0.000134604	13.9561	75838.7
0.54948	0.00151	0.57738	0.000478295	0.47409	0.000135611	13.9643	75812.4
0.55767	0.00173	0.58557	0.000434029	0.48286	0.000142463	13.9725	75790.3
0.56586	0.00197	0.59376	0.000391064	0.49163	0.000141641	13.9807	75775.6
0.57405	0.00221	0.60195	0.000349202	0.5004	0.000136004	13.9889	75767
0.58224	0.00245	0.61014	0.000316962	0.50917	0.000130366	13.9971	75768.2
0.59043	0.00268	0.61833	0.00030291	0.51795	0.000133217	14.0053	75787.6
0.59862	0.00288	0.62652	0.000310441	0.52672	0.000142326	14.0135	75817.8
0.60681	0.00305	0.63471	0.000336283	0.53549	0.000162857	14.0217	75846.5
0.615	0.00319	0.6429	0.000368776	0.54426	0.000165001	14.0299	75873.5
0.62319	0.00328	0.65109	0.00040104	0.55303	0.000164288	14.0381	75901.2
0.63138	0.00333	0.65928	0.000431044	0.56181	0.000163576	14.0462	75923.9
0.63957	0.00334	0.66747	0.000458687	0.57058	0.000163078	14.0544	75942.8
0.64776	0.00332	0.67566	0.000490135	0.57935	0.000167483	14.0626	75958
0.65595	0.00326	0.68385	0.000530946	0.58812	0.00016661	14.0708	75965.6
0.66414	0.00319	0.69204	0.000581361	0.59689	0.000165191	14.079	75964.4
0.67233	0.0031	0.70023	0.000631681	0.60567	0.000163772	14.0872	75953.9
0.68052	0.00301	0.70842	0.000676073	0.61444	0.000161807	14.0954	75933.8
0.68871	0.00292	0.71661	0.000714119	0.62321	0.000145977	14.1036	75904.6
0.69689	0.00284	0.7248	0.000732876	0.63198	0.000154375	14.1118	75872.1
0.70508	0.00277	0.73299	0.000731094	0.64075	0.000152688	14.1199	75832.3
0.71327	0.00271	0.74118	0.000713513	0.64953	0.000151	14.1281	75785.1
0.72146	0.00267	0.74937	0.000687063	0.6583	0.000143386	14.1363	75737.9
0.72965	0.00263	0.75756	0.00065952	0.66707	0.000199638	14.1445	75690.7
0.73784	0.0026	0.76575	0.000632752	0.67584	0.000196227	14.1527	75637
0.74603	0.00257	0.77394	0.000603408	0.68461	0.000192816	14.1609	75580.1
0.75422	0.00253	0.78213	0.000568227	0.69339	0.00018682	14.1691	75528.5
0.76241	0.00248	0.79032	0.00052873	0.70216	0.000177293	14.1773	75474.2
0.7706	0.0024	0.79851	0.00048644	0.71093	0.00018652	14.1855	75408.4
0.77879	0.0023	0.8067	0.000444015	0.7197	0.000189545	14.1936	75343.6
0.78698	0.00216	0.81489	0.000398439	0.72847	0.000191963	14.2018	75278.7
0.79517	0.00199	0.82308	0.000349616	0.73725	0.000199409	14.21	75213
0.80336	0.00179	0.83127	0.000308437	0.74602	0.000201295	14.2182	75152
0.81155	0.00155	0.83946	0.000283848	0.75479	0.000203181	14.2264	75089.2
0.81974	0.00129	0.84765	0.0002722	0.76356	0.000205248	14.2346	75027.5
0.82793	0.00102	0.85584	0.000263825	0.77233	0.000207316	14.2428	74973.3
0.83612	0.000754112	0.86403	0.000255489	0.78111	0.00020576	14.251	74928.6
0.84431	0.000497065	0.87222	0.000246289	0.78988	0.000204205	14.2592	74889.3
0.8525	0.000267713	0.88041	0.000236205	0.79865	0.000182747	14.2674	74853.6
0.86069	7.94e-05	0.8886	0.000232101	0.80742	0.000175473	14.2756	74827.5
0.86888	-5.66e-05	0.89679	0.000242672	0.81619	0.000201677	14.2837	74817.1
0.87707	-0.0001328	0.90498	0.000272381	0.82497	0.00020301	14.2919	74426.8
0.88526	-0.000145324	0.91317	0.00030206	0.83374	0.000201316
0.89345	-9.55e-05	0.92136	0.000323453	0.84251	0.000199622
0.90164	1.03e-05	0.92955	0.00033385	0.85128	0.000179597
0.90983	0.000161571	0.93773	0.000324952	0.86005	0.000169763
0.91802	0.00034446	0.94592	0.000300083	0.86883	0.00018519
0.92621	0.000543067	0.95411	0.000272421	0.8776	0.000188734
0.9344	0.000740965	0.9623	0.000252867	0.88637	0.000187723
0.94259	0.000923116	0.97049	0.000244189	0.89514	0.000183331
0.95078	0.00108	0.97868	0.000251476	0.90391	0.00017894
0.95897	0.00119	0.98687	0.000262535	0.91269	0.000171278
0.96716	0.00127	0.99506	0.000271091	0.92146	0.000168886
0.97535	0.00131	1.00325	0.000275907	0.93023	0.000174263
0.98354	0.00131	1.01144	0.000271378	0.939	0.000173804
0.99173	0.00128	1.01963	0.000259211	0.94777	0.000173345
0.99992	0.00123	1.02782	0.000243472	0.95655	0.000173665
1.00811	0.00117	1.03601	0.000222395	0.96532	0.000173985
1.0163	0.00112	1.0442	0.00019414	0.97409	0.000189653
1.02449	0.00106	1.05239	0.000157721	0.98286	0.000196109
1.03268	0.00103	1.06058	0.000111109	0.99163	0.00019742
1.04087	0.001	1.06877	5.12e-05	1.00041	0.000211577
1.04906	0.000992211	1.07696	-1.39e-05	1.00918	0.000211092
1.05725	0.000991992	1.08515	-7.25e-05	1.01795	0.000208213
1.06544	0.000996468	1.09334	-0.000121388	1.02672	0.000205335
1.07362	0.000998749	1.10153	-0.000158541	1.03549	0.000194136
1.08181	0.000991445	1.10972	-0.000178774	1.04427	0.000194798
1.09	0.000967596	1.11791	-0.000181637	1.05304	0.00019615
1.09819	0.000921673	1.1261	-0.000167713	1.06181	0.000203701
1.10638	0.00085007	1.13429	-0.000140385	1.07058	0.000206766
1.11457	0.000751402	1.14248	-0.000111915	1.07935	0.000207084
1.12276	0.000626359	1.15067	-8.74e-05	1.08813	0.000196583
1.13095	0.000477397	1.15886	-6.68e-05	1.0969	0.000186082
1.13914	0.00030843	1.16705	-5.36e-05	1.10567	0.000187389
1.14733	0.000124034	1.17524	-4.51e-05	1.11444	0.000183029
1.15552	-7.11e-05	1.18343	-2.64e-05	1.12321	0.00017867
1.16371	-0.000272228	1.19162	1.11e-05	1.13199	0.000154745
1.1719	-0.000475122	1.19981	6.54e-05	1.14076	0.000156584
1.18009	-0.000675631	1.208	0.000123143	1.14953	0.000158422
1.18828	-0.000869947	1.21619	0.0001757	1.1583	0.000162461
1.19647	-0.00105	1.22438	0.000215776	1.16707	0.000161462
1.20466	-0.00122	1.23257	0.000242029	1.17585	0.000160462
1.21285	-0.00137	1.24076	0.000252854	1.18462	0.000166344
1.22104	-0.00149	1.24895	0.00024857	1.19339	0.000183537
1.22923	-0.00158	1.25714	0.000231995	1.20216	0.000181654
1.23742	-0.00164	1.26533	0.000207981	1.21093	0.000179772
1.24561	-0.00166	1.27352	0.00018124	1.21971	0.000171823
1.2538	-0.00164	1.28171	0.000147073	1.22848	0.000161841
1.26199	-0.00159	1.2899	0.000100962	1.23725	0.000153996
1.27018	-0.00151	1.29809	4.83e-05	1.24602	0.000154997
1.27837	-0.00141	1.30628	7.64e-06	1.25479	0.000154493
1.28656	-0.0013	1.31446	-8.83e-06	1.26357	0.000142777
1.29475	-0.00119	1.32265	-5.23e-06	1.27234	0.000131061
1.30294	-0.00108	1.33084	1.24e-05	1.28111	0.000129423
1.31113	-0.000992607	1.33903	3.21e-05	1.28988	0.000143061
1.31932	-0.000921601	1.34722	4.92e-05	1.29865	0.000148422
1.32751	-0.000871988	1.35541	6.25e-05	1.30743	0.000149487
1.3357	-0.000842728	1.3636	7.24e-05	1.3162	0.000150552
1.34389	-0.000830301	1.37179	8.22e-05	1.32497	0.000142567
1.35208	-0.000828986	1.37998	9.86e-05	1.33374	0.000134583
1.36027	-0.000831783	1.38817	0.000125694	1.34251	0.000119457
1.36846	-0.000831771	1.39636	0.000160543	1.35129	0.000155674
1.37665	-0.00082212	1.40455	0.000197998	1.36006	0.00015875
1.38484	-0.000797859	1.41274	0.000239682	1.36883	0.000158363
1.39303	-0.000756311	1.42093	0.00028653	1.3776	0.000148141
1.40122	-0.000697497	1.42912	0.00033044	1.38637	0.00013792
1.40941	-0.000624239	1.43731	0.00036841	1.39515	0.000131246
1.4176	-0.000541834	1.4455	0.000399705	1.40392	0.000126326
1.42579	-0.000457235	1.45369	0.000416254	1.41269	0.000121405
1.43398	-0.000378917	1.46188	0.000420678	1.42146	0.000124813
1.44217	-0.000314847	1.47007	0.000417123	1.43023	0.000135951
1.45035	-0.000274502	1.47826	0.000398642	1.43901	0.000150231
1.45854	-0.000264205	1.48645	0.000362383	1.44778	0.000152254
1.46673	-0.000288271	1.49464	0.000310821	1.45655	0.000145062
1.47492	-0.000348256	1.50283	0.000249508	1.46532	0.00013787
1.48311	-0.000442603	1.51102	0.000190366	1.47409	0.00013659
1.4913	-0.000566821	1.51921	0.000147033	1.48287	0.000141661
1.49949	-0.000713676	1.5274	0.000127967	1.49164	0.000143228
1.50768	-0.000873837	1.53559	0.000132408	1.50041	0.000142144
1.51587	-0.00104	1.54378	0.000155647	1.50918	0.000140535
1.52406	-0.00119	1.55197	0.000190887	1.51795	0.000138927
1.53225	-0.00133	1.56016	0.000228611	1.52673	0.000135627
1.54044	-0.00144	1.56835	0.000266799	1.5355	0.000132327
1.54863	-0.00151	1.57654	0.000313417	1.54427	0.000126143
1.55682	-0.00154	1.58473	0.000372601	1.55304	0.000125312
1.56501	-0.00153	1.59292	0.000436633	1.56181	0.000122626
1.5732	-0.00149	1.60111	0.000498234	1.57059	0.00011994
1.58139	-0.00141	1.6093	0.000547467	1.57936	0.000126935
1.58958	-0.0013	1.61749	0.00058195	1.58813	0.000128742
1.59777	-0.00117	1.62568	0.000599912	1.5969	0.000125266
1.60596	-0.00103	1.63387	0.000603257	1.60567	0.00012179
1.61415	-0.000881701	1.64206	0.0005976	1.61445	0.00011777
1.62234	-0.000742063	1.65025	0.000584555	1.62322	0.000127912
1.63053	-0.000616267	1.65844	0.000556744	1.63199	0.000128712
1.63872	-0.000511512	1.66663	0.000511353	1.64076	0.000119216
1.64691	-0.00043398	1.67482	0.000448896	1.64953	0.000109721
1.6551	-0.000388263	1.68301	0.000377717	1.65831	0.00011004
1.66329	-0.00037678	1.69119	0.000317745	1.66708	0.000109495
1.67148	-0.000400016	1.69938	0.000280523	1.67585	0.000104228
1.67967	-0.00045646	1.70757	0.000264072	1.68462	9.9e-05
1.68786	-0.000542313	1.71576	0.000263677	1.69339	8.9e-05
1.69605	-0.000652671	1.72395	0.000266705	1.70217	8.05e-05
1.70424	-0.000780943	1.73214	0.000268214	1.71094	0.000108427
1.71243	-0.000920034	1.74033	0.000267353	1.71971	0.0001046
1.72062	-0.00106	1.74852	0.000267395	1.72848	0.000100772
1.72881	-0.0012	1.75671	0.000270015	1.73725	8.95e-05
1.737	-0.00134	1.7649	0.00027979	1.74603	8.62e-05
1.74519	-0.00146	1.77309	0.000296369	1.7548	8.19e-05
1.75338	-0.00157	1.78128	0.000313771	1.76357	7.75e-05
1.76157	-0.00167	1.78947	0.000327767	1.77234	5.95e-05
1.76976	-0.00175	1.79766	0.000337795	1.78111	5.62e-05
1.77795	-0.00182	1.80585	0.000342696	1.78989	5.4e-05
1.78614	-0.00187	1.81404	0.00034208	1.79866	3.82e-05
1.79433	-0.00191	1.82223	0.000339963	1.80743	5.78e-05
1.80252	-0.00192	1.83042	0.000337672	1.8162	5.92e-05
1.81071	-0.00192	1.83861	0.000335054	1.82497	5.69e-05
1.81889	-0.00189	1.8468	0.000332463	1.83375	5.46e-05
1.82708	-0.00183	1.85499	0.000329938	1.84252	5.05e-05
1.83527	-0.00174	1.86318	0.000321786	1.85129	4.61e-05
1.84346	-0.00161	1.87137	0.00029968	1.86006	4.18e-05
1.85165	-0.00145	1.87956	0.000257218	1.86883	5.27e-05
1.85984	-0.00125	1.88775	0.000199518	1.87761	7.56e-05
1.86803	-0.00101	1.89594	0.000135339	1.88638	7.74e-05
1.87622	-0.000740467	1.90413	6.97e-05	1.89515	7.93e-05
1.88441	-0.000439925	1.91232	8.51e-06	1.90392	7.95e-05
1.8926	-0.000115077	1.92051	-4.09e-05	1.91269	8.17e-05
1.90079	0.000226607	1.9287	-7.79e-05	1.92147	7.92e-05
1.90898	0.000576144	1.93689	-0.000105169	1.93024	7.68e-05
1.91717	0.000923318	1.94508	-0.000123256	1.93901	7.5e-05
1.92536	0.00126	1.95327	-0.000134596	1.94778	7.07e-05
1.93355	0.00157	1.96146	-0.000136595	1.95655	6.65e-05
1.94174	0.00184	1.96965	-0.000128021	1.96533	5.72e-05
1.94993	0.00208	1.97784	-0.000107359	1.9741	4.33e-05
1.95812	0.00227	1.98603	-6.91e-05	1.98287	6.36e-05
1.96631	0.00242	1.99422	-1.52e-05	1.99164	7.28e-05
1.9745	0.00252	2.00241	4.17e-05	2.00041	7e-05
1.98269	0.00257	2.0106	9.65e-05	2.00919	6.72e-05
1.99088	0.00259	2.01879	0.000147177	2.01796	5.48e-05
1.99907	0.00258	2.02698	0.000201089	2.02673	5.27e-05
2.00726	0.00256	2.03517	0.000261632	2.0355	6.37e-05
2.01545	0.00252	2.04336	0.000328383	2.04427	6.85e-05
2.02364	0.0025	2.05155	0.000394694	2.05305	7.01e-05
2.03183	0.00249	2.05973	0.000454967	2.06182	6.73e-05
2.04002	0.0025	2.06792	0.00050005	2.07059	6.45e-05
2.04821	0.00255	2.07611	0.000527906	2.07936	5.94e-05
2.0564	0.00263	2.0843	0.000535093	2.08813	5.43e-05
2.06459	0.00276	2.09249	0.000522134	2.09691	5.33e-05
2.07278	0.00292	2.10068	0.000491295	2.10568	4.91e-05
2.08097	0.00312	2.10887	0.000457492	2.11445	4.49e-05
2.08916	0.00336	2.11706	0.000436133	2.12322	5.08e-05
2.09735	0.00361	2.12525	0.000437295	2.13199	5.78e-05
2.10554	0.00387	2.13344	0.00046537	2.14077	5.44e-05
2.11373	0.00412	2.14163	0.000504506	2.14954	5.1e-05
2.12192	0.00436	2.14982	0.00054221	2.15831	4.32e-05
2.13011	0.00456	2.15801	0.000570684	2.16708	2.79e-05
2.1383	0.00471	2.1662	0.000588374	2.17585	3.95e-05
2.14649	0.00481	2.17439	0.000591844	2.18463	3.72e-05
2.15468	0.00484	2.18258	0.000582924	2.1934	3.49e-05
2.16287	0.00481	2.19077	0.000561456	2.20217	2.9e-05
2.17106	0.00472	2.19896	0.000526386	2.21094	2.66e-05
2.17925	0.00458	2.20715	0.000477133	2.21971	1.89e-05
2.18744	0.00439	2.21534	0.000411192	2.22849	-4.04e-06
2.19562	0.00418	2.22353	0.000334186	2.23726	7.41e-06
2.20381	0.00395	2.23172	0.00025722	2.24603	2.42e-05
2.212	0.00373	2.23991	0.000177849	2.2548	3.14e-05
2.22019	0.00352	2.2481	8.97e-05	2.26357	3.87e-05
2.22838	0.00334	2.25629	1.24e-05	2.27235	3.49e-05
2.23657	0.00319	2.26448	-3.78e-05	2.28112	3.11e-05
2.24476	0.00307	2.27267	-6.97e-05	2.28989	2.3e-05
2.25295	0.003	2.28086	-8.51e-05	2.29866	2.02e-05
2.26114	0.00296	2.28905	-7.57e-05	2.30743	1.75e-05
2.26933	0.00295	2.29724	-4.02e-05	2.31621	9.45e-07
2.27752	0.00297	2.30543	1.61e-05	2.32498	2.31e-05
2.28571	0.00302	2.31362	7.14e-05	2.33375	2.27e-05
2.2939	0.0031	2.32181	0.000117626	2.34252	4.42e-05
2.30209	0.00319	2.33	0.000150759	2.35129	4.77e-05
2.31028	0.0033	2.33819	0.000155575	2.36007	4.8e-05
2.31847	0.00341	2.34638	0.000135495	2.36884	4.26e-05
2.32666	0.00352	2.35457	0.000108773	2.37761	3.71e-05
2.33485	0.00362	2.36276	8.65e-05	2.38638	1.63e-05
2.34304	0.0037	2.37095	7.24e-05	2.39515	-1.35e-05
2.35123	0.00375	2.37914	6.22e-05	2.40393	-1.01e-05
2.35942	0.00377	2.38733	5.2e-05	2.4127	1.75e-05
2.36761	0.00374	2.39552	4.1e-05	2.42147	3.53e-05
2.3758	0.00368	2.40371	2.78e-05	2.43024	3.76e-05
2.38399	0.00358	2.4119	2.95e-06	2.43901	3.76e-05
2.39218	0.00345	2.42009	-4.18e-05	2.44779	3.75e-05
2.40037	0.0033	2.42828	-0.000111217	2.45656	3.82e-05
2.40856	0.00314	2.43646	-0.000199209	2.46533	5.41e-05
2.41675	0.00299	2.44465	-0.000294134	2.4741	5.03e-05
2.42494	0.00284	2.45284	-0.000380092	2.48287	4.65e-05
2.43313	0.00271	2.46103	-0.00044636	2.49165	3.48e-05
2.44132	0.0026	2.46922	-0.000485606	2.50042	3.16e-05
2.44951	0.0025	2.47741	-0.000493457	2.50919	4.26e-05
2.4577	0.00243	2.4856	-0.000493651	2.51796	4.25e-05
2.46589	0.00237	2.49379	-0.000497014	2.52673	4.24e-05
2.47408	0.00232	2.50198	-0.000506299	2.53551	5.44e-05
2.48227	0.00227	2.51017	-0.000526877	2.54428	6.06e-05
2.49046	0.00222	2.51836	-0.000557085	2.55305	5.78e-05
2.49865	0.00217	2.52655	-0.000590888	2.56182	5.49e-05
2.50684	0.00211	2.53474	-0.000616866	2.57059	3.77e-05
2.51503	0.00204	2.54293	-0.000619019	2.57937	3.64e-05
2.52322	0.00195	2.55112	-0.000594324	2.58814	3.5e-05
2.53141	0.00185	2.55931	-0.000555666	2.59691	3.03e-05
2.5396	0.00174	2.5675	-0.000514152	2.60568	4.07e-05
2.54779	0.00161	2.57569	-0.000474936	2.61445	3.84e-05
2.55598	0.00147	2.58388	-0.000439274	2.62323	3.62e-05
2.56416	0.00132	2.59207	-0.000407515	2.632	3.09e-05
2.57235	0.00117	2.60026	-0.000379255	2.64077	2.81e-05
2.58054	0.00102	2.60845	-0.000353948	2.64954	2.53e-05
2.58873	0.000865823	2.61664	-0.00032952	2.65831	-1.5e-06
2.59692	0.000726389	2.62483	-0.000299093	2.66709	-4.03e-06
2.60511	0.00060188	2.63302	-0.000263419	2.67586	1.89e-05
2.6133	0.000495341	2.64121	-0.0002293	2.68463	1.11e-05
2.62149	0.000407413	2.6494	-0.000200826	2.6934	3.38e-06
2.62968	0.000336261	2.65759	-0.00017836	2.70217	-1.66e-05
2.63787	0.000277435	2.66578	-0.000169197	2.71095	-2.76e-05
2.64606	0.000224675	2.67397	-0.000171221	2.71972	4.15e-06
2.65425	0.000170524	2.68216	-0.000174984	2.72849	-1.53e-07
2.66244	0.000107446	2.69035	-0.000170629	2.73726	-4.46e-06
2.67063	2.93e-05	2.69854	-0.000147737	2.74603	-1.44e-05
2.67882	-6.94e-05	2.70673	-0.000115452	2.75481	1.68e-05
2.68701	-0.000191048	2.71492	-8.46e-05	2.76358	2.29e-05
2.6952	-0.000335229	2.72311	-6.3e-05	2.77235	2.29e-05
2.70339	-0.000498924	2.7313	-5.24e-05	2.78112	2.21e-05
2.71158	-0.000677038	2.73949	-5.81e-05	2.78989	2.12e-05
2.71977	-0.000863141	2.74768	-7.89e-05	2.79867	1.93e-05
2.72796	-0.00105	2.75587	-0.000100262	2.80744	1.74e-05
2.73615	-0.00123	2.76406	-0.000106624	2.81621	1.39e-05
2.74434	-0.0014	2.77225	-9.7e-05	2.82498	3.18e-05
2.75253	-0.00155	2.78044	-8.17e-05	2.83375	3.19e-05
2.76072	-0.00168	2.78863	-6.67e-05	2.84253	2.55e-05
2.76891	-0.00178	2.79682	-5.62e-05	2.8513	1.9e-05
2.7771	-0.00184	2.805	-5.14e-05	2.86007	7.96e-06
2.78529	-0.00188	2.81319	-6.07e-05	2.86884	4.25e-06
2.79348	-0.00188	2.82138	-8.84e-05	2.87761	5.37e-07
2.80167	-0.00184	2.82957	-0.00012558	2.88639	-1.32e-05
2.80986	-0.00177	2.83776	-0.000156213	2.89516	-1.47e-05
2.81805	-0.00166	2.84595	-0.000173927	2.90393	-1.61e-05
2.82624	-0.00152	2.85414	-0.000188173	2.9127	-1.86e-05
2.83443	-0.00137	2.86233	-0.000203374	2.92147	-3.83e-05
2.84262	-0.00121	2.87052	-0.000223208	2.93025	-4.37e-05
2.85081	-0.00105	2.87871	-0.000258386	2.93902	-4.51e-05
2.859	-0.000915613	2.8869	-0.000300322	2.94779	-3.94e-05
2.86719	-0.000814214	2.89509	-0.0003345	2.95656	-3.36e-05
2.87538	-0.000759989	2.90328	-0.000357126	2.96533	-1.37e-05
2.88357	-0.000762103	2.91147	-0.000374413	2.97411	-5.4e-06
2.89176	-0.000824596	2.91966	-0.000389891	2.98288	-2.9e-06
2.89995	-0.000946399	2.92785	-0.000404028	2.99165	-3.29e-06
2.90814	-0.00112	2.93604	-0.000415868	3.00042	-3.67e-06
2.91633	-0.00134	2.94423	-0.00041865	3.00919	-1.31e-06
2.92452	-0.00158	2.95242	-0.000408781	3.01797	4.32e-06
2.93271	-0.00184	2.96061	-0.000388675	3.02674	4.36e-06
2.94089	-0.00209	2.9688	-0.000363483	3.03551	4.4e-06
2.94908	-0.00233	2.97699	-0.000333949	3.04428	1.52e-06
2.95727	-0.00253	2.98518	-0.000300948	3.05305	-1.36e-06
2.96546	-0.00269	2.99337	-0.000264842	3.06183	-1.48e-05
2.97365	-0.00281	3.00156	-0.000219373	3.0706	-1.86e-05
2.98184	-0.00289	3.00975	-0.000164185	3.07937	-8.76e-06
2.99003	-0.00292	3.01794	-0.000107206	3.08814	-9.72e-06
2.99822	-0.00291	3.02613	-5.47e-05	3.09691	-1.07e-05
3.00641	-0.00287	3.03432	-5.96e-06	3.10569	-5.13e-07
3.0146	-0.0028	3.04251	4.58e-05	3.11446	-2.26e-06
3.02279	-0.00271	3.0507	0.000105768	3.12323	-4.02e-06
3.03098	-0.00259	3.05889	0.000170711	3.132	-1.01e-05
3.03917	-0.00245	3.06708	0.000232432	3.14077	-4.91e-06
3.04736	-0.0023	3.07527	0.000287305	3.14955	-5.02e-06
3.05555	-0.00212	3.08346	0.000327443	3.15832	-1.14e-05
3.06374	-0.00193	3.09165	0.000350928	3.16709	-1.79e-05
3.07193	-0.00172	3.09984	0.000352591	3.17586	-4.14e-05
3.08012	-0.00151	3.10803	0.000339196	3.18463	-3.65e-05
3.08831	-0.00128	3.11622	0.000319743	3.19341	-1.99e-05
3.0965	-0.00107	3.12441	0.000302592	3.20218	-1.26e-05
3.10469	-0.00086728	3.1326	0.000296616	3.21095	-1.21e-05
3.11288	-0.000689785	3.14079	0.000303812	3.21972	-1.81e-05
3.12107	-0.000543923	3.14898	0.000323786	3.22849	-2.42e-05
3.12926	-0.000435008	3.15717	0.000353072	3.23727	-3.67e-05
3.13745	-0.000364691	3.16536	0.000392031	3.24604	-6.11e-05
3.14564	-0.00033059	3.17355	0.000448768	3.25481	-4.49e-05
3.15383	-0.000326498	3.18173	0.000508235	3.26358	-3.86e-05
3.16202	-0.000343121	3.18992	0.000561183	3.27235	-3.88e-05
3.17021	-0.000368892	3.19811	0.000598369	3.28113	-3.91e-05
3.1784	-0.000391631	3.2063	0.000617338	3.2899	-3.34e-05
3.18659	-0.000399275	3.21449	0.000606718	3.29867	-3.5e-05
3.19478	-0.000381615	3.22268	0.00057267	3.30744	-3.65e-05
3.20297	-0.000331129	3.23087	0.000525514	3.31621	-4.86e-05
3.21116	-0.000244282	3.23906	0.000460104	3.32499	-4.61e-05
3.21935	-0.000121853	3.24725	0.000393923	3.33376	-4.95e-05
3.22754	3.23e-05	3.25544	0.000336721	3.34253	-5.29e-05
3.23573	0.000210392	3.26363	0.000286198	3.3513	-6.03e-05
3.24392	0.000402304	3.27182	0.000240675	3.36007	-6.05e-05
3.25211	0.000596401	3.28001	0.000194844	3.36885	-4.74e-05
3.2603	0.000781167	3.2882	0.000149381	3.37762	-4.44e-05
3.26849	0.000946369	3.29639	0.000105445	3.38639	-4.78e-05
3.27668	0.00108	3.30458	6.22e-05	3.39516	-5.11e-05
3.28487	0.00119	3.31277	2.21e-05	3.40393	-6.19e-05
3.29306	0.00126	3.32096	-1.44e-05	3.41271	-6.3e-05
3.30125	0.0013	3.32915	-5.75e-05	3.42148	-6.41e-05
3.30943	0.00131	3.33734	-0.000109687	3.43025	-6.47e-05
3.31762	0.00129	3.34553	-0.000168201	3.43902	-6e-05
3.32581	0.00127	3.35372	-0.000226239	3.44779	-6e-05
3.334	0.00123	3.36191	-0.000273551	3.45657	-6.68e-05
3.34219	0.0012	3.3701	-0.000299573	3.46534	-7.37e-05
3.35038	0.00117	3.37829	-0.000289752	3.47411	-5.81e-05
3.35857	0.00116	3.38648	-0.000243094	3.48288	-5.02e-05
3.36676	0.00117	3.39467	-0.000169406	3.49165	-5.08e-05
3.37495	0.0012	3.40286	-7.5e-05	3.50043	-5.22e-05
3.38314	0.00125	3.41105	1.75e-05	3.5092	-5.36e-05
3.39133	0.00132	3.41924	9.77e-05	3.51797	-5.76e-05
3.39952	0.0014	3.42743	0.000165971	3.52674	-6.17e-05
3.40771	0.00148	3.43562	0.000204823	3.53551	-6.86e-05
3.4159	0.00156	3.44381	0.000209641	3.54429	-8.68e-05
3.42409	0.00163	3.452	0.000193126	3.55306	-9.18e-05
3.43228	0.00167	3.46019	0.000163913	3.56183	-0.000100652
3.44047	0.00167	3.46838	0.000126302	3.5706	-0.000109502
3.44866	0.00165	3.47657	8.47e-05	3.57937	-0.000135945
3.45685	0.00158	3.48476	4.25e-05	3.58815	-0.000120845
3.46504	0.00149	3.49295	3.9e-06	3.59692	-0.000119932
3.47323	0.00137	3.50114	-2.75e-05	3.60569	-0.000119019
3.48142	0.00123	3.50933	-5.13e-05	3.61446	-0.000115054
3.48961	0.00108	3.51752	-6.9e-05	3.62323	-0.000113773
3.4978	0.000942338	3.52571	-8.18e-05	3.63201	-0.000116247
3.50599	0.000813473	3.5339	-9.25e-05	3.64078	-0.000118721
3.51418	0.000705443	3.54209	-0.000102121	3.64955	-0.00012495
3.52237	0.000623633	3.55028	-0.00011394	3.65832	-0.000125988
3.53056	0.00057069	3.55846	-0.00013135	3.66709	-0.000102508
3.53875	0.000546572	3.56665	-0.000151764	3.67587	-8.59e-05
3.54694	0.000548422	3.57484	-0.00017361	3.68464	-8.4e-05
3.55513	0.000571434	3.58303	-0.00018986	3.69341	-6.6e-05
3.56332	0.000609318	3.59122	-0.000188498	3.70218	-6.29e-05
3.57151	0.000654291	3.59941	-0.000166164	3.71095	-6.51e-05
3.5797	0.000699532	3.6076	-0.000127929	3.71973	-6.73e-05
3.58789	0.000738047	3.61579	-9.03e-05	3.7285	-8.79e-05
3.59608	0.000763673	3.62398	-5.9e-05	3.73727	-8.53e-05
3.60427	0.000771545	3.63217	-3.61e-05	3.74604	-4.93e-05
3.61246	0.000758221	3.64036	-2.9e-05	3.75481	-5.04e-05
3.62065	0.000722049	3.64855	-3.75e-05	3.76359	-5.17e-05
3.62884	0.000663261	3.65674	-5.36e-05	3.77236	-5.3e-05
3.63703	0.000583563	3.66493	-6.86e-05	3.78113	-7.57e-05
3.64522	0.000486494	3.67312	-7.63e-05	3.7899	-5.16e-05
3.65341	0.000377098	3.68131	-7.59e-05	3.79867	-4.06e-05
3.6616	0.000261466	3.6895	-6.97e-05	3.80745	-4.25e-05
3.66979	0.000146232	3.69769	-6.11e-05	3.81622	-4.45e-05
3.67798	3.88e-05	3.70588	-5.32e-05	3.82499	-4.81e-05
3.68616	-5.39e-05	3.71407	-4.69e-05	3.83376	-4.9e-05
3.69435	-0.000126252	3.72226	-4.53e-05	3.84253	-5.21e-05
3.70254	-0.000174113	3.73045	-4.61e-05	3.85131	-5.53e-05
3.71073	-0.00019587	3.73864	-4.73e-05	3.86008	-7.09e-05
3.71892	-0.000192643	3.74683	-4.66e-05	3.86885	-6.9e-05
3.72711	-0.000166682	3.75502	-4.09e-05	3.87762	-6.57e-05
3.7353	-0.000122784	3.76321	-2.73e-05	3.88639	-6.5e-05
3.74349	-6.7e-05	3.7714	-5.46e-06	3.89517	-6.67e-05
3.75168	-5.61e-06	3.77959	1.97e-05	3.90394	-6.83e-05
3.75987	5.61e-05	3.78778	4.82e-05	3.91271	-7.23e-05
3.76806	0.000114631	3.79597	7.6e-05	3.92148	-7.44e-05
3.77625	0.000168764	3.80416	0.000100106	3.93025	-6.51e-05
3.78444	0.000219791	3.81235	0.000120654	3.93903	-6.56e-05
3.79263	0.000272046	3.82054	0.000131667	3.9478	-6.64e-05
3.80082	0.000331609	3.82873	0.000133141	3.95657	-6.99e-05
3.80901	0.000405231	3.83692	0.000126088	3.96534	-7.33e-05
3.8172	0.00049906	3.84511	0.000110584	3.97411	-7.94e-05
3.82539	0.000617649	3.8533	9.01e-05	3.98289	-7.45e-05
3.83358	0.000762816	3.86149	6.8e-05	3.99166	-7.46e-05
3.84177	0.00093314	3.86968	4.65e-05	4.00043	-7.47e-05
3.84996	0.00112	3.87787	2.65e-05	4.0092	-5.68e-05
3.85815	0.00133	3.88606	1.31e-05	4.01797	-5.73e-05
3.86634	0.00153	3.89425	1.12e-05	4.02675	-6.01e-05
3.87453	0.00173	3.90244	2.02e-05	4.03552	-6.28e-05
3.88272	0.00191	3.91063	3.2e-05	4.04429	-6.75e-05
3.89091	0.00206	3.91882	4.12e-05	4.05306	-6.12e-05
3.8991	0.00218	3.927	4.7e-05	4.06184	-5.5e-05
3.90729	0.00227	3.93519	4.51e-05	4.07061	-5.48e-05
3.91548	0.00232	3.94338	4.02e-05	4.07938	-5.57e-05
3.92367	0.00234	3.95157	3.27e-05	4.08815	-5.66e-05
3.93186	0.00234	3.95976	2.42e-05	4.09692	-3.93e-05
3.94005	0.00233	3.96795	2.4e-05	4.1057	-3.74e-05
3.94824	0.0023	3.97614	3.5e-05	4.11447	-3.54e-05
3.95643	0.00228	3.98433	5.39e-05	4.12324	-1.95e-05
3.96462	0.00225	3.99252	7.62e-05	4.13201	-1.21e-05
3.97281	0.00222	4.00071	9.63e-05	4.14078	-1.36e-05
3.981	0.00219	4.0089	0.000112549	4.14956	-1.5e-05
3.98919	0.00215	4.01709	0.000122468	4.15833	-2.52e-05
3.99738	0.00212	4.02528	0.000115707	4.1671	-4.17e-05
4.00557	0.00208	4.03347	8.81e-05	4.17587	-4.44e-05
4.01376	0.00203	4.04166	4.73e-05	4.18464	-4.32e-05
4.02195	0.00198	4.04985	3.31e-06	4.19342	-4.37e-05
4.03014	0.00193	4.05804	-4.44e-05	4.20219	-4.41e-05
4.03833	0.00187	4.06623	-8.78e-05	4.21096	-4.24e-05
4.04652	0.00182	4.07442	-0.000111868	4.21973	-4.11e-05
4.05471	0.00176	4.08261	-0.000108789	4.2285	-3.99e-05
4.06289	0.00169	4.0908	-7.94e-05	4.23728	-1.91e-05
4.07108	0.00162	4.09899	-4.22e-05	4.24605	-1.04e-05
4.07927	0.00154	4.10718	-8.38e-06	4.25482	-1.23e-05
4.08746	0.00144	4.11537	2.09e-05	4.26359	-1.41e-05
4.09565	0.00132	4.12356	3.59e-05	4.27236	-2.02e-05
4.10384	0.00119	4.13175	3.8e-05	4.28114	-2.84e-05
4.11203	0.00103	4.13994	3.67e-05	4.28991	-2.76e-05
4.12022	0.000852236	4.14813	5.09e-05	4.29868	-2.81e-05
4.12841	0.000658602	4.15632	7.75e-05	4.30745	-3.06e-05
4.1366	0.000452042	4.16451	0.00010643	4.31622	-3.31e-05
4.14479	0.000237951	4.1727	0.000125461	4.325	-3.74e-05
4.15298	2.24e-05	4.18089	0.000131424	4.33377	-4.9e-05
4.16117	-0.000188221	4.18908	0.000118592	4.34254	-4.04e-05
4.16936	-0.000387789	4.19727	9.42e-05	4.35131	-4.06e-05
4.17755	-0.00057101	4.20546	7.2e-05	4.36008	-4.39e-05
4.18574	-0.000733464	4.21365	5.75e-05	4.36886	-4.71e-05
4.19393	-0.000872267	4.22184	4.55e-05	4.37763	-5.34e-05
4.20212	-0.000986395	4.23003	3.32e-05	4.3864	-7.12e-05
4.21031	-0.00108	4.23822	1.75e-05	4.39517	-7.89e-05
4.2185	-0.00115	4.24641	-1.46e-05	4.40394	-6.68e-05
4.22669	-0.0012	4.2546	-6.27e-05	4.41272	-6.52e-05
4.23488	-0.00123	4.26279	-0.000115247	4.42149	-6.54e-05
4.24307	-0.00126	4.27098	-0.000163432	4.43026	-6.57e-05
4.25126	-0.00128	4.27917	-0.000199552	4.43903	-6.78e-05
4.25945	-0.0013	4.28736	-0.000214389	4.4478	-7e-05
4.26764	-0.00132	4.29555	-0.00020065	4.45658	-7.32e-05
4.27583	-0.00132	4.30373	-0.000160388	4.46535	-5.29e-05
4.28402	-0.00133	4.31192	-0.000118914	4.47412	-5.75e-05
4.29221	-0.00132	4.32011	-8.6e-05	4.48289	-6.2e-05
4.3004	-0.0013	4.3283	-6.33e-05	4.49166	-7.23e-05
4.30859	-0.00126	4.33649	-5.87e-05	4.50044	-4.62e-05
4.31678	-0.00122	4.34468	-6.98e-05	4.50921	-4.11e-05
4.32497	-0.00117	4.35287	-8.07e-05	4.51798	-4.68e-05
4.33316	-0.00111	4.36106	-7.7e-05	4.52675	-5.25e-05
4.34135	-0.00105	4.36925	-5.99e-05	4.53552	-6.61e-05
4.34954	-0.000997593	4.37744	-3.49e-05	4.5443	-7.92e-05
4.35773	-0.000947135	4.38563	-6.95e-06	4.55307	-5.1e-05
4.36592	-0.000900221	4.39382	1.89e-05	4.56184	-5.89e-05
4.37411	-0.000853958	4.40201	4.13e-05	4.57061	-6.67e-05
4.3823	-0.000803376	4.4102	6.03e-05	4.57938	-8.22e-05
4.39049	-0.000742432	4.41839	7.19e-05	4.58816	-8.5e-05
4.39868	-0.000664904	4.42658	7.32e-05	4.59693	-8.78e-05
4.40687	-0.000565251	4.43477	6.14e-05	4.6057	-9.71e-05
4.41506	-0.000439437	4.44296	4.01e-05	4.61447	-8.62e-05
4.42325	-0.000285778	4.45115	1.88e-05	4.62324	-7.82e-05
4.43143	-0.000104745	4.45934	5.07e-06	4.63202	-6.8e-05
4.43962	0.000100966	4.46753	6.31e-06	4.64079	-5.52e-05
4.44781	0.000326889	4.47572	3.07e-05	4.64956	-4.62e-05
4.456	0.000567373	4.48391	7.48e-05	4.65833	-5.18e-05
4.46419	0.000815902	4.4921	0.000118463	4.6671	-5.75e-05
4.47238	0.00107	4.50029	0.000154474	4.67588	-6.96e-05
4.48057	0.00131	4.50848	0.00017922	4.68465	-3.07e-05
4.48876	0.00155	4.51667	0.000178613	4.69342	-3.58e-05
4.49695	0.00177	4.52486	0.000157299	4.70219	-4.08e-05
4.50514	0.00197	4.53305	0.000131683	4.71096	-5.34e-05
4.51333	0.00214	4.54124	0.000117023	4.71974	-5.66e-05
4.52152	0.00229	4.54943	0.000119758	4.72851	-4.97e-05
4.52971	0.0024	4.55762	0.000126653	4.73728	-4.75e-05
4.5379	0.00248	4.56581	0.000131505	4.74605	-4.53e-05
4.54609	0.00252	4.574	0.000130955	4.75482	-3.4e-05
4.55428	0.00252	4.58219	0.000111009	4.7636	-1.51e-05
4.56247	0.00248	4.59038	6.81e-05	4.77237	-1.07e-05
4.57066	0.0024	4.59857	1.7e-05	4.78114	-1.09e-05
4.57885	0.00229	4.60676	-3.16e-05	4.78991	-1.11e-05
4.58704	0.00215	4.61495	-7.59e-05	4.79868	-9.42e-06
4.59523	0.00199	4.62314	-0.000115202	4.80746	-1.17e-05
4.60342	0.00181	4.63133	-0.000154169	4.81623	-1.39e-05
4.61161	0.00163	4.63952	-0.000201103	4.825	-1.69e-05
4.6198	0.00144	4.64771	-0.00025609	4.83377	-3.8e-05
4.62799	0.00128	4.6559	-0.000312966	4.84254	-3.25e-05
4.63618	0.00113	4.66409	-0.000369111	4.85132	-1.56e-05
4.64437	0.00101	4.67227	-0.000418609	4.86009	-1.66e-05
4.65256	0.000915901	4.68046	-0.00045096	4.86886	-5.81e-06
4.66075	0.000861512	4.68865	-0.000461115	4.87763	4.98e-06
4.66894	0.000843139	4.69684	-0.000449473	4.8864	4.5e-06
4.67713	0.000859172	4.70503	-0.00041669	4.89518	3.39e-06
4.68532	0.00090607	4.71322	-0.000368272	4.90395	2.27e-06
4.69351	0.000978564	4.72141	-0.000314108	4.91272	1.4e-05
4.7017	0.00107	4.7296	-0.000263584	4.92149	1.3e-05
4.70989	0.00117	4.73779	-0.000218828	4.93026	1.19e-05
4.71808	0.00128	4.74598	-0.000176731	4.93904	1.25e-05
4.72627	0.00139	4.75417	-0.000131309	4.94781	1.96e-05
4.73446	0.0015	4.76236	-7.78e-05	4.95658	1.72e-05
4.74265	0.0016	4.77055	-2.46e-05	4.96535	1.49e-05
4.75084	0.00169	4.77874	2.32e-05	4.97412	-6.52e-06
4.75903	0.00177	4.78693	6.4e-05	4.9829	-1.8e-05
4.76722	0.00186	4.79512	9.77e-05	4.99167	-2.96e-05
4.77541	0.00194	4.80331	0.000127102	5.00044	-4.44e-05
4.7836	0.00203	4.8115	0.000158493	5.00921	-3.28e-05
4.79179	0.00214	4.81969	0.000191002	5.01798	-3.25e-05
4.79998	0.00226	4.82788	0.000219772	5.02676	-3.93e-05
4.80816	0.00241	4.83607	0.000243513	5.03553	-4.6e-05
4.81635	0.00259	4.84426	0.000250268	5.0443	-4.24e-05
4.82454	0.00279	4.85245	0.000236541	5.05307	-3.75e-05
4.83273	0.00303	4.86064	0.000210966	5.06184	-3.25e-05
4.84092	0.00329	4.86883	0.000184916	5.07062	-2.56e-05
4.84911	0.00356	4.87702	0.000162726	5.07939	-2.37e-05
4.8573	0.00385	4.88521	0.00014389	5.08816	-2.87e-05
4.86549	0.00413	4.8934	0.000122796	5.09693	-3.38e-05
4.87368	0.00439	4.90159	9.75e-05	5.1057	-4.58e-05
4.88187	0.00461	4.90978	6.95e-05	5.11448	-4.74e-05
4.89006	0.00476	4.91797	4.64e-05	5.12325	-4.48e-05
4.89825	0.00484	4.92616	3.44e-05	5.13202	-3.63e-05
4.90644	0.00483	4.93435	2.93e-05	5.14079	-2.59e-05
4.91463	0.00472	4.94254	2.58e-05	5.14956	-2.43e-05
4.92282	0.00451	4.95073	2.3e-05	5.15834	-2.76e-05
4.93101	0.0042	4.95892	2.37e-05	5.16711	-3.08e-05
4.9392	0.0038	4.96711	3.38e-05	5.17588	2.06e-06
4.94739	0.00334	4.9753	5.63e-05	5.18465	2.73e-06
4.95558	0.00284	4.98349	8.9e-05	5.19342	2.22e-06
4.96377	0.00231	4.99168	0.000132474	5.2022	1.71e-06
4.97196	0.0018	4.99987	0.000179452	5.21097	1.25e-05
4.98015	0.00131	5.00806	0.000224162	5.21974	1.25e-05
4.98834	0.000882504	5.01625	0.000263248	5.22851	1.26e-05
4.99653	0.000525122	5.02444	0.000296179	5.23728	9.98e-06
5.00472	0.000250487	5.03263	0.000319702	5.24606	7.36e-06
5.01291	6.33e-05	5.04082	0.000332501	5.25483	1.3e-06
5.0211	-3.76e-05	5.049	0.000338767	5.2636	-4.75e-06
5.02929	-5.79e-05	5.05719	0.000342358	5.27237	-5.91e-05
5.03748	-7.84e-06	5.06538	0.000344295	5.28114	-0.000102477
5.04567	9.89e-05	5.07357	0.000342228	5.28992	-0.000123447
5.05386	0.000246845	5.08176	0.000331212	5.29869	-0.000141009
5.06205	0.000420351	5.08995	0.00030555	5.30746	-0.000134501
5.07024	0.00060364	5.09814	0.000264631	5.31623	-0.000133058
5.07843	0.000783765	5.10633	0.000214632	5.325	-0.000133712
5.08662	0.000950984	5.11452	0.000162759	5.33378	-0.000134365
5.09481	0.0011	5.12271	0.000113872	5.34255	-0.000129303
5.103	0.00123	5.1309	7.01e-05	5.35132	-0.000133003
5.11119	0.00133	5.13909	3.04e-05	5.36009	-0.000136702
5.11938	0.00142	5.14728	-6.01e-06	5.36886	-0.000150556
5.12757	0.00149	5.15547	-4.1e-05	5.37764	-0.000130093
5.13576	0.00156	5.16366	-8.29e-05	5.38641	-0.000121842
5.14395	0.00163	5.17185	-0.000132719	5.39518	-0.000120725
5.15214	0.00171	5.18004	-0.00017865	5.40395	-0.000119608
5.16033	0.00178	5.18823	-0.000207298	5.41272	-0.000108392
5.16852	0.00186	5.19642	-0.000206674	5.4215	-9.49e-05
5.1767	0.00194	5.20461	-0.000164206	5.43027	-9.73e-05
5.18489	0.00202	5.2128	-8.12e-05	5.43904	-9.98e-05
5.19308	0.00209	5.22099	2.2e-05	5.44781	-0.000105133
5.20127	0.00215	5.22918	0.000119627	5.45658	-0.000102077
5.20946	0.00219	5.23737	0.000204783	5.46536	-0.000104642
5.21765	0.00221	5.24556	0.000278658	5.47413	-0.000107208
5.22584	0.00221	5.25375	0.000342288	5.4829	-0.000111712
5.23403	0.00219	5.26194	0.000396692	5.49167	-0.000115485
5.24222	0.00216	5.27013	0.000432141	5.50044	-0.000117676
5.25041	0.0021	5.27832	0.000438514	5.50922	-0.000119867
5.2586	0.00202	5.28651	0.000410027	5.51799	-0.000126441
5.26679	0.00192	5.2947	0.000350442	5.52676	-0.000106795
5.27498	0.0018	5.30289	0.000267157	5.53553	-9.93e-05
5.28317	0.00165	5.31108	0.000177938	5.5443	-9.19e-05
5.29136	0.00149	5.31927	0.000101631	5.55308	-8.48e-05
5.29955	0.00131	5.32746	4.8e-05	5.56185	-7.92e-05
5.30774	0.00112	5.33565	2.06e-05	5.57062	-8.02e-05
5.31593	0.000926954	5.34384	1.31e-05	5.57939	-8.2e-05
5.32412	0.00073358	5.35203	1.96e-05	5.58816	-8.38e-05
5.33231	0.000552198	5.36022	3.63e-05	5.59694	-8.34e-05
5.3405	0.000391627	5.36841	6.07e-05	5.60571	-7.6e-05
5.34869	0.000259389	5.3766	9.62e-05	5.61448	-6.4e-05
5.35688	0.000161414	5.38479	0.000132095	5.62325	-5.96e-05
5.36507	0.000100807	5.39298	0.000162966	5.63202	-5.53e-05
5.37326	7.8e-05	5.40117	0.000187192	5.6408	-5.57e-05
5.38145	9.08e-05	5.40936	0.000197421	5.64957	-4.6e-05
5.38964	0.000136275	5.41755	0.000187519	5.65834	-3.63e-05
5.39783	0.00021105	5.42573	0.000154326	5.66711	-3.73e-05
5.40602	0.000312372	5.43392	9.81e-05	5.67588	-3.79e-05
5.41421	0.000439682	5.44211	2.21e-05	5.68466	-3.96e-05
5.4224	0.000593987	5.4503	-6.88e-05	5.69343	-4.13e-05
5.43059	0.000779575	5.45849	-0.000166559	5.7022	-3.58e-05
5.43878	0.001	5.46668	-0.000261976	5.71097	-3.1e-05
5.44697	0.00127	5.47487	-0.000349528	5.71974	-3.2e-05
5.45516	0.00159	5.48306	-0.000426774	5.72852	-3.68e-05
5.46335	0.00198	5.49125	-0.000494081	5.73729	-4.16e-05
5.47154	0.00242	5.49944	-0.000551679	5.74606	-1.44e-05
5.47973	0.00292	5.50763	-0.000589257	5.75483	-1e-05
5.48792	0.00347	5.51582	-0.000605465	5.7636	-5.69e-06
5.49611	0.00406	5.52401	-0.000606736	5.77238	-5.58e-06
5.5043	0.00466	5.5322	-0.000598696	5.78115	2.77e-06
5.51249	0.00525	5.54039	-0.000582018	5.78992	1.78e-06
5.52068	0.0058	5.54858	-0.000554105	5.79869	-1.6e-06
5.52887	0.0063	5.55677	-0.000513436	5.80746	-4.98e-06
5.53706	0.00671	5.56496	-0.000459354	5.81624	5.88e-07
5.54525	0.00702	5.57315	-0.0003968	5.82501	6.16e-06
5.55343	0.00722	5.58134	-0.000334496	5.83378	8.56e-06
5.56162	0.0073	5.58953	-0.000276945	5.84255	5.47e-06
5.56981	0.00726	5.59772	-0.000228306	5.85132	2.38e-06
5.578	0.00711	5.60591	-0.000189229	5.8601	-5.91e-06
5.58619	0.00686	5.6141	-0.000159414	5.86887	9.76e-06
5.59438	0.00652	5.62229	-0.000137249	5.87764	1.99e-05
5.60257	0.0061	5.63048	-0.000125163	5.88641	3e-05
5.61076	0.00563	5.63867	-0.000128273	5.89518	2.93e-05
5.61895	0.0051	5.64686	-0.000144899	5.90396	2.82e-05
5.62714	0.00454	5.65505	-0.000168769	5.91273	2.71e-05
5.63533	0.00396	5.66324	-0.000198937	5.9215	3.06e-05
5.64352	0.00338	5.67143	-0.000231557	5.93027	2.64e-05
5.65171	0.00281	5.67962	-0.000258419	5.93904	2.23e-05
5.6599	0.00226	5.68781	-0.000267962	5.94782	1.88e-05
5.66809	0.00174	5.696	-0.00025553	5.95659	1.54e-05
5.67628	0.00128	5.70419	-0.000229538	5.96536	4.7e-06
5.68447	0.000865302	5.71238	-0.000198649	5.97413	1.71e-05
5.69266	0.000517616	5.72057	-0.000169835	5.9829	1.56e-05
5.70085	0.000238491	5.72876	-0.00014491	5.99168	1.4e-05
5.70904	2.99e-05	5.73695	-0.000123929	6.00045	1.16e-05
5.71723	-0.000109274	5.74514	-0.000111001	6.00922	5.66e-05
5.72542	-0.000183314	5.75333	-0.000107575	6.01799	5.77e-05
5.73361	-0.000199546	5.76152	-0.00011456	6.02676	5.62e-05
5.7418	-0.00016748	5.76971	-0.000129785	6.03554	5.47e-05
5.74999	-9.8e-05	5.7779	-0.000149639	6.04431	3.91e-05
5.75818	-2.09e-06	5.78609	-0.000174065	6.05308	6.48e-05
5.76637	0.000108806	5.79427	-0.000205422	6.06185	6.78e-05
5.77456	0.00022432	5.80246	-0.000240389	6.07062	6.61e-05
5.78275	0.000335138	5.81065	-0.000274412	6.0794	6.45e-05
5.79094	0.000434787	5.81884	-0.000301283	6.08817	6.21e-05
5.79913	0.000519125	5.82703	-0.000317235	6.09694	7.71e-05
5.80732	0.000586356	5.83522	-0.00031967	6.10571	8.14e-05
5.81551	0.0006367	5.84341	-0.000305552	6.11448	8.71e-05
5.8237	0.000671692	5.8516	-0.000285628	6.12326	9.01e-05
5.83189	0.000693188	5.85979	-0.000265205	6.13203	9.32e-05
5.84008	0.000702681	5.86798	-0.000245195	6.1408	9.8e-05
5.84827	0.000700716	5.87617	-0.00022087	6.14957	9.36e-05
5.85646	0.00068635	5.88436	-0.0001871	6.15834	8.93e-05
5.86465	0.000657077	5.89255	-0.000142168	6.16712	7.66e-05
5.87284	0.000609416	5.90074	-8.63e-05	6.17589	7.17e-05
5.88103	0.000540379	5.90893	-3.44e-05	6.18466	6.83e-05
5.88922	0.000447228	5.91712	7.96e-06	6.19343	6.48e-05
5.89741	0.000329133	5.92531	3.89e-05	6.2022	7.5e-05
5.9056	0.000186859	5.9335	5.27e-05	6.21098	7.73e-05
5.91379	2.43e-05	5.94169	5.36e-05	6.21975	7.53e-05
5.92198	-0.000152048	5.94988	4.87e-05	6.22852	7.34e-05
5.93016	-0.000333873	5.95807	5.04e-05	6.23729	6.44e-05
5.93835	-0.00051109	5.96626	7.08e-05	6.24606	6.23e-05
5.94654	-0.000673334	5.97445	0.000113301	6.25484	6.01e-05
5.95473	-0.000810932	5.98264	0.000171239	6.26361	3.53e-05
5.96292	-0.000915324	5.99083	0.000226867	6.27238	2.96e-05
5.97111	-0.000980662	5.99902	0.000274304	6.28115	4.13e-05
5.9793	-0.001	6.00721	0.000312104	6.28992	4.37e-05
5.98749	-0.000979857	6.0154	0.000336186	6.2987	4.62e-05
5.99568	-0.000911599	6.02359	0.000342817	6.30747	4.64e-05
6.00387	-0.000800027	6.03178	0.000335447	6.31624	4.66e-05
6.01206	-0.000648385	6.03997	0.000318645	6.32501	4.92e-05
6.02025	-0.00046076	6.04816	0.000288892	6.33378	4.89e-05
6.02844	-0.000242782	6.05635	0.000245037	6.34256	4.86e-05
6.03663	-7.96e-07	6.06454	0.000188412	6.35133	6.84e-05
6.04482	0.000256988	6.07273	0.00012419	6.3601	7.46e-05
6.05301	0.000521129	6.08092	6.4e-05	6.36887	7.28e-05
6.0612	0.000781653	6.08911	1.54e-05	6.37764	7.1e-05
6.06939	0.00103	6.0973	-2.17e-05	6.38642	4.74e-05
6.07758	0.00125	6.10549	-5.19e-05	6.39519	4.72e-05
6.08577	0.00144	6.11368	-7.36e-05	6.40396	6.16e-05
6.09396	0.00158	6.12187	-8.15e-05	6.41273	6.17e-05
6.10215	0.00168	6.13006	-7.37e-05	6.4215	6.3e-05
6.11034	0.00173	6.13825	-4.97e-05	6.43028	6.09e-05
6.11853	0.00172	6.14644	-1.49e-05	6.43905	5.87e-05
6.12672	0.00168	6.15463	2.11e-05	6.44782	5.34e-05
6.13491	0.00159	6.16282	5.42e-05	6.45659	4.81e-05
6.1431	0.00147	6.171	8.6e-05	6.46536	3.7e-05
6.15129	0.00134	6.17919	0.000112549	6.47414	2.19e-05
6.15948	0.00118	6.18738	0.000132345	6.48291	2.74e-05
6.16767	0.00102	6.19557	0.000142583	6.49168	2.95e-05
6.17586	0.000847515	6.20376	0.000126878	6.50045	3.68e-05
6.18405	0.000677429	6.21195	7.69e-05	6.50922	3.97e-05
6.19224	0.000507954	6.22014	-3.63e-06	6.518	3.29e-05
6.20043	0.000340223	6.22833	-9.69e-05	6.52677	2.6e-05
6.20862	0.000175034	6.23652	-0.000179668	6.53554	3.83e-05
6.21681	1.32e-05	6.24471	-0.000240686	6.54431	4.3e-05
6.225	-0.000143739	6.2529	-0.000278485	6.55308	3.84e-05
6.23319	-0.000293665	6.26109	-0.000300526	6.56186	3.39e-05
6.24138	-0.000433957	6.26928	-0.000316852	6.57063	2.63e-05
6.24957	-0.000561105	6.27747	-0.000331737	6.5794	2.73e-05
6.25776	-0.00067125	6.28566	-0.000345841	6.58817	2.83e-05
6.26595	-0.000760162	6.29385	-0.000360868	6.59694	3.53e-05
6.27414	-0.000823545	6.30204	-0.000381042	6.60572	3.53e-05
6.28233	-0.000857076	6.31023	-0.000412284	6.61449	2.89e-05
6.29052	-0.000856736	6.31842	-0.000444723	6.62326	2.25e-05
6.2987	-0.000819306	6.32661	-0.000465515	6.63203	3.68e-05
6.30689	-0.000742712	6.3348	-0.000469059	6.6408	3.41e-05
6.31508	-0.000626629	6.34299	-0.000450861	6.64958	3.14e-05
6.32327	-0.000472738	6.35118	-0.000412147	6.65835	2.28e-05
6.33146	-0.000284746	6.35937	-0.000360463	6.66712	4.89e-05
6.33965	-6.9e-05	6.36756	-0.000299895	6.67589	4.66e-05
6.34784	0.000166548	6.37575	-0.000233025	6.68466	4.43e-05
6.35603	0.000413304	6.38394	-0.000163804	6.69344	3.75e-05
6.36422	0.000662267	6.39213	-9.39e-05	6.70221	4.32e-05
6.37241	0.00090549	6.40032	-2.86e-05	6.71098	4.23e-05
6.3806	0.00114	6.40851	2.98e-05	6.71975	3.99e-05
6.38879	0.00135	6.4167	8.33e-05	6.72852	3.74e-05
6.39698	0.00154	6.42489	0.000132178	6.7373	4.88e-05
6.40517	0.0017	6.43308	0.000172993	6.74607	4.99e-05
6.41336	0.00185	6.44127	0.000205141	6.75484	5.11e-05
6.42155	0.00197	6.44946	0.000224856	6.76361	4.93e-05
6.42974	0.00208	6.45765	0.000231935	6.77238	4.75e-05
6.43793	0.00218	6.46584	0.000224464	6.78116	4.41e-05
6.44612	0.00227	6.47403	0.000201362	6.78993	2.82e-05
6.45431	0.00236	6.48222	0.00016799	6.7987	2.97e-05
6.4625	0.00245	6.49041	0.000134178	6.80747	4.66e-05
6.47069	0.00254	6.4986	0.000100095	6.81624	5.36e-05
6.47888	0.00265	6.50679	6.4e-05	6.82502	5.26e-05
6.48707	0.00276	6.51498	3.17e-05	6.83379	5.16e-05
6.49526	0.00287	6.52317	1.11e-05	6.84256	7.4e-05
6.50345	0.00299	6.53136	6.22e-06	6.85133	8.89e-05
6.51164	0.00309	6.53954	1.35e-05	6.8601	9.38e-05
6.51983	0.00318	6.54773	2.38e-05	6.86888	9.88e-05
6.52802	0.00324	6.55592	3.3e-05	6.87765	9.98e-05
6.53621	0.00328	6.56411	4.07e-05	6.88642	0.000105058
6.5444	0.00328	6.5723	3.73e-05	6.89519	0.000106543
6.55259	0.00325	6.58049	1.98e-05	6.90396	0.000103212
6.56078	0.00319	6.58868	-9.81e-07	6.91274	9.99e-05
6.56897	0.00312	6.59687	-1.99e-05	6.92151	0.000115794
6.57716	0.00304	6.60506	-3.7e-05	6.93028	0.000135018
6.58535	0.00296	6.61325	-4.93e-05	6.93905	0.000147394
6.59354	0.00289	6.62144	-5.04e-05	6.94782	0.000146325
6.60173	0.00285	6.62963	-4.52e-05	6.9566	0.000150649
6.60992	0.00283	6.63782	-4.11e-05	6.96537	0.00015085
6.61811	0.00283	6.64601	-3.98e-05	6.97414	0.000147487
6.6263	0.00286	6.6542	-4.32e-05	6.98291	0.000144123
6.63449	0.0029	6.66239	-6.18e-05	6.99168	0.00015935
6.64268	0.00295	6.67058	-9.34e-05	7.00046	0.000178514
6.65087	0.003	6.67877	-0.000132248	7.00923	0.000183969
6.65906	0.00305	6.68696	-0.00017148	7.018	0.000179738
6.66725	0.00309	6.69515	-0.000209246	7.02677	0.000175507
6.67543	0.00311	6.70334	-0.000244605	7.03554	0.000200855
6.68362	0.00312	6.71153	-0.000269305	7.04432	0.000210539
6.69181	0.00311	6.71972	-0.000280509	7.05309	0.000214754
6.7	0.00311	6.72791	-0.000284326	7.06186	0.000218969
6.70819	0.0031	6.7361	-0.000280805	7.07063	0.000238826
6.71638	0.0031	6.74429	-0.000274258	7.0794	0.00027842
6.72457	0.00312	6.75248	-0.000268632	7.08818	0.000289668
6.73276	0.00315	6.76067	-0.000264596	7.09695	0.000293976
6.74095	0.00322	6.76886	-0.000269767	7.10572	0.000288872
6.74914	0.00332	6.77705	-0.000288099	7.11449	0.000283768
6.75733	0.00345	6.78524	-0.000321087	7.12326	0.000282132
6.76552	0.00361	6.79343	-0.000364073	7.13204	0.000305192
6.77371	0.0038	6.80162	-0.000405796	7.14081	0.000303833
6.7819	0.00401	6.80981	-0.00043453	7.14958	0.000302474
6.79009	0.00423	6.818	-0.00044597	7.15835	0.000294719
6.79828	0.00447	6.82619	-0.000442342	7.16712	0.000312077
6.80647	0.0047	6.83438	-0.000436503	7.1759	0.000301826
6.81466	0.00493	6.84257	-0.000433477	7.18467	0.000291575
6.82285	0.00514	6.85076	-0.000435634	7.19344	0.000271199
6.83104	0.00533	6.85895	-0.000452589	7.20221	0.000253739
6.83923	0.0055	6.86714	-0.000481173	7.21098	0.000239955
6.84742	0.00566	6.87533	-0.000508825	7.21976	0.000216889
6.85561	0.00579	6.88352	-0.00052075	7.22853	0.000225187
6.8638	0.00592	6.89171	-0.000505582	7.2373	0.000225032
6.87199	0.00605	6.8999	-0.00046714	7.24607	0.00021962
6.88018	0.00619	6.90809	-0.0004221	7.25484	0.000214207
6.88837	0.00635	6.91627	-0.000380263	7.26362	0.000203314
6.89656	0.00656	6.92446	-0.000345245	7.27239	0.000196546
6.90475	0.00681	6.93265	-0.000317298	7.28116	0.000190604
6.91294	0.00713	6.94084	-0.000297704	7.28993	0.000182975
6.92113	0.00751	6.94903	-0.000282365	7.2987	0.000181749
6.92932	0.00797	6.95722	-0.000262832	7.30748	0.000180523
6.93751	0.00851	6.96541	-0.000242448	7.31625	0.000169755
6.9457	0.00911	6.9736	-0.000223697	7.32502	0.00014572
6.95389	0.00977	6.98179	-0.000199701	7.33379	0.000124547
6.96208	0.01047	6.98998	-0.000164708	7.34256	0.000126619
6.97027	0.0112	6.99817	-0.000126901	7.35134	0.000122105
6.97846	0.01193	7.00636	-9.3e-05	7.36011	0.000117591
6.98665	0.01264	7.01455	-7.56e-05	7.36888	0.000106129
6.99484	0.01331	7.02274	-7.84e-05	7.37765	7.84e-05
7.00303	0.01393	7.03093	-0.000108487	7.38642	7.54e-05
7.01122	0.01448	7.03912	-0.000157795	7.3952	8.06e-05
7.01941	0.01495	7.04731	-0.000208354	7.40397	8.13e-05
7.0276	0.01534	7.0555	-0.000250253	7.41274	7.15e-05
7.03579	0.01565	7.06369	-0.000285675	7.42151	6.17e-05
7.04397	0.0159	7.07188	-0.000316853	7.43028	4.1e-05
7.05216	0.01609	7.08007	-0.00034464	7.43906	3.9e-05
7.06035	0.01625	7.08826	-0.000370612	7.44783	3.71e-05
7.06854	0.01638	7.09645	-0.000397071	7.4566	2.28e-05
7.07673	0.0165	7.10464	-0.000420901	7.46537	7.13e-06
7.08492	0.01662	7.11283	-0.0004394	7.47414	-8.53e-06
7.09311	0.01674	7.12102	-0.000446535	7.48292	-1.43e-05
7.1013	0.01687	7.12921	-0.000432933	7.49169	7.99e-06
7.10949	0.017	7.1374	-0.000394048	7.50046	1.18e-05
7.11768	0.01712	7.14559	-0.000329598	7.50923	1.3e-05
7.12587	0.01723	7.15378	-0.000256252	7.518	4.76e-06
7.13406	0.01731	7.16197	-0.000185943	7.52678	-3.46e-06
7.14225	0.01735	7.17016	-0.000130602	7.53555	-1.69e-05
7.15044	0.01733	7.17835	-9.31e-05	7.54432	-1.08e-05
7.15863	0.01726	7.18654	-7.52e-05	7.55309	-8.94e-06
7.16682	0.01712	7.19473	-6.19e-05	7.56186	-1.69e-05
7.17501	0.01692	7.20292	-4.73e-05	7.57064	-2.49e-05
7.1832	0.01666	7.21111	-3.21e-05	7.57941	-2.87e-05
7.19139	0.01636	7.2193	-1.71e-05	7.58818	-3.25e-05
7.19958	0.01603	7.22749	-3.28e-06	7.59695	-4.02e-05
7.20777	0.0157	7.23568	9.36e-06	7.60572	-2.89e-05
7.21596	0.01537	7.24387	2.43e-05	7.6145	-3.64e-05
7.22415	0.01507	7.25206	5.49e-05	7.62327	-4.39e-05
7.23234	0.0148	7.26025	8.99e-05	7.63204	-6.56e-05
7.24053	0.01456	7.26844	0.000119612	7.64081	-9.16e-05
7.24872	0.01436	7.27663	0.000143664	7.64958	-7.06e-05
7.25691	0.01419	7.28482	0.000153423	7.65836	-5.7e-05
7.2651	0.01404	7.293	0.00014538	7.66713	-5.53e-05
7.27329	0.0139	7.30119	0.000117777	7.6759	-5.53e-05
7.28148	0.01375	7.30938	7.51e-05	7.68467	-5.62e-05
7.28967	0.01358	7.31757	2.28e-05	7.69344	-6.18e-05
7.29786	0.0134	7.32576	-3.23e-05	7.70222	-6.74e-05
7.30605	0.01319	7.33395	-8.69e-05	7.71099	-5.55e-05
7.31424	0.01295	7.34214	-0.000137117	7.71976	-4.96e-05
7.32243	0.01269	7.35033	-0.00017553	7.72853	-5.19e-05
7.33062	0.01241	7.35852	-0.000198719	7.7373	-5.42e-05
7.33881	0.0121	7.36671	-0.000207248	7.74608	-5.81e-05
7.347	0.01178	7.3749	-0.000203304	7.75485	-7.24e-05
7.35519	0.01144	7.38309	-0.000186842	7.76362	-4.64e-05
7.36338	0.01108	7.39128	-0.000159827	7.77239	-4.28e-05
7.37157	0.01071	7.39947	-0.000122679	7.78116	-4.38e-05
7.37976	0.01032	7.40766	-7.78e-05	7.78994	-4.48e-05
7.38795	0.00992	7.41585	-3.37e-05	7.79871	-2.68e-05
7.39614	0.00952	7.42404	4.82e-06	7.80748	-2.74e-05
7.40433	0.00912	7.43223	3.74e-05	7.81625	-3.5e-05
7.41252	0.00873	7.44042	5.22e-05	7.82502	-4.27e-05
7.4207	0.00837	7.44861	4.02e-05	7.8338	-3.77e-05
7.42889	0.00803	7.4568	-9.56e-07	7.84257	-3.65e-05
7.43708	0.00774	7.46499	-6.18e-05	7.85134	-3.88e-05
7.44527	0.00749	7.47318	-0.000127162	7.86011	-4.1e-05
7.45346	0.00728	7.48137	-0.000186636	7.86888	-4.48e-05
7.46165	0.00713	7.48956	-0.000236478	7.87766	-4.69e-05
7.46984	0.00701	7.49775	-0.000278332	7.88643	-4.9e-05
7.47803	0.00693	7.50594	-0.000312405	7.8952	-7.12e-05
7.48622	0.00687	7.51413	-0.000333715	7.90397	-7.14e-05
7.49441	0.00682	7.52232	-0.000334757	7.91274	-7.62e-05
7.5026	0.00677	7.53051	-0.000310557	7.92152	-8.09e-05
7.51079	0.0067	7.5387	-0.000265448	7.93029	-8.7e-05
7.51898	0.00661	7.54689	-0.000209059	7.93906	-9.57e-05
7.52717	0.00649	7.55508	-0.000154891	7.94783	-7.9e-05
7.53536	0.00634	7.56327	-0.000107854	7.9566	-7.9e-05
7.54355	0.00617	7.57146	-6.75e-05	7.96538	-8.27e-05
7.55174	0.00597	7.57965	-3.47e-05	7.97415	-8.64e-05
7.55993	0.00576	7.58784	-1.24e-05	7.98292	-8.63e-05
7.56812	0.00554	7.59603	-4.74e-06	7.99169	-8.87e-05
7.57631	0.00533	7.60422	-9.33e-06	8.00046	-9.11e-05
7.5845	0.00513	7.61241	-2.3e-05	8.00924	-8.65e-05
7.59269	0.00496	7.6206	-4.24e-05	8.01801	-8.48e-05
7.60088	0.00481	7.62879	-6.49e-05	8.02678	-8.31e-05
7.60907	0.0047	7.63698	-8.97e-05	8.03555	-8.16e-05
7.61726	0.00462	7.64517	-0.000123469	8.04432	-8.03e-05
7.62545	0.00459	7.65336	-0.000160082	8.0531	-8.17e-05
7.63364	0.00459	7.66154	-0.000199656	8.06187	-8.31e-05
7.64183	0.00464	7.66973	-0.000253753	8.07064	-9.89e-05
7.65002	0.00473	7.67792	-0.00032752	8.07941	-8.68e-05
7.65821	0.00486	7.68611	-0.000411421	8.08818	-7.65e-05
7.6664	0.00503	7.6943	-0.000490778	8.09696	-7.6e-05
7.67459	0.00523	7.70249	-0.000560085	8.10573	-7.55e-05
7.68278	0.00547	7.71068	-0.00061519	8.1145	-6.64e-05
7.69097	0.00572	7.71887	-0.000643473	8.12327	-6.7e-05
7.69916	0.006	7.72706	-0.000641207	8.13204	-6.93e-05
7.70735	0.00628	7.73525	-0.000613619	8.14082	-7.17e-05
7.71554	0.00655	7.74344	-0.000566	8.14959	-8.06e-05
7.72373	0.0068	7.75163	-0.000508437	8.15836	-0.000100917
7.73192	0.00703	7.75982	-0.000448457	8.16713	-0.000113356
7.74011	0.00723	7.76801	-0.00038309	8.1759	-0.000116177
7.7483	0.00737	7.7762	-0.000306725	8.18468	-0.000118998
7.75649	0.00747	7.78439	-0.000223471	8.19345	-0.000125592
7.76468	0.00752	7.79258	-0.000146845	8.20222	-0.000113261
7.77287	0.00752	7.80077	-8.08e-05	8.21099	-0.000105547
7.78106	0.00747	7.80896	-2.59e-05	8.21976	-0.000102682
7.78925	0.00739	7.81715	1.01e-05	8.22854	-9.98e-05
7.79743	0.00727	7.82534	2.81e-05	8.23731	-9.79e-05
7.80562	0.00714	7.83353	3.36e-05	8.24608	-9.6e-05
7.81381	0.007	7.84172	3.13e-05	8.25485	-9.52e-05
7.822	0.00687	7.84991	2.04e-05	8.26362	-9.42e-05
7.83019	0.00676	7.8581	2.19e-08	8.2724	-7.24e-05
7.83838	0.00667	7.86629	-2.81e-05	8.28117	-6.56e-05
7.84657	0.00663	7.87448	-6.21e-05	8.28994	-5.88e-05
7.85476	0.00662	7.88267	-0.000102013	8.29871	-5.57e-05
7.86295	0.00665	7.89086	-0.000146054	8.30748	-6.38e-05
7.87114	0.00672	7.89905	-0.00018898	8.31626	-7.19e-05
7.87933	0.00682	7.90724	-0.000225057	8.32503	-9.39e-05
7.88752	0.00695	7.91543	-0.000245687	8.3338	-0.000112291
7.89571	0.00708	7.92362	-0.000258214	8.34257	-0.000100192
7.9039	0.00722	7.93181	-0.000268792	8.35134	-0.000101328
7.91209	0.00735	7.94	-0.000278242	8.36012	-0.000104798
7.92028	0.00747	7.94819	-0.000288347	8.36889	-0.000108268
7.92847	0.00755	7.95638	-0.000292325	8.37766	-0.000109622
7.93666	0.0076	7.96457	-0.000288392	8.38643	-0.000109484
7.94485	0.00761	7.97276	-0.000282499	8.3952	-0.0001109
7.95304	0.00757	7.98095	-0.000277561	8.40398	-0.000112316
7.96123	0.00749	7.98914	-0.000273734	8.41275	-0.000135218
7.96942	0.00735	7.99733	-0.000270918	8.42152	-0.000127112
7.97761	0.00716	8.00552	-0.000266138	8.43029	-0.000128941
7.9858	0.00692	8.01371	-0.000251675	8.43906	-0.000130769
7.99399	0.00665	8.0219	-0.000212629	8.44784	-0.000139574
8.00218	0.00633	8.03009	-0.000142801	8.45661	-0.00013599
8.01037	0.006	8.03827	-7.19e-05	8.46538	-0.000132405
8.01856	0.00565	8.04646	-1.25e-05	8.47415	-0.000127855
8.02675	0.0053	8.05465	3.04e-05	8.48292	-0.000110526
8.03494	0.00496	8.06284	3.52e-05	8.4917	-0.000109983
8.04313	0.00465	8.07103	2.28e-06	8.50047	-0.000114143
8.05132	0.00438	8.07922	-5.05e-05	8.50924	-0.000118302
8.05951	0.00416	8.08741	-9.84e-05	8.51801	-0.000118883
8.0677	0.00399	8.0956	-0.000124362	8.52678	-0.000119464
8.07589	0.00389	8.10379	-0.000126956	8.53556	-0.000118873
8.08408	0.00385	8.11198	-0.000121348	8.54433	-0.000121729
8.09227	0.00386	8.12017	-0.000114878	8.5531	-0.000124584
8.10046	0.00392	8.12836	-0.000111575	8.56187	-0.000131294
8.10865	0.00402	8.13655	-0.000112721	8.57064	-0.000121556
8.11684	0.00414	8.14474	-0.000124622	8.57942	-0.00011806
8.12503	0.00427	8.15293	-0.00014955	8.58819	-0.000117925
8.13322	0.0044	8.16112	-0.000189183	8.59696	-0.000119472
8.14141	0.00451	8.16931	-0.000240351	8.60573	-0.000121019
8.1496	0.00459	8.1775	-0.000295407	8.6145	-0.000157487
8.15779	0.00464	8.18569	-0.000342459	8.62328	-0.000167105
8.16597	0.00464	8.19388	-0.000376071	8.63205	-0.000147478
8.17416	0.0046	8.20207	-0.00040339	8.64082	-0.000137131
8.18235	0.00451	8.21026	-0.000428151	8.64959	-0.000139232
8.19054	0.00439	8.21845	-0.00045257	8.65836	-0.000141334
8.19873	0.00424	8.22664	-0.000484314	8.66714	-0.000147168
8.20692	0.00406	8.23483	-0.000522492	8.67591	-0.000147649
8.21511	0.00389	8.24302	-0.000551028	8.68468	-0.000140166
8.2233	0.00372	8.25121	-0.000556409	8.69345	-0.000136606
8.23149	0.00357	8.2594	-0.000536869	8.70222	-0.000132356
8.23968	0.00345	8.26759	-0.000515018	8.711	-0.000131499
8.24787	0.00337	8.27578	-0.000500125	8.71977	-0.000141975
8.25606	0.00334	8.28397	-0.00049526	8.72854	-0.000152451
8.26425	0.00335	8.29216	-0.000507239	8.73731	-0.000132525
8.27244	0.0034	8.30035	-0.000529465	8.74608	-9.58e-05
8.28063	0.00349	8.30854	-0.000546278	8.75486	-9.53e-05
8.28882	0.0036	8.31673	-0.00054109	8.76363	-9.89e-05
8.29701	0.00372	8.32492	-0.000506614	8.7724	-0.000102463
8.3052	0.00383	8.33311	-0.000450899	8.78117	-0.0001036
8.31339	0.00393	8.3413	-0.000388882	8.78994	-0.000105926
8.32158	0.004	8.34949	-0.00032268	8.79872	-0.000108253
8.32977	0.00404	8.35768	-0.000244741	8.80749	-9.74e-05
8.33796	0.00405	8.36587	-0.000169062	8.81626	-9.61e-05
8.34615	0.00403	8.37406	-0.0001027	8.82503	-8.36e-05
8.35434	0.00399	8.38225	-4.92e-05	8.8338	-8.14e-05
8.36253	0.00394	8.39044	-9.27e-06	8.84258	-7.56e-05
8.37072	0.00389	8.39863	9.08e-06	8.85135	-7.39e-05
8.37891	0.00384	8.40681	4.13e-06	8.86012	-7.53e-05
8.3871	0.00381	8.415	-1.58e-05	8.86889	-7.67e-05
8.39529	0.00379	8.42319	-4.33e-05	8.87766	-6.26e-05
8.40348	0.0038	8.43138	-7.02e-05	8.88644	-6.83e-05
8.41167	0.00382	8.43957	-9.42e-05	8.89521	-7.4e-05
8.41986	0.00386	8.44776	-0.000115894	8.90398	-8.74e-05
8.42805	0.0039	8.45595	-0.000137294	8.91275	-8.79e-05
8.43624	0.00393	8.46414	-0.000157247	8.92152	-8.85e-05
8.44443	0.00396	8.47233	-0.000174984	8.9303	-8.9e-05
8.45262	0.00397	8.48052	-0.000188324	8.93907	-9.14e-05
8.46081	0.00397	8.48871	-0.000191145	8.94784	-9.38e-05
8.469	0.00395	8.4969	-0.000192033	8.95661	-9.68e-05
8.47719	0.00392	8.50509	-0.000195651	8.96538	-9.98e-05
8.48538	0.00389	8.51328	-0.000204447	8.97416	-0.000110524
8.49357	0.00386	8.52147	-0.000223744	8.98293	-9.8e-05
8.50176	0.00384	8.52966	-0.000249753	8.9917	-9.01e-05
8.50995	0.00383	8.53785	-0.000276259	9.00047	-8.26e-05
8.51814	0.00383	8.54604	-0.000301242	9.00924	-8.5e-05
8.52633	0.00384	8.55423	-0.0003282	9.01802	-8.73e-05
8.53452	0.00385	8.56242	-0.0003581	9.02679	-9.75e-05
8.5427	0.00386	8.57061	-0.000390666	9.03556	-0.00010805
8.55089	0.00385	8.5788	-0.000426691	9.04433	-9.55e-05
8.55908	0.00382	8.58699	-0.000458526	9.0531	-9.61e-05
8.56727	0.00376	8.59518	-0.000465928	9.06188	-9.67e-05
8.57546	0.00368	8.60337	-0.000437373	9.07065	-8.53e-05
8.58365	0.00358	8.61156	-0.000373345	9.07942	-8.45e-05
8.59184	0.00347	8.61975	-0.000280347	9.08819	-8.36e-05
8.60003	0.00337	8.62794	-0.000171792	9.09696	-8.69e-05
8.60822	0.00327	8.63613	-6.92e-05	9.10574	-9.01e-05
8.61641	0.00319	8.64432	2.06e-05	9.11451	-9.99e-05
8.6246	0.00313	8.65251	9.9e-05	9.12328	-8.38e-05
8.63279	0.0031	8.6607	0.000160983	9.13205	-8.43e-05
8.64098	0.00309	8.66889	0.000199756	9.14082	-8.63e-05
8.64917	0.00311	8.67708	0.000220571	9.1496	-8.83e-05
8.65736	0.00313	8.68527	0.000230249	9.15837	-9.29e-05
8.66555	0.00316	8.69346	0.000231834	9.16714	-9.32e-05
8.67374	0.00318	8.70165	0.000235273	9.17591	-9.43e-05
8.68193	0.00318	8.70984	0.000243966	9.18468	-8.88e-05
8.69012	0.00316	8.71803	0.000255572	9.19346	-8.32e-05
8.69831	0.00313	8.72622	0.000267115	9.20223	-6.24e-05
8.7065	0.00306	8.73441	0.000269847	9.211	-5.3e-05
8.71469	0.00298	8.7426	0.000261271	9.21977	-5.37e-05
8.72288	0.00289	8.75079	0.000238478	9.22854	-5.52e-05
8.73107	0.0028	8.75898	0.000200535	9.23732	-5.67e-05
8.73926	0.00271	8.76717	0.000144346	9.24609	-6.13e-05
8.74745	0.00263	8.77536	7.05e-05	9.25486	-5.06e-05
8.75564	0.00256	8.78354	-1.16e-05	9.26363	-4.73e-05
8.76383	0.00252	8.79173	-9.18e-05	9.2724	-5.51e-05
8.77202	0.0025	8.79992	-0.000161193	9.28118	-6.29e-05
8.78021	0.00249	8.80811	-0.000220424	9.28995	-8.54e-05
8.7884	0.00251	8.8163	-0.000272498	9.29872	-8.21e-05
8.79659	0.00254	8.82449	-0.00031872	9.30749	-6.83e-05
8.80478	0.00259	8.83268	-0.000360389	9.31626	-5.27e-05
8.81297	0.00266	8.84087	-0.000397243	9.32504	-5.43e-05
8.82116	0.00275	8.84906	-0.000429316	9.33381	-5.6e-05
8.82935	0.00286	8.85725	-0.00045185	9.34258	-6.54e-05
8.83754	0.00299	8.86544	-0.000457983	9.35135	-6.87e-05
8.84573	0.00314	8.87363	-0.000447455	9.36012	-7.2e-05
8.85392	0.00331	8.88182	-0.000421825	9.3689	-6.65e-05
8.86211	0.0035	8.89001	-0.000382698	9.37767	-5.54e-05
8.8703	0.00369	8.8982	-0.000331378	9.38644	-5.28e-05
8.87849	0.00387	8.90639	-0.000267783	9.39521	-5.24e-05
8.88668	0.00404	8.91458	-0.000203822	9.40398	-5.34e-05
8.89487	0.00417	8.92277	-0.000147037	9.41276	-5.7e-05
8.90306	0.00425	8.93096	-9.77e-05	9.42153	-6.07e-05
8.91124	0.00428	8.93915	-5.54e-05	9.4303	-7.23e-05
8.91943	0.00426	8.94734	-2.26e-05	9.43907	-7.22e-05
8.92762	0.00417	8.95553	-6.5e-06	9.44784	-7.91e-05
8.93581	0.00403	8.96372	-9.48e-06	9.45662	-8.6e-05
8.944	0.00385	8.97191	-2.99e-05	9.46539	-8.07e-05
8.95219	0.00363	8.9801	-6.83e-05	9.47416	-5.67e-05
8.96038	0.00339	8.98829	-0.000122891	9.48293	-5.27e-05
8.96857	0.00313	8.99648	-0.000184753	9.4917	-4.88e-05
8.97676	0.00288	9.00467	-0.00024541	9.50048	-4.56e-05
8.98495	0.00264	9.01286	-0.000300596	9.50925	-4.63e-05
8.99314	0.00241	9.02105	-0.000350447	9.51802	-4.92e-05
9.00133	0.0022	9.02924	-0.000399044	9.52679	-5.22e-05
9.00952	0.002	9.03743	-0.000445858	9.53556	-6.84e-05
9.01771	0.00182	9.04562	-0.000491826	9.54434	-5.63e-05
9.0259	0.00165	9.05381	-0.000536469	9.55311	-4.41e-05
9.03409	0.00149	9.062	-0.00056903	9.56188	-4.01e-05
9.04228	0.00133	9.07019	-0.000581991	9.57065	-3.9e-05
9.05047	0.00118	9.07838	-0.000574756	9.57942	-3.92e-05
9.05866	0.00103	9.08657	-0.000549403	9.5882	-4.89e-05
9.06685	0.000895805	9.09476	-0.000508548	9.59697	-5.85e-05
9.07504	0.000763403	9.10295	-0.000457179	9.60574	-4.26e-05
9.08323	0.000638031	9.11114	-0.000400585	9.61451	-2.24e-05
9.09142	0.000520572	9.11933	-0.00034592	9.62328	-8.4e-06
9.09961	0.000411041	9.12752	-0.000297332	9.63206	-1.98e-07
9.1078	0.000308916	9.13571	-0.000255076	9.64083	-2.75e-06
9.11599	0.000213466	9.1439	-0.000224999	9.6496	-5.29e-06
9.12418	0.000124207	9.15209	-0.000203047	9.65837	-9.47e-06
9.13237	4.14e-05	9.16027	-0.000187719	9.66714	-1.08e-05
9.14056	-3.4e-05	9.16846	-0.000181979	9.67592	-1.21e-05
9.14875	-9.9e-05	9.17665	-0.000186697	9.68469	-3.98e-06
9.15694	-0.000149826	9.18484	-0.000199603	9.69346	6.3e-06
9.16513	-0.000181641	9.19303	-0.000215005	9.70223	4.66e-06
9.17332	-0.000189063	9.20122	-0.000229835	9.711	3.02e-06
9.18151	-0.000167716	9.20941	-0.000239086	9.71978	-5.78e-06
9.1897	-0.000113291	9.2176	-0.000242342	9.72855	1.46e-05
9.19789	-2.3e-05	9.22579	-0.000243034	9.73732	1.85e-05
9.20608	0.000104326	9.23398	-0.000245801	9.74609	2.23e-05
9.21427	0.000268162	9.24217	-0.000251964	9.75486	2.31e-05
9.22246	0.000466577	9.25036	-0.000267029	9.76364	3e-05
9.23065	0.00069565	9.25855	-0.000286404	9.77241	3.16e-05
9.23884	0.000950581	9.26674	-0.000294522	9.78118	2.6e-05
9.24703	0.00123	9.27493	-0.000291092	9.78995	2.04e-05
9.25522	0.00151	9.28312	-0.000283317	9.79872	3.6e-05
9.26341	0.0018	9.29131	-0.00028123	9.8075	4.75e-05
9.2716	0.00209	9.2995	-0.000287785	9.81627	4.58e-05
9.27979	0.00236	9.30769	-0.000315231	9.82504	4.4e-05
9.28797	0.0026	9.31588	-0.000362804	9.83381	3.19e-05
9.29616	0.00281	9.32407	-0.000418175	9.84258	3.45e-05
9.30435	0.00298	9.33226	-0.000470074	9.85136	4.16e-05
9.31254	0.00312	9.34045	-0.000518439	9.86013	4.33e-05
9.32073	0.00321	9.34864	-0.000559485	9.8689	4.5e-05
9.32892	0.00326	9.35683	-0.000583997	9.87767	5.72e-05
9.33711	0.00328	9.36502	-0.000589959	9.88644	5.9e-05
9.3453	0.00328	9.37321	-0.000576072	9.89522	5.28e-05
9.35349	0.00327	9.3814	-0.000545123	9.90399	4.66e-05
9.36168	0.00325	9.38959	-0.000500731	9.91276	7.31e-05
9.36987	0.00324	9.39778	-0.00045471	9.92153	7.73e-05
9.37806	0.00322	9.40597	-0.000411698	9.9303	7.55e-05
9.38625	0.00322	9.41416	-0.000372747	9.93908	7.37e-05
9.39444	0.00323	9.42235	-0.000335642	9.94785	8.36e-05
9.40263	0.00324	9.43054	-0.000300939	9.95662	8.63e-05
9.41082	0.00327	9.43873	-0.000264916	9.96539	8.91e-05
9.41901	0.00331	9.44692	-0.000220507	9.97416	0.000107679
9.4272	0.00336	9.45511	-0.000176172	9.98294	0.000123644
9.43539	0.00342	9.4633	-0.000136991	9.99171	0.000122319
9.44358	0.0035	9.47149	-0.000104425	10.0005	0.000120994
9.45177	0.00358	9.47968	-7.85e-05	10.0092	0.000117939
9.45996	0.00367	9.48787	-6.01e-05	10.018	0.000108789
9.46815	0.00377	9.49606	-5.32e-05	10.0268	0.000116561
9.47634	0.00386	9.50425	-6.49e-05	10.0356	0.000126526
9.48453	0.00395	9.51244	-9.83e-05	10.0443	0.000130025
9.49272	0.00401	9.52063	-0.000149154	10.0531	0.000133523
9.50091	0.00405	9.52881	-0.000208607	10.0619	0.000133538
9.5091	0.00406	9.537	-0.000268091	10.0707	0.000131633
9.51729	0.00403	9.54519	-0.000318201	10.0794	0.000129728
9.52548	0.00398	9.55338	-0.000352421	10.0882	0.000132084
9.53367	0.0039	9.56157	-0.000378553	10.097	0.000137919
9.54186	0.0038	9.56976	-0.000401058	10.1058	0.000150541
9.55005	0.00369	9.57795	-0.000417151	10.1145	0.000167082
9.55824	0.00358	9.58614	-0.000426311	10.1233	0.000172094
9.56643	0.00348	9.59433	-0.000427588	10.1321	0.000168536
9.57462	0.00339	9.60252	-0.000414465	10.1408	0.000164977
9.58281	0.00331	9.61071	-0.000391284	10.1496	0.00014103
9.591	0.00324	9.6189	-0.000365982	10.1584	0.000148159
9.59919	0.00318	9.62709	-0.000340672	10.1671	0.000183866
9.60738	0.00312	9.63528	-0.000316864	10.1759	0.000201185
9.61557	0.00304	9.64347	-0.0002992	10.1847	0.000203405
9.62376	0.00296	9.65166	-0.000288906	10.1935	0.000212435
9.63195	0.00286	9.65985	-0.000293105	10.2022	0.000211897
9.64014	0.00274	9.66804	-0.000310672	10.211	0.000203494
9.64833	0.00261	9.67623	-0.00033437	10.2198	0.000195091
9.65652	0.00247	9.68442	-0.000358797	10.2286	0.000199058
9.6647	0.00234	9.69261	-0.000375793	10.2373	0.000214787
9.67289	0.00221	9.7008	-0.000382376	10.2461	0.000226577
9.68108	0.0021	9.70899	-0.000378823	10.2549	0.000231006
9.68927	0.00202	9.71718	-0.000365115	10.2636	0.000231162
9.69746	0.00196	9.72537	-0.000345618	10.2724	0.000219781
9.70565	0.00194	9.73356	-0.000324492	10.2812	0.0002084
9.71384	0.00195	9.74175	-0.000304823	10.29	0.000192356
9.72203	0.00199	9.74994	-0.000291319	10.2987	0.000196878
9.73022	0.00206	9.75813	-0.000284978	10.3075	0.0002014
9.73841	0.00215	9.76632	-0.000284013	10.3163	0.000223387
9.7466	0.00226	9.77451	-0.000281512	10.325	0.000222853
9.75479	0.00238	9.7827	-0.000269685	10.3338	0.000222318
9.76298	0.00252	9.79089	-0.000242925	10.3426	0.000252542
9.77117	0.00267	9.79908	-0.000215513	10.3514	0.000266961
9.77936	0.00283	9.80727	-0.00019401	10.3601	0.000270367
9.78755	0.00301	9.81546	-0.00017982	10.3689	0.000270825
9.79574	0.00319	9.82365	-0.000174693	10.3777	0.000271284
9.80393	0.00337	9.83184	-0.000178009	10.3864	0.000271065
9.81212	0.00355	9.84003	-0.000186322	10.3952	0.0002694
9.82031	0.00372	9.84822	-0.00019553	10.404	0.000267734
9.8285	0.00387	9.85641	-0.000204429	10.4128	0.000290413
9.83669	0.00398	9.8646	-0.000214013	10.4215	0.000304866
9.84488	0.00405	9.87279	-0.000224834	10.4303	0.000308614
9.85307	0.00405	9.88098	-0.000236897	10.4391	0.000316493
9.86126	0.00399	9.88917	-0.000249513	10.4479	0.000319454
9.86945	0.00387	9.89736	-0.000265615	10.4566	0.000322415
9.87764	0.00367	9.90554	-0.000292193	10.4654	0.000317828
9.88583	0.00342	9.91373	-0.000329751	10.4742	0.000313242
9.89402	0.00311	9.92192	-0.0003718	10.4829	0.000304302
9.90221	0.00276	9.93011	-0.000411759	10.4917	0.000316174
9.9104	0.00238	9.9383	-0.000444792	10.5005	0.00032108
9.91859	0.002	9.94649	-0.000463056	10.5093	0.000318693
9.92678	0.00161	9.95468	-0.000474141	10.518	0.000316307
9.93497	0.00125	9.96287	-0.000482931	10.5268	0.000339292
9.94316	0.000908703	9.97106	-0.000487586	10.5356	0.000342528
9.95135	0.000603034	9.97925	-0.000484768	10.5443	0.000345764
9.95954	0.000335324	9.98744	-0.000466052	10.5531	0.000346105
9.96773	0.000106802	9.99563	-0.000430065	10.5619	0.00036707
9.97592	-8.37e-05	10.0038	-0.000383022	10.5707	0.00037631
9.98411	-0.00023874	10.012	-0.000331339	10.5794	0.00038555
9.9923	-0.000361958	10.0202	-0.000283191	10.5882	0.000383182
10.0005	-0.000456995	10.0284	-0.000240981	10.597	0.000380814
10.0087	-0.000526626	10.0366	-0.000204139	10.6058	0.000375004
10.0169	-0.000572244	10.0448	-0.000172055	10.6145	0.000389533
10.0251	-0.000593858	10.053	-0.000144414	10.6233	0.000400809
10.0332	-0.000589896	10.0611	-0.00012924	10.6321	0.000412085
10.0414	-0.000557649	10.0693	-0.000128754	10.6408	0.000425292
10.0496	-0.000494003	10.0775	-0.000139279	10.6496	0.000440068
10.0578	-0.000395757	10.0857	-0.000150397	10.6584	0.000439801
10.066	-0.000260537	10.0939	-0.000148562	10.6671	0.000439534
10.0742	-8.77e-05	10.1021	-0.000133296	10.6759	0.000465503
10.0824	0.000122496	10.1103	-0.000114972	10.6847	0.000473467
10.0906	0.000366742	10.1185	-9.92e-05	10.6935	0.000481431
10.0988	0.000639101	10.1267	-8.66e-05	10.7022	0.000505881
10.1069	0.00093122	10.1349	-8.81e-05	10.711	0.000535654
10.1151	0.00123	10.1431	-0.000106593	10.7198	0.00053972
10.1233	0.00153	10.1512	-0.000141129	10.7286	0.000543786
10.1315	0.00182	10.1594	-0.000189684	10.7373	0.000559937
10.1397	0.00207	10.1676	-0.000242343	10.7461	0.000591562
10.1479	0.00228	10.1758	-0.00029332	10.7549	0.00059349
10.1561	0.00245	10.184	-0.000337987	10.7637	0.000592876
10.1643	0.00255	10.1922	-0.000371739	10.7724	0.000592263
10.1725	0.0026	10.2004	-0.000395891	10.7812	0.000605684
10.1807	0.00258	10.2086	-0.000409322	10.79	0.000633093
10.1889	0.0025	10.2168	-0.000409622	10.7987	0.000633095
10.197	0.00237	10.2249	-0.000396814	10.8075	0.000633098
10.2052	0.0022	10.2331	-0.000370844	10.8163	0.000648204
10.2134	0.00201	10.2413	-0.000334191	10.825	0.000666218
10.2216	0.00179	10.2495	-0.000290134	10.8338	0.000676366
10.2298	0.00158	10.2577	-0.000246512	10.8426	0.000719567
10.238	0.00138	10.2659	-0.000209549	10.8514	0.000728614
10.2462	0.00121	10.2741	-0.000179988	10.8601	0.000737661
10.2544	0.00107	10.2823	-0.000159346	10.8689	0.000742051
10.2626	0.000985624	10.2905	-0.000146998	10.8777	0.000769254
10.2707	0.000946819	10.2987	-0.000141103	10.8864	0.000773239
10.2789	0.000957275	10.3068	-0.000153381	10.8952	0.000791209
10.2871	0.00101	10.315	-0.000180661	10.904	0.000820709
10.2953	0.00111	10.3232	-0.000208441	10.9128	0.000833604
10.3035	0.00124	10.3314	-0.000227189	10.9215	0.000834476
10.3117	0.00138	10.3396	-0.000231198	10.9303	0.000835348
10.3199	0.00154	10.3478	-0.000220624	10.9391	0.000854841
10.3281	0.0017	10.356	-0.000199507	10.9479	0.0009046
10.3363	0.00185	10.3642	-0.000168868	10.9566	0.000909675
10.3445	0.00199	10.3724	-0.000134604	10.9654	0.000914749
10.3527	0.0021	10.3805	-0.000101355	10.9742	0.000915455
10.3608	0.00217	10.3887	-6.97e-05	10.983	0.000943806
10.369	0.00222	10.3969	-3.47e-05	10.9917	0.000987996
10.3772	0.00223	10.4051	6.69e-06	11.0005	0.001
10.3854	0.00221	10.4133	5.58e-05	11.0093	0.00103
10.3936	0.00215	10.4215	0.000100135	11.018	0.00107
10.4018	0.00206	10.4297	0.000134774	11.0268	0.00108
10.41	0.00195	10.4379	0.000155476	11.0356	0.00109
10.4182	0.00182	10.4461	0.000142135	11.0443	0.00113
10.4263	0.00168	10.4543	9.11e-05	11.0531	0.00115
10.4345	0.00155	10.4625	2.16e-05	11.0619	0.00117
10.4427	0.00143	10.4706	-4.81e-05	11.0707	0.00119
10.4509	0.00133	10.4788	-0.000107166	11.0794	0.00119
10.4591	0.00127	10.487	-0.000149084	11.0882	0.00125
10.4673	0.00125	10.4952	-0.000176992	11.097	0.0013
10.4755	0.00128	10.5034	-0.000194176	11.1058	0.0013
10.4837	0.00137	10.5116	-0.000202056	11.1145	0.00131
10.4919	0.00151	10.5198	-0.000199862	11.1233	0.00135
10.5001	0.00172	10.528	-0.000190717	11.1321	0.0014
10.5083	0.00199	10.5362	-0.000179087	11.1408	0.00147
10.5164	0.00232	10.5443	-0.000173081	11.1496	0.0015
10.5246	0.00271	10.5525	-0.000175106	11.1584	0.00151
10.5328	0.00315	10.5607	-0.000189444	11.1672	0.00156
10.541	0.00362	10.5689	-0.000210344	11.1759	0.00161
10.5492	0.00413	10.5771	-0.000227393	11.1847	0.00163
10.5574	0.00464	10.5853	-0.000234693	11.1935	0.00166
10.5656	0.00514	10.5935	-0.000235124	11.2022	0.00171
10.5738	0.00561	10.6017	-0.000232649	11.211	0.00177
10.582	0.00604	10.6099	-0.000231742	11.2198	0.00181
10.5901	0.0064	10.6181	-0.000233678	11.2286	0.00186
10.5983	0.00668	10.6263	-0.00023586	11.2373	0.00191
10.6065	0.00687	10.6344	-0.000228828	11.2461	0.00197
10.6147	0.00696	10.6426	-0.000214964	11.2549	0.00202
10.6229	0.00696	10.6508	-0.000194061	11.2637	0.00209
10.6311	0.00687	10.659	-0.00015995	11.2724	0.00216
10.6393	0.00669	10.6672	-0.00011411	11.2812	0.00222
10.6475	0.00645	10.6754	-6.49e-05	11.29	0.00227
10.6557	0.00616	10.6836	-1.81e-05	11.2987	0.00231
10.6639	0.00582	10.6918	2.3e-05	11.3075	0.00238
10.6721	0.00547	10.6999	5.8e-05	11.3163	0.00246
10.6802	0.00511	10.7081	7.39e-05	11.325	0.00253
10.6884	0.00475	10.7163	6.83e-05	11.3338	0.0026
10.6966	0.0044	10.7245	5.66e-05	11.3426	0.00267
10.7048	0.00407	10.7327	4.51e-05	11.3514	0.00274
10.713	0.00377	10.7409	3.38e-05	11.3601	0.00285
10.7212	0.0035	10.7491	1.58e-05	11.3689	0.00294
10.7294	0.00327	10.7573	-7.1e-06	11.3777	0.00303
10.7376	0.00308	10.7655	-2.96e-05	11.3865	0.00315
10.7458	0.00295	10.7737	-4.6e-05	11.3952	0.00327
10.7539	0.00287	10.7819	-4.79e-05	11.404	0.00335
10.7621	0.00285	10.79	-2.96e-05	11.4128	0.00345
10.7703	0.0029	10.7982	-8.94e-06	11.4215	0.00359
10.7785	0.00303	10.8064	6.19e-06	11.4303	0.0037
10.7867	0.00324	10.8146	1.08e-05	11.4391	0.00381
10.7949	0.00353	10.8228	-7.18e-06	11.4479	0.00394
10.8031	0.00391	10.831	-3.7e-05	11.4566	0.00408
10.8113	0.00437	10.8392	-6.01e-05	11.4654	0.00421
10.8195	0.00491	10.8474	-6.93e-05	11.4742	0.00434
10.8277	0.0055	10.8556	-6.45e-05	11.483	0.00446
10.8358	0.00614	10.8637	-4.58e-05	11.4917	0.00458
10.844	0.00681	10.8719	-1.48e-05	11.5005	0.00473
10.8522	0.0075	10.8801	1.68e-05	11.5093	0.00489
10.8604	0.00818	10.8883	4.45e-05	11.518	0.00503
10.8686	0.00883	10.8965	7.06e-05	11.5268	0.00517
10.8768	0.00946	10.9047	9.76e-05	11.5356	0.00532
10.885	0.01003	10.9129	0.000124873	11.5443	0.00546
10.8932	0.01055	10.9211	0.00014974	11.5531	0.00562
10.9014	0.01099	10.9293	0.000171338	11.5619	0.00583
10.9095	0.01136	10.9375	0.000189911	11.5707	0.00602
10.9177	0.01165	10.9457	0.000205383	11.5794	0.00617
10.9259	0.01184	10.9538	0.000212077	11.5882	0.0063
10.9341	0.01195	10.962	0.000202335	11.597	0.00646
10.9423	0.01197	10.9702	0.000180691	11.6058	0.00665
10.9505	0.0119	10.9784	0.000154981	11.6145	0.00683
10.9587	0.01175	10.9866	0.000129717	11.6233	0.007
10.9669	0.01153	10.9948	0.000122504	11.6321	0.00719
10.9751	0.01124	11.003	0.000153769	11.6409	0.00738
10.9833	0.0109	11.0112	0.00022569	11.6496	0.00756
10.9915	0.01052	11.0194	0.000323976	11.6584	0.00776
10.9996	0.0101	11.0275	0.000424057	11.6672	0.00796
11.0078	0.00966	11.0357	0.000513747	11.6759	0.00818
11.016	0.00919	11.0439	0.000587569	11.6847	0.00837
11.0242	0.00871	11.0521	0.00064543	11.6935	0.00855
11.0324	0.00823	11.0603	0.000695082	11.7022	0.00873
11.0406	0.00773	11.0685	0.000747936	11.711	0.00897
11.0488	0.00724	11.0767	0.000806343	11.7198	0.00918
11.057	0.00675	11.0849	0.000861536	11.7286	0.00938
11.0652	0.00628	11.0931	0.000909271	11.7373	0.00959
11.0733	0.00583	11.1013	0.000949887	11.7461	0.00978
11.0815	0.0054	11.1094	0.000980871	11.7549	0.00999
11.0897	0.005	11.1176	0.00101	11.7637	0.01019
11.0979	0.00463	11.1258	0.00103	11.7724	0.01039
11.1061	0.00431	11.134	0.00104	11.7812	0.0106
11.1143	0.00402	11.1422	0.00104	11.79	0.01083
11.1225	0.00377	11.1504	0.00104	11.7987	0.01106
11.1307	0.00356	11.1586	0.00103	11.8075	0.01126
11.1389	0.00339	11.1668	0.00104	11.8163	0.01148
11.1471	0.00325	11.175	0.00105	11.8251	0.01169
11.1552	0.00314	11.1831	0.00108	11.8338	0.0119
11.1634	0.00305	11.1913	0.00112	11.8426	0.01209
11.1716	0.003	11.1995	0.00116	11.8514	0.0123
11.1798	0.00297	11.2077	0.00121	11.8602	0.01254
11.188	0.00295	11.2159	0.00125	11.8689	0.01274
11.1962	0.00297	11.2241	0.00128	11.8777	0.01295
11.2044	0.003	11.2323	0.00129	11.8865	0.01314
11.2126	0.00305	11.2405	0.0013	11.8952	0.01334
11.2208	0.00312	11.2487	0.00129	11.904	0.01355
11.2289	0.00322	11.2569	0.0013	11.9128	0.01375
11.2371	0.00334	11.2651	0.00132	11.9215	0.01393
11.2453	0.00348	11.2732	0.00135	11.9303	0.01413
11.2535	0.00366	11.2814	0.00139	11.9391	0.01434
11.2617	0.00386	11.2896	0.00144	11.9479	0.0145
11.2699	0.00408	11.2978	0.00148	11.9566	0.01467
11.2781	0.00433	11.306	0.00151	11.9654	0.01487
11.2863	0.00459	11.3142	0.00155	11.9742	0.01507
11.2945	0.00486	11.3224	0.0016	11.983	0.01525
11.3027	0.00513	11.3306	0.00166	11.9917	0.01542
11.3109	0.0054	11.3388	0.00174	12.0005	0.01558
11.319	0.00564	11.3469	0.00183	12.0093	0.01577
11.3272	0.00585	11.3551	0.00193	12.018	0.01592
11.3354	0.00603	11.3633	0.00202	12.0268	0.01607
11.3436	0.00616	11.3715	0.00212	12.0356	0.01623
11.3518	0.00625	11.3797	0.00223	12.0444	0.01637
11.36	0.00629	11.3879	0.00234	12.0531	0.01652
11.3682	0.00628	11.3961	0.00246	12.0619	0.01667
11.3764	0.00624	11.4043	0.00258	12.0707	0.01681
11.3846	0.00616	11.4125	0.00271	12.0794	0.01695
11.3927	0.00607	11.4207	0.00285	12.0882	0.0171
11.4009	0.00597	11.4288	0.003	12.097	0.01725
11.4091	0.00587	11.437	0.00316	12.1058	0.01738
11.4173	0.00579	11.4452	0.00331	12.1145	0.01751
11.4255	0.00574	11.4534	0.00345	12.1233	0.01766
11.4337	0.00572	11.4616	0.00359	12.1321	0.01779
11.4419	0.00573	11.4698	0.00372	12.1409	0.01792
11.4501	0.0058	11.478	0.00385	12.1496	0.01805
11.4583	0.00591	11.4862	0.00397	12.1584	0.01816
11.4665	0.00608	11.4944	0.00411	12.1672	0.0183
11.4747	0.0063	11.5025	0.00423	12.1759	0.01841
11.4828	0.00659	11.5107	0.00434	12.1847	0.01846
11.491	0.00693	11.5189	0.00446	12.1935	0.01856
11.4992	0.00735	11.5271	0.0046	12.2022	0.0187
11.5074	0.00783	11.5353	0.00477	12.211	0.01881
11.5156	0.00837	11.5435	0.00496	12.2198	0.01891
11.5238	0.00897	11.5517	0.00516	12.2286	0.01903
11.532	0.00962	11.5599	0.00535	12.2373	0.01911
11.5402	0.0103	11.5681	0.00552	12.2461	0.0192
11.5483	0.011	11.5763	0.00568	12.2549	0.01931
11.5565	0.0117	11.5845	0.00582	12.2637	0.0194
11.5647	0.01238	11.5926	0.00595	12.2724	0.01947
11.5729	0.01303	11.6008	0.00609	12.2812	0.01956
11.5811	0.01362	11.609	0.00624	12.29	0.01965
11.5893	0.01414	11.6172	0.0064	12.2988	0.01972
11.5975	0.01458	11.6254	0.00655	12.3075	0.01981
11.6057	0.01495	11.6336	0.00671	12.3163	0.0199
11.6139	0.01525	11.6418	0.00687	12.3251	0.01998
11.6221	0.01548	11.65	0.00705	12.3338	0.02008
11.6303	0.01565	11.6582	0.00723	12.3426	0.0202
11.6384	0.01578	11.6663	0.00744	12.3514	0.02029
11.6466	0.01589	11.6745	0.00765	12.3602	0.02036
11.6548	0.01599	11.6827	0.00787	12.3689	0.02045
11.663	0.0161	11.6909	0.00809	12.3777	0.02054
11.6712	0.01624	11.6991	0.00831	12.3865	0.02064
11.6794	0.01642	11.7073	0.00851	12.3952	0.02072
11.6876	0.01666	11.7155	0.00872	12.404	0.02084
11.6958	0.01695	11.7237	0.00893	12.4128	0.02096
11.704	0.0173	11.7319	0.00914	12.4215	0.02105
11.7121	0.01773	11.7401	0.00935	12.4303	0.02115
11.7203	0.01821	11.7483	0.00955	12.4391	0.02126
11.7285	0.01876	11.7564	0.00974	12.4479	0.02139
11.7367	0.01935	11.7646	0.0099	12.4566	0.0215
11.7449	0.01998	11.7728	0.01004	12.4654	0.02159
11.7531	0.02063	11.781	0.01017	12.4742	0.02172
11.7613	0.02128	11.7892	0.01029	12.483	0.02188
11.7695	0.02192	11.7974	0.0104	12.4917	0.02203
11.7777	0.02254	11.8056	0.01054	12.5005	0.02221
11.7859	0.02312	11.8138	0.01069	12.5093	0.02237
11.7941	0.02365	11.8219	0.01087	12.5181	0.02254
11.8022	0.02413	11.8301	0.01108	12.5268	0.02273
11.8104	0.02455	11.8383	0.01133	12.5356	0.02292
11.8186	0.02493	11.8465	0.01161	12.5444	0.02311
11.8268	0.02525	11.8547	0.01189	12.5531	0.02334
11.835	0.02553	11.8629	0.01218	12.5619	0.02355
11.8432	0.02576	11.8711	0.01246	12.5707	0.02374
11.8514	0.02596	11.8793	0.01273	12.5794	0.02397
11.8596	0.02613	11.8875	0.013	12.5882	0.02421
11.8678	0.02627	11.8957	0.01326	12.597	0.02442
11.8759	0.02638	11.9039	0.0135	12.6058	0.02468
11.8841	0.02647	11.912	0.0137	12.6145	0.02498
11.8923	0.02654	11.9202	0.01387	12.6233	0.02526
11.9005	0.0266	11.9284	0.01401	12.6321	0.02555
11.9087	0.02666	11.9366	0.01412	12.6409	0.02586
11.9169	0.02672	11.9448	0.01422	12.6496	0.02619
11.9251	0.02679	11.953	0.01434	12.6584	0.02652
11.9333	0.02687	11.9612	0.01448	12.6672	0.02688
11.9415	0.02697	11.9694	0.01463	12.6759	0.02727
11.9497	0.0271	11.9776	0.01479	12.6847	0.02767
11.9578	0.02727	11.9857	0.01496	12.6935	0.02807
11.966	0.02749	11.9939	0.01512	12.7023	0.02851
11.9742	0.02776	12.0021	0.01527	12.711	0.02896
11.9824	0.02809	12.0103	0.01542	12.7198	0.0294
11.9906	0.0285	12.0185	0.01555	12.7286	0.02993
11.9988	0.02899	12.0267	0.01567	12.7373	0.0305
12.007	0.02956	12.0349	0.01577	12.7461	0.03104
12.0152	0.0302	12.0431	0.01586	12.7549	0.03161
12.0234	0.03089	12.0513	0.01594	12.7637	0.03224
12.0315	0.03163	12.0595	0.01602	12.7724	0.0329
12.0397	0.03238	12.0677	0.01611	12.7812	0.03358
12.0479	0.03312	12.0758	0.01622	12.79	0.03429
12.0561	0.03382	12.084	0.01636	12.7988	0.03503
12.0643	0.03445	12.0922	0.01652	12.8075	0.03587
12.0725	0.03499	12.1004	0.01669	12.8163	0.03675
12.0807	0.03542	12.1086	0.01686	12.8251	0.03762
12.0889	0.03573	12.1168	0.01705	12.8338	0.03853
12.0971	0.03592	12.125	0.01724	12.8426	0.03957
12.1053	0.03601	12.1332	0.01742	12.8514	0.04065
12.1135	0.036	12.1413	0.01758	12.8602	0.04176
12.1216	0.03591	12.1495	0.01771	12.8689	0.04298
12.1298	0.03577	12.1577	0.01783	12.8777	0.04425
12.138	0.03561	12.1659	0.01793	12.8865	0.04559
12.1462	0.03543	12.1741	0.01804	12.8952	0.04699
12.1544	0.03526	12.1823	0.01816	12.904	0.04847
12.1626	0.03511	12.1905	0.01829	12.9128	0.05004
12.1708	0.03499	12.1987	0.01843	12.9216	0.0517
12.179	0.0349	12.2069	0.01857	12.9303	0.05348
12.1872	0.03486	12.2151	0.01869	12.9391	0.05536
12.1953	0.03484	12.2233	0.01883	12.9479	0.05735
12.2035	0.03486	12.2314	0.01896	12.9566	0.05946
12.2117	0.03489	12.2396	0.01908	12.9654	0.06169
12.2199	0.03493	12.2478	0.01918	12.9742	0.06405
12.2281	0.03497	12.256	0.01926	12.983	0.06655
12.2363	0.03499	12.2642	0.01932	12.9917	0.06918
12.2445	0.03499	12.2724	0.01936	13.0005	0.07196
12.2527	0.03496	12.2806	0.0194	13.0093	0.07491
12.2609	0.0349	12.2888	0.01945	13.0181	0.07804
12.2691	0.03479	12.297	0.01953	13.0268	0.08134
12.2772	0.03465	12.3051	0.01962	13.0356	0.08481
12.2854	0.03448	12.3133	0.01972	13.0444	0.08847
12.2936	0.03428	12.3215	0.01981	13.0531	0.09234
12.3018	0.03407	12.3297	0.01989	13.0619	0.09643
12.31	0.03386	12.3379	0.01995	13.0707	0.10073
12.3182	0.03364	12.3461	0.02	13.0794	0.10523
12.3264	0.03344	12.3543	0.02003	13.0882	0.10998
12.3346	0.03326	12.3625	0.02005	13.097	0.11497
12.3428	0.03309	12.3707	0.02007	13.1058	0.12018
12.3509	0.03295	12.3789	0.02011	13.1145	0.12568
12.3591	0.03283	12.3871	0.02019	13.1233	0.13145
12.3673	0.03272	12.3952	0.02027	13.1321	0.1375
12.3755	0.03264	12.4034	0.02038	13.1409	0.14381
12.3837	0.03256	12.4116	0.0205	13.1496	0.15039
12.3919	0.03248	12.4198	0.02061	13.1584	0.1573
12.4001	0.0324	12.428	0.02071	13.1672	0.16452
12.4083	0.03231	12.4362	0.02081	13.176	0.17205
12.4165	0.03221	12.4444	0.02089	13.1847	0.17986
12.4247	0.03209	12.4526	0.02098	13.1935	0.18798
12.4329	0.03194	12.4608	0.02107	13.2023	0.19645
12.441	0.03177	12.4689	0.02117	13.211	0.20529
12.4492	0.03158	12.4771	0.0213	13.2198	0.21456
12.4574	0.03137	12.4853	0.02143	13.2286	0.22411
12.4656	0.03115	12.4935	0.02158	13.2373	0.23425
12.4738	0.03091	12.5017	0.02176	13.2461	0.24472
12.482	0.03067	12.5099	0.02194	13.2549	0.25516
12.4902	0.03044	12.5181	0.02214	13.2637	0.26597
12.4984	0.03023	12.5263	0.02235	13.2724	0.27711
12.5066	0.03004	12.5345	0.02259	13.2812	0.28851
12.5147	0.02988	12.5427	0.02283	13.29	0.30025
12.5229	0.02976	12.5508	0.02308	13.2988	0.31235
12.5311	0.02968	12.559	0.02332	13.3075	0.32465
12.5393	0.02964	12.5672	0.02354	13.3163	0.33729
12.5475	0.02966	12.5754	0.02375	13.3251	0.3503
12.5557	0.02973	12.5836	0.02396	13.3338	0.36354
12.5639	0.02986	12.5918	0.02418	13.3426	0.3771
12.5721	0.03006	12.6	0.02442	13.3514	0.39092
12.5803	0.03032	12.6082	0.02467	13.3602	0.40495
12.5885	0.03066	12.6164	0.02492	13.3689	0.41927
12.5967	0.03107	12.6245	0.02519	13.3777	0.43378
12.6048	0.03156	12.6327	0.02545	13.3865	0.44848
12.613	0.03212	12.6409	0.02573	13.3953	0.4634
12.6212	0.03274	12.6491	0.02601	13.404	0.4785
12.6294	0.0334	12.6573	0.02632	13.4128	0.49373
12.6376	0.0341	12.6655	0.02664	13.4216	0.50911
12.6458	0.03481	12.6737	0.02699	13.4303	0.5246
12.654	0.03551	12.6819	0.02736	13.4391	0.54017
12.6622	0.03618	12.6901	0.02777	13.4479	0.55579
12.6703	0.0368	12.6983	0.02821	13.4566	0.5715
12.6785	0.03736	12.7065	0.02867	13.4654	0.58722
12.6867	0.03785	12.7146	0.02914	13.4742	0.60292
12.6949	0.03828	12.7228	0.02964	13.483	0.61866
12.7031	0.03864	12.731	0.03017	13.4917	0.63433
12.7113	0.03895	12.7392	0.03071	13.5005	0.6499
12.7195	0.0392	12.7474	0.03127	13.5093	0.66544
12.7277	0.03943	12.7556	0.03186	13.5181	0.68085
12.7359	0.03963	12.7638	0.03248	13.5268	0.69618
12.7441	0.03983	12.772	0.03312	13.5356	0.7114
12.7523	0.04003	12.7802	0.03381	13.5444	0.7264
12.7604	0.04025	12.7883	0.03454	13.5531	0.74116
12.7686	0.04049	12.7965	0.03531	13.5619	0.75572
12.7768	0.04077	12.8047	0.0361	13.5707	0.77003
12.785	0.04109	12.8129	0.03693	13.5795	0.78404
12.7932	0.04146	12.8211	0.03777	13.5882	0.79781
12.8014	0.04189	12.8293	0.03864	13.597	0.81126
12.8096	0.04239	12.8375	0.03954	13.6058	0.82433
12.8178	0.04297	12.8457	0.04048	13.6145	0.83705
12.826	0.04363	12.8539	0.04148	13.6233	0.84943
12.8341	0.04438	12.8621	0.04255	13.6321	0.86141
12.8423	0.04523	12.8703	0.04371	13.6409	0.87301
12.8505	0.04618	12.8784	0.04495	13.6496	0.88413
12.8587	0.04724	12.8866	0.04625	13.6584	0.89487
12.8669	0.04839	12.8948	0.04762	13.6672	0.90537
12.8751	0.04965	12.903	0.04904	13.676	0.91533
12.8833	0.051	12.9112	0.05053	13.6847	0.92461
12.8915	0.05245	12.9194	0.05208	13.6935	0.93337
12.8997	0.05398	12.9276	0.05373	13.7023	0.9416
12.9079	0.05559	12.9358	0.05547	13.711	0.94932
12.9161	0.05728	12.9439	0.05731	13.7198	0.95669
12.9242	0.05904	12.9521	0.05927	13.7286	0.96362
12.9324	0.06087	12.9603	0.06133	13.7373	0.96988
12.9406	0.06279	12.9685	0.0635	13.7461	0.97547
12.9488	0.06478	12.9767	0.06578	13.7549	0.98049
12.957	0.06687	12.9849	0.06818	13.7637	0.98496
12.9652	0.06906	12.9931	0.07068	13.7724	0.98885
12.9734	0.07137	13.0013	0.07331	13.7812	0.9922
12.9816	0.07382	13.0095	0.07608	13.79	0.99499
12.9898	0.07641	13.0177	0.07901	13.7988	0.99721
12.9979	0.07917	13.0259	0.08209	13.8075	0.99886
13.0061	0.08209	13.034	0.08536	13.8163	0.99996
13.0143	0.0852	13.0422	0.08881	13.8251	1
13.0225	0.08849	13.0504	0.09245	13.8338	0.99994
13.0307	0.09197	13.0586	0.09629	13.8426	0.99987
13.0389	0.09564	13.0668	0.10033	13.8514	0.99873
13.0471	0.09948	13.075	0.10456	13.8602	0.99705
13.0553	0.10351	13.0832	0.10897	13.8689	0.99485
13.0635	0.10771	13.0914	0.11359	13.8777	0.9921
13.0716	0.11207	13.0996	0.1184	13.8865	0.98885
13.0798	0.11661	13.1077	0.12343	13.8953	0.98511
13.088	0.12132	13.1159	0.12868	13.904	0.98083
13.0962	0.12618	13.1241	0.13416	13.9128	0.97606
13.1044	0.13121	13.1323	0.13987	13.9216	0.97084
13.1126	0.13641	13.1405	0.1458	13.9303	0.96519
13.1208	0.14177	13.1487	0.15196	13.9391	0.95888
13.129	0.14731	13.1569	0.15835	13.9479	0.95204
13.1372	0.15303	13.1651	0.16498	13.9566	0.945
13.1454	0.15894	13.1733	0.17187	13.9654	0.93759
13.1535	0.16505	13.1815	0.17903	13.9742	0.92978
13.1617	0.17138	13.1897	0.18646	13.983	0.92155
13.1699	0.17795	13.1978	0.19416	13.9917	0.91298
13.1781	0.18477	13.206	0.20214	14.0005	0.90401
13.1863	0.19185	13.2142	0.2104	14.0093	0.8945
13.1945	0.19921	13.2224	0.21896	14.0181	0.88474
13.2027	0.20686	13.2306	0.22783	14.0268	0.8748
13.2109	0.2148	13.2388	0.23702	14.0356	0.86456
13.2191	0.22304	13.247	0.24653	14.0444	0.8541
13.2273	0.23158	13.2552	0.25633	14.0532	0.84338
13.2355	0.24041	13.2634	0.26642	14.0619	0.83238
13.2436	0.24953	13.2715	0.27678	14.0707	0.82114
13.2518	0.25894	13.2797	0.28741	14.0795	0.80971
13.26	0.26863	13.2879	0.29831	14.0882	0.79808
13.2682	0.2786	13.2961	0.30949	14.097	0.78627
13.2764	0.28885	13.3043	0.32094	14.1058	0.77432
13.2846	0.29937	13.3125	0.33268	14.1145	0.76216
13.2928	0.31017	13.3207	0.34468	14.1233	0.74992
13.301	0.32123	13.3289	0.35692	14.1321	0.73758
13.3092	0.33256	13.3371	0.36941	14.1409	0.72505
13.3173	0.34416	13.3453	0.38212	14.1496	0.71246
13.3255	0.35601	13.3534	0.39508	14.1584	0.69985
13.3337	0.36812	13.3616	0.40826	14.1672	0.68709
13.3419	0.38046	13.3698	0.42166	14.176	0.67426
13.3501	0.39302	13.378	0.43525	14.1847	0.66152
13.3583	0.40578	13.3862	0.449	14.1935	0.64873
13.3665	0.41874	13.3944	0.46289	14.2023	0.63593
13.3747	0.43187	13.4026	0.47692	14.211	0.62315
13.3829	0.44516	13.4108	0.49108	14.2198	0.61033
13.3911	0.45861	13.419	0.50535	14.2286	0.59759
13.3992	0.4722	13.4271	0.51972	14.2374	0.58489
13.4074	0.48592	13.4353	0.53418	14.2461	0.57219
13.4156	0.49977	13.4435	0.54871	14.2549	0.55953
13.4238	0.51375	13.4517	0.56328	14.2637	0.54699
13.432	0.52785	13.4599	0.57788	14.2724	0.53457
13.4402	0.54206	13.4681	0.5925	14.2812	0.52221
13.4484	0.55637	13.4763	0.60712	14.29	0.50994
13.4566	0.57077	13.4845	0.6217	14.2988	0.49776
13.4648	0.58526	13.4927	0.63625	14.3075	0.48573
13.473	0.59981	13.5009	0.65074	14.3163	0.47377
13.4811	0.6144	13.5091	0.66516	14.3251	0.46192
13.4893	0.62902	13.5172	0.67949	14.3338	0.45025
13.4975	0.64364	13.5254	0.69373	14.3426	0.43876
13.5057	0.65823	13.5336	0.70786	14.3514	0.42742
13.5139	0.67276	13.5418	0.72187	14.3602	0.41615
13.5221	0.68721	13.55	0.73576	14.3689	0.40506
13.5303	0.70154	13.5582	0.74949	14.3777	0.39421
13.5385	0.71571	13.5664	0.76303	14.3865	0.38349
13.5467	0.7297	13.5746	0.77635	14.3953	0.37291
13.5549	0.74346	13.5828	0.78938	14.404	0.36253
13.563	0.75698	13.5909	0.80212	14.4128	0.35235
13.5712	0.77023	13.5991	0.81456	14.4216	0.34234
13.5794	0.78318	13.6073	0.82668	14.4303	0.33248
13.5876	0.79582	13.6155	0.83847	14.4391	0.32283
13.5958	0.80815	13.6237	0.84991	14.4479	0.31343
13.604	0.82016	13.6319	0.861	14.4567	0.30423
13.6122	0.83183	13.6401	0.87172	14.4654	0.29515
13.6204	0.84319	13.6483	0.88209	14.4742	0.2862
13.6286	0.8542	13.6565	0.89211	14.483	0.2775
13.6367	0.86489	13.6646	0.90175	14.4917	0.26902
13.6449	0.87523	13.6728	0.911	14.5005	0.26071
13.6531	0.88522	13.681	0.91984	14.5093	0.25258
13.6613	0.89484	13.6892	0.92827	14.5181	0.2446
13.6695	0.90409	13.6974	0.93628	14.5268	0.23664
13.6777	0.91294	13.7056	0.94387	14.5356	0.22873
13.6859	0.92139	13.7138	0.95103	14.5444	0.22121
13.6941	0.92942	13.722	0.95775	14.5532	0.21387
13.7023	0.93703	13.7302	0.964	14.5619	0.20675
13.7105	0.9442	13.7384	0.96975	14.5707	0.19996
13.7187	0.95094	13.7465	0.975	14.5795	0.19328
13.7268	0.95726	13.7547	0.97974	14.5882	0.18679
13.735	0.96314	13.7629	0.98394	14.597	0.18053
13.7432	0.96861	13.7711	0.98762	14.6058	0.17446
13.7514	0.97365	13.7793	0.9908	14.6145	0.16853
13.7596	0.97828	13.7875	0.99354	14.6233	0.16277
13.7678	0.9825	13.7957	0.99581	14.6321	0.15718
13.776	0.9863	13.8039	0.99758	14.6409	0.15175
13.7842	0.98967	13.8121	0.99887	14.6496	0.14652
13.7924	0.99259	13.8203	0.99967	14.6584	0.14142
13.8005	0.99507	13.8285	1	14.6672	0.13644
13.8087	0.99706	13.8366	0.99988	14.676	0.13165
13.8169	0.99856	13.8448	0.99932	14.6847	0.12698
13.8251	0.99955	13.853	0.99833	14.6935	0.12245
13.8333	1	13.8612	0.9969	14.7023	0.11812
13.8415	0.99991	13.8694	0.995	14.7111	0.11393
13.8497	0.99926	13.8776	0.99261	14.7198	0.10983
13.8579	0.99806	13.8858	0.98972	14.7286	0.10588
13.8661	0.99631	13.894	0.98633	14.7374	0.10206
13.8742	0.99401	13.9022	0.98246	14.7461	0.09839
13.8824	0.99118	13.9103	0.97813	14.7549	0.09484
13.8906	0.98783	13.9185	0.97337	14.7637	0.09139
13.8988	0.98399	13.9267	0.96819	14.7724	0.08807
13.907	0.97968	13.9349	0.96262	14.7812	0.08489
13.9152	0.97492	13.9431	0.95666	14.79	0.08181
13.9234	0.96973	13.9513	0.95032	14.7988	0.0788
13.9316	0.96414	13.9595	0.94361	14.8075	0.07593
13.9398	0.95815	13.9677	0.93653	14.8163	0.07318
13.948	0.9518	13.9759	0.9291	14.8251	0.07049
13.9561	0.9451	13.9841	0.92134	14.8338	0.06791
13.9643	0.93808	13.9923	0.91328	14.8426	0.06541
13.9725	0.93074	14.0004	0.90492	14.8514	0.063
13.9807	0.92311	14.0086	0.89628	14.8602	0.0607
13.9889	0.9152	14.0168	0.88737	14.8689	0.05851
13.9971	0.90703	14.025	0.8782	14.8777	0.05638
14.0053	0.8986	14.0332	0.86877	14.8865	0.05432
14.0135	0.88993	14.0414	0.85908	14.8953	0.05235
14.0217	0.881	14.0496	0.84914	14.904	0.05046
14.0299	0.87183	14.0578	0.83894	14.9128	0.0486
14.0381	0.8624	14.066	0.82852	14.9216	0.04682
14.0462	0.85272	14.0741	0.81788	14.9304	0.04515
14.0544	0.84278	14.0823	0.80708	14.9391	0.04353
14.0626	0.83258	14.0905	0.79611	14.9479	0.04196
14.0708	0.82213	14.0987	0.78499	14.9567	0.04047
14.079	0.81144	14.1069	0.77373	14.9654	0.03903
14.0872	0.80052	14.1151	0.76233	14.9742	0.03765
14.0954	0.78939	14.1233	0.75081	14.983	0.03631
14.1036	0.77807	14.1315	0.73919	14.9917	0.03503
14.1118	0.76658	14.1397	0.72747	15.0005	0.03383
14.1199	0.75493	14.1479	0.71564	15.0093	0.03265
14.1281	0.74316	14.156	0.70373	15.0181	0.03148
14.1363	0.73127	14.1642	0.69175	15.0268	0.03037
14.1445	0.71929	14.1724	0.67971	15.0356	0.02935
14.1527	0.70722	14.1806	0.66765	15.0444	0.02836
14.1609	0.6951	14.1888	0.65557	15.0532	0.02738
14.1691	0.68292	14.197	0.64351	15.0619	0.02644
14.1773	0.6707	14.2052	0.63145	15.0707	0.02556
14.1855	0.65847	14.2134	0.6194	15.0795	0.02472
14.1936	0.64623	14.2216	0.60738	15.0882	0.02391
14.2018	0.634	14.2297	0.59538	15.097	0.02313
14.21	0.62179	14.2379	0.5834	15.1058	0.02237
14.2182	0.60963	14.2461	0.57144	15.1146	0.02165
14.2264	0.59751	14.2543	0.55953	15.1233	0.02098
14.2346	0.58547	14.2625	0.54766	15.1321	0.02031
14.2428	0.57351	14.2707	0.53587	15.1409	0.01967
14.251	0.56163	14.2789	0.52415	15.1496	0.01905
14.2592	0.54987	14.2871	0.51251	15.1584	0.01845
14.2674	0.53822	14.2953	0.50098	15.1672	0.01786
14.2756	0.5267	14.3035	0.48956	15.176	0.01732
14.2837	0.51531	14.3117	0.47827	15.1847	0.01681
14.2919	0.50406	14.3198	0.46711	15.1935	0.01631
14.3001	0.49295	14.328	0.4561	15.2023	0.01583
14.3083	0.48197	14.3362	0.44522	15.2111	0.01536
14.3165	0.47113	14.3444	0.43446	15.2198	0.01491
14.3247	0.46041	14.3526	0.42381	15.2286	0.0145
14.3329	0.4498	14.3608	0.41327	15.2374	0.01408
14.3411	0.43929	14.369	0.40286	15.2461	0.01368
14.3493	0.42887	14.3772	0.39258	15.2549	0.0133
14.3575	0.41852	14.3854	0.38244	15.2637	0.01295
14.3656	0.40825	14.3935	0.37247	15.2724	0.01262
14.3738	0.39803	14.4017	0.36265	15.2812	0.01228
14.382	0.38788	14.4099	0.35298	15.29	0.01195
14.3902	0.37779	14.4181	0.34348	15.2988	0.01166
14.3984	0.36777	14.4263	0.33415	15.3075	0.01136
14.4066	0.35784	14.4345	0.32498	15.3163	0.01106
14.4148	0.34799	14.4427	0.31598	15.3251	0.01076
14.423	0.33825	14.4509	0.30715	15.3339	0.01049
14.4312	0.32864	14.4591	0.29847	15.3426	0.01025
14.4393	0.31917	14.4672	0.28996	15.3514	0.00999
14.4475	0.30985	14.4754	0.28161	15.3602	0.00976
14.4557	0.30071	14.4836	0.27345	15.3689	0.00953
14.4639	0.29176	14.4918	0.26546	15.3777	0.0093
14.4721	0.283	14.5	0.25765	15.3865	0.00908
14.4803	0.27445	14.5082	0.25	15.3953	0.00886
14.4885	0.26611	14.5164	0.24254	15.404	0.00867
14.4967	0.25798	14.5246	0.23524	15.4128	0.00848
14.5049	0.25007	14.5328	0.2281	15.4216	0.00831
14.513	0.24236	14.541	0.22112	15.4304	0.00813
14.5212	0.23486	14.5491	0.2143	15.4391	0.00797
14.5294	0.22756	14.5573	0.20762	15.4479	0.00782
14.5376	0.22046	14.5655	0.20107	15.4567	0.00766
14.5458	0.21357	14.5737	0.19467	15.4654	0.00749
14.554	0.20687	14.5819	0.18839	15.4742	0.00733
14.5622	0.20038	14.5901	0.18227	15.483	0.00722
14.5704	0.19408	14.5983	0.1763	15.4917	0.00709
14.5786	0.18798	14.6065	0.1705	15.5005	0.00692
14.5868	0.18208	14.6147	0.16487	15.5093	0.00679
14.595	0.17638	14.6229	0.15943	15.5181	0.00668
14.6031	0.17086	14.6311	0.15416	15.5268	0.00656
14.6113	0.16554	14.6392	0.14904	15.5356	0.00644
14.6195	0.1604	14.6474	0.14407	15.5444	0.00632
14.6277	0.15542	14.6556	0.13923	15.5532	0.00621
14.6359	0.1506	14.6638	0.13453	15.5619	0.0061
14.6441	0.14593	14.672	0.12997	15.5707	0.00601
14.6523	0.14139	14.6802	0.12556	15.5795	0.00591
14.6605	0.13695	14.6884	0.12129	15.5883	0.00581
14.6687	0.13261	14.6966	0.11715	15.597	0.00573
14.6768	0.12836	14.7048	0.11312	15.6058	0.00564
14.685	0.12418	14.7129	0.1092	15.6146	0.00554
14.6932	0.12007	14.7211	0.10538	15.6233	0.00544
14.7014	0.11602	14.7293	0.10166	15.6321	0.00536
14.7096	0.11204	14.7375	0.09805	15.6409	0.0053
14.7178	0.10813	14.7457	0.09456	15.6496	0.00524
14.726	0.1043	14.7539	0.0912	15.6584	0.00515
14.7342	0.10055	14.7621	0.08796	15.6672	0.00512
14.7424	0.0969	14.7703	0.08482	15.676	0.00505
14.7506	0.09335	14.7785	0.08177	15.6847	0.00498
14.7587	0.08992	14.7866	0.07879	15.6935	0.00493
14.7669	0.08661	14.7948	0.07589	15.7023	0.00486
14.7751	0.08344	14.803	0.07308	15.7111	0.00482
14.7833	0.08042	14.8112	0.07036	15.7198	0.00477
14.7915	0.07754	14.8194	0.06776	15.7286	0.00474
14.7997	0.07482	14.8276	0.06528	15.7374	0.00469
14.8079	0.07227	14.8358	0.0629	15.7461	0.00463
14.8161	0.06986	14.844	0.06062	15.7549	0.0046
14.8243	0.06761	14.8522	0.05844	15.7637	0.00457
14.8325	0.06549	14.8604	0.05637	15.7725	0.00455
14.8407	0.0635	14.8686	0.0544	15.7812	0.00451
14.8488	0.06162	14.8767	0.05251	15.79	0.00446
14.857	0.05984	14.8849	0.05069	15.7988	0.00444
14.8652	0.05815	14.8931	0.04892	15.8076	0.00442
14.8734	0.05652	14.9013	0.04721	15.8163	0.00438
14.8816	0.05496	14.9095	0.04555	15.8251	0.00435
14.8898	0.05345	14.9177	0.04396	15.8339	0.00433
14.898	0.05198	14.9259	0.04244	15.8426	0.00431
14.9062	0.05055	14.9341	0.04098	15.8514	0.00429
14.9144	0.04913	14.9423	0.03957	15.8602	0.00427
14.9225	0.04773	14.9505	0.0382	15.8689	0.00424
14.9307	0.04632	14.9586	0.03688	15.8777	0.00422
14.9389	0.0449	14.9668	0.03559	15.8865	0.00423
14.9471	0.04347	14.975	0.03432	15.8953	0.00423
14.9553	0.04201	14.9832	0.03307	15.904	0.00423
14.9635	0.04052	14.9914	0.03185	15.9128	0.00423
14.9717	0.03902	14.9996	0.03067	15.9216	0.00423
14.9799	0.03751	15.0078	0.02954	15.9304	0.00423
14.9881	0.03601	15.016	0.02846	15.9391	0.00424
14.9962	0.03453	15.0242	0.02744	15.9479	0.00424
15.0044	0.03308	15.0323	0.02647	15.9567	0.00424
15.0126	0.03169	15.0405	0.02553	15.9654	0.00426
15.0208	0.03035	15.0487	0.02464	15.9742	0.00428
15.029	0.0291	15.0569	0.02379	15.983	0.0043
15.0372	0.02792	15.0651	0.02298	15.9918	0.00431
15.0454	0.02683	15.0733	0.0222	16.0005	0.00435
15.0536	0.02583	15.0815	0.02145	16.0093	0.00438
15.0618	0.0249	15.0897	0.02073	16.0181	0.00439
15.07	0.02405	15.0979	0.02002	16.0268	0.00441
15.0782	0.02327	15.1061	0.01935	16.0356	0.00445
15.0863	0.02255	15.1143	0.01872	16.0444	0.00453
15.0945	0.02187	15.1224	0.01813	16.0532	0.00457
15.1027	0.02122	15.1306	0.0176	16.0619	0.00462
15.1109	0.02059	15.1388	0.0171	16.0707	0.00466
15.1191	0.01998	15.147	0.01662	16.0795	0.00469
15.1273	0.01937	15.1552	0.01616	16.0882	0.00474
15.1355	0.01877	15.1634	0.0157	16.097	0.0048
15.1437	0.01817	15.1716	0.01525	16.1058	0.00485
15.1519	0.01759	15.1798	0.01479	16.1146	0.0049
15.1601	0.01702	15.188	0.01432	16.1233	0.00497
15.1682	0.0165	15.1961	0.01386	16.1321	0.00502
15.1764	0.01601	15.2043	0.0134	16.1409	0.00508
15.1846	0.01559	15.2125	0.01298	16.1497	0.00515
15.1928	0.01522	15.2207	0.01258	16.1584	0.0052
15.201	0.01493	15.2289	0.01222	16.1672	0.00527
15.2092	0.01471	15.2371	0.01188	16.176	0.00534
15.2174	0.01455	15.2453	0.01156	16.1847	0.0054
15.2256	0.01445	15.2535	0.01127	16.1935	0.00545
15.2338	0.01439	15.2617	0.01098	16.2023	0.00551
15.2419	0.01437	15.2698	0.01069	16.2111	0.00559
15.2501	0.01437	15.278	0.01042	16.2198	0.00569
15.2583	0.01438	15.2862	0.01015	16.2286	0.00577
15.2665	0.0144	15.2944	0.00989	16.2374	0.00583
15.2747	0.01441	15.3026	0.00964	16.2462	0.00589
15.2829	0.01442	15.3108	0.00942	16.2549	0.00596
15.2911	0.01442	15.319	0.00923	16.2637	0.00604
15.2993	0.01439	15.3272	0.00906	16.2725	0.0061
15.3075	0.01435	15.3354	0.0089	16.2812	0.00614
15.3156	0.01428	15.3436	0.00874	16.29	0.00623
15.3238	0.01416	15.3517	0.00857	16.2988	0.00633
15.332	0.014	15.3599	0.00837	16.3075	0.0064
15.3402	0.01379	15.3681	0.00816	16.3163	0.00644
15.3484	0.0135	15.3763	0.00794	16.3251	0.00646
15.3566	0.01315	15.3845	0.00773	16.3339	0.00654
15.3648	0.01272	15.3927	0.00752	16.3426	0.00659
15.373	0.01222	15.4009	0.00732	16.3514	0.00664
15.3812	0.01166	15.4091	0.00713	16.3602	0.0067
15.3894	0.01104	15.4173	0.00696	16.369	0.00676
15.3976	0.01036	15.4255	0.00681	16.3777	0.0068
15.4057	0.00966	15.4337	0.00667	16.3865	0.00683
15.4139	0.00893	15.4418	0.00654	16.3953	0.00687
15.4221	0.0082	15.45	0.00639	16.404	0.00692
15.4303	0.00747	15.4582	0.00623	16.4128	0.00696
15.4385	0.00676	15.4664	0.00605	16.4216	0.00698
15.4467	0.00609	15.4746	0.00587	16.4304	0.00704
15.4549	0.00546	15.4828	0.00569	16.4391	0.00708
15.4631	0.00489	15.491	0.00553	16.4479	0.00712
15.4713	0.00438	15.4992	0.0054	16.4567	0.00713
15.4794	0.00394	15.5074	0.00528	16.4655	0.00714
15.4876	0.00359	15.5155	0.00518	16.4742	0.00715
15.4958	0.00334	15.5237	0.00509	16.483	0.00717
15.504	0.00317	15.5319	0.005	16.4918	0.0072
15.5122	0.00311	15.5401	0.0049	16.5005	0.00721
15.5204	0.00314	15.5483	0.00481	16.5093	0.00721
15.5286	0.00328	15.5565	0.00472	16.5181	0.0072
15.5368	0.0035	15.5647	0.00465	16.5268	0.00716
15.545	0.00381	15.5729	0.00459	16.5356	0.00716
15.5532	0.00419	15.5811	0.00456	16.5444	0.00715
15.5613	0.00461	15.5892	0.00453	16.5532	0.00714
15.5695	0.00507	15.5974	0.00451	16.5619	0.00711
15.5777	0.00555	15.6056	0.00449	16.5707	0.00708
15.5859	0.00601	15.6138	0.00445	16.5795	0.00706
15.5941	0.00643	15.622	0.00438	16.5883	0.00703
15.6023	0.00681	15.6302	0.00429	16.597	0.00699
15.6105	0.00712	15.6384	0.00419	16.6058	0.00695
15.6187	0.00736	15.6466	0.00408	16.6146	0.00691
15.6269	0.00752	15.6548	0.00398	16.6233	0.00684
15.635	0.0076	15.663	0.0039	16.6321	0.00677
15.6432	0.00759	15.6712	0.00383	16.6409	0.00673
15.6514	0.00752	15.6793	0.00378	16.6497	0.0067
15.6596	0.00738	15.6875	0.00374	16.6584	0.00665
15.6678	0.00719	15.6957	0.00373	16.6672	0.00659
15.676	0.00697	15.7039	0.00372	16.676	0.00653
15.6842	0.00671	15.7121	0.00373	16.6848	0.00649
15.6924	0.00644	15.7203	0.00374	16.6935	0.00646
15.7006	0.00617	15.7285	0.00376	16.7023	0.00639
15.7088	0.00591	15.7367	0.00378	16.7111	0.00631
15.717	0.00566	15.7449	0.00379	16.7198	0.00622
15.7251	0.00544	15.753	0.00381	16.7286	0.00615
15.7333	0.00526	15.7612	0.00383	16.7374	0.00608
15.7415	0.00511	15.7694	0.00387	16.7462	0.00601
15.7497	0.00499	15.7776	0.00391	16.7549	0.00596
15.7579	0.00491	15.7858	0.00395	16.7637	0.00589
15.7661	0.00486	15.794	0.00398	16.7725	0.00581
15.7743	0.00483	15.8022	0.00399	16.7812	0.00572
15.7825	0.0048	15.8104	0.00398	16.79	0.00565
15.7907	0.00478	15.8186	0.00392	16.7988	0.00557
15.7988	0.00475	15.8268	0.00384	16.8076	0.00545
15.807	0.00469	15.8349	0.00376	16.8163	0.00534
15.8152	0.0046	15.8431	0.00366	16.8251	0.00528
15.8234	0.00448	15.8513	0.00358	16.8339	0.0052
15.8316	0.00432	15.8595	0.00353	16.8426	0.00512
15.8398	0.00412	15.8677	0.00352	16.8514	0.00502
15.848	0.0039	15.8759	0.00354	16.8602	0.00494
15.8562	0.00366	15.8841	0.00359	16.869	0.00488
15.8644	0.0034	15.8923	0.00365	16.8777	0.00478
15.8726	0.00316	15.9005	0.0037	16.8865	0.00468
15.8808	0.00292	15.9086	0.00374	16.8953	0.00459
15.8889	0.0027	15.9168	0.00375	16.9041	0.0045
15.8971	0.00251	15.925	0.00373	16.9128	0.00443
15.9053	0.00234	15.9332	0.00367	16.9216	0.00435
15.9135	0.0022	15.9414	0.0036	16.9304	0.00424
15.9217	0.00209	15.9496	0.00353	16.9391	0.00415
15.9299	0.00199	15.9578	0.00347	16.9479	0.00406
15.9381	0.00192	15.966	0.00342	16.9567	0.00395
15.9463	0.00187	15.9742	0.00339	16.9655	0.00387
15.9545	0.00183	15.9824	0.00338	16.9742	0.00379
15.9627	0.0018	15.9906	0.00339	16.983	0.00373
15.9708	0.0018	15.9987	0.00341	16.9918	0.00364
15.979	0.00182	16.0069	0.00345	17.0005	0.00353
15.9872	0.00187	16.0151	0.00349	17.0093	0.00347
15.9954	0.00196	16.0233	0.00354	17.0181	0.00343
16.0036	0.00208	16.0315	0.0036	17.0269	0.00336
16.0118	0.00225	16.0397	0.00367	17.0356	0.00326
16.02	0.00248	16.0479	0.00375	17.0444	0.00318
16.0282	0.00275	16.0561	0.00382	17.0532	0.0031
16.0363	0.00308	16.0643	0.00388	17.0619	0.00304
16.0445	0.00345	16.0724	0.00393	17.0707	0.00295
16.0527	0.00387	16.0806	0.00398	17.0795	0.00287
16.0609	0.00432	16.0888	0.00402	17.0883	0.00283
16.0691	0.0048	16.097	0.00406	17.097	0.00275
16.0773	0.00528	16.1052	0.0041	17.1058	0.00266
16.0855	0.00576	16.1134	0.00414	17.1146	0.00257
16.0937	0.00622	16.1216	0.00417	17.1233	0.00251
16.1019	0.00665	16.1298	0.0042	17.1321	0.00245
16.1101	0.00703	16.138	0.00422	17.1409	0.00238
16.1182	0.00734	16.1462	0.00424	17.1497	0.00232
16.1264	0.00759	16.1544	0.00426	17.1584	0.0023
16.1346	0.00776	16.1625	0.00427	17.1672	0.00223
16.1428	0.00785	16.1707	0.00427	17.176	0.00214
16.151	0.00785	16.1789	0.00427	17.1848	0.00212
16.1592	0.00779	16.1871	0.00427	17.1935	0.00205
16.1674	0.00765	16.1953	0.00428	17.2023	0.00198
16.1756	0.00747	16.2035	0.00431	17.2111	0.00194
16.1838	0.00724	16.2117	0.00436	17.2198	0.00189
16.192	0.00699	16.2199	0.00444	17.2286	0.00184
16.2002	0.00673	16.2281	0.00454	17.2374	0.0018
16.2083	0.00647	16.2362	0.00466	17.2462	0.00176
16.2165	0.00623	16.2444	0.00479	17.2549	0.0017
16.2247	0.00603	16.2526	0.00492	17.2637	0.00166
16.2329	0.00585	16.2608	0.00504	17.2725	0.00164
16.2411	0.00572	16.269	0.00514	17.2812	0.0016
16.2493	0.00562	16.2772	0.00524	17.29	0.00154
16.2575	0.00555	16.2854	0.00532	17.2988	0.00148
16.2657	0.00551	16.2936	0.0054	17.3076	0.00143
16.2739	0.00548	16.3018	0.00549	17.3163	0.00143
16.2821	0.00546	16.31	0.0056	17.3251	0.00139
16.2902	0.00545	16.3181	0.00572	17.3339	0.00135
16.2984	0.00543	16.3263	0.00583	17.3426	0.00134
16.3066	0.0054	16.3345	0.00592	17.3514	0.00132
16.3148	0.00537	16.3427	0.00601	17.3602	0.00129
16.323	0.00534	16.3509	0.00607	17.369	0.00122
16.3312	0.0053	16.3591	0.0061	17.3777	0.00119
[truncated: 1,666 more rows]

## Sheet: TtCBDlight
Elution time (min)	Normalized detector signal	time (min)	UV	time (min)	dRI	time (min)	Molar Mass
time (min)	LS	time (min)	UV	time (min)	dRI	time (min)	Molar Mass
-0.02507	-0.0113	0.005	-0.000316082	-0.14366	0.00307	16.1088	23587.5
-0.01688	-0.01242	0.01319	-0.000388696	-0.13489	0.0012	16.117	23993.5
-0.00869	-0.01362	0.02138	-0.000441912	-0.12612	0.000845576	16.1252	24060.9
-0.000502228	-0.01492	0.02957	-0.000455492	-0.11735	0.00129	16.1334	24020.6
0.00769	-0.01706	0.03776	-0.000418694	-0.10858	0.0015	16.1416	23848.3
0.01588	-0.0188	0.04595	-0.000340952	-0.0998	0.00159	16.1498	23591.3
0.02407	-0.02018	0.05414	-0.000259358	-0.09103	0.00162	16.1579	23407.8
0.03226	-0.02176	0.06233	-0.000188249	-0.08226	0.00164	16.1661	23246
0.04045	-0.02352	0.07052	-0.000127651	-0.07349	0.00164	16.1743	23568.1
0.04864	-0.02615	0.07871	-7.86e-05	-0.06472	0.00164	16.1825	24030.8
0.05683	-0.0254	0.0869	-3.97e-05	-0.05594	0.00163	16.1907	24362.2
0.06502	-0.02196	0.09509	9.29e-06	-0.04717	0.00158	16.1989	24405.8
0.07321	-0.01831	0.10328	7.77e-05	-0.0384	0.00154	16.2071	24233.7
0.0814	-0.01509	0.11147	0.000148626	-0.02963	0.00147	16.2153	24238
0.08959	-0.01252	0.11966	0.000215517	-0.02086	0.00139	16.2235	24204.4
0.09778	-0.0105	0.12785	0.000263571	-0.01208	0.00131	16.2316	24181.9
0.10596	-0.0079	0.13604	0.000293058	-0.00331	0.00123	16.2398	24169.6
0.11415	-0.00582	0.14423	0.000294714	0.00546	0.00115	16.248	24161.3
0.12234	-0.00422	0.15242	0.00027011	0.01423	0.00105	16.2562	24070.4
0.13053	-0.00391	0.16061	0.00022256	0.023	0.000989536	16.2644	23887.3
0.13872	-0.00486	0.1688	0.000169021	0.03178	0.000913949	16.2726	23824.8
0.14691	-0.00688	0.17699	0.000113838	0.04055	0.000851308	16.2808	23780
0.1551	-0.00983	0.18518	6.35e-05	0.04932	0.000779098	16.289	23709.6
0.16329	-0.01095	0.19336	2e-05	0.05809	0.000676471	16.2972	23659.2
0.17148	-0.01183	0.20155	-1.87e-05	0.06686	0.000594017	16.3054	23543.5
0.17967	-0.01253	0.20974	-5.34e-05	0.07564	0.0005444	16.3135	23511.9
0.18786	-0.01178	0.21793	-9.76e-05	0.08441	0.000477753	16.3217	23446.5
0.19605	-0.00896	0.22612	-0.000164194	0.09318	0.000417738	16.3299	23374
0.20424	-0.00403	0.23431	-0.000256514	0.10195	0.000389059	16.3381	23374.9
0.21243	-0.000832717	0.2425	-0.000364379	0.11072	0.000326937	16.3463	23413.9
0.22062	0.000796983	0.25069	-0.000464937	0.1195	0.000274416	16.3545	23413.3
0.22881	4.66e-05	0.25888	-0.000524936	0.12827	0.000214245	16.3627	23298.9
0.237	-0.00177	0.26707	-0.000536063	0.13704	0.000147713	16.3709	23179.3
0.24519	-0.00239	0.27526	-0.000512323	0.14581	0.000128972	16.3791	23201.3
0.25338	-0.00133	0.28345	-0.000467573	0.15458	0.000109546	16.3873	23219.4
0.26157	-0.00104	0.29164	-0.000424878	0.16336	8.6e-05	16.3954	23226.6
0.26976	-0.00148	0.29983	-0.000388669	0.17213	4.96e-05	16.4036	23253.9
0.27795	-0.0044	0.30802	-0.000358412	0.1809	2.56e-05	16.4118	23309.8
0.28614	-0.00632	0.31621	-0.000336482	0.18967	1.53e-05	16.42	23302.2
0.29433	-0.00576	0.3244	-0.000322282	0.19844	5.13e-06	16.4282	23239.9
0.30252	-0.00303	0.33259	-0.000315368	0.20722	3.22e-07	16.4364	23113.7
0.31071	0.0021	0.34078	-0.000314805	0.21599	1.67e-05	16.4446	23107
0.3189	0.00621	0.34897	-0.000319785	0.22476	1.57e-05	16.4528	23120
0.32709	0.00938	0.35716	-0.000334688	0.23353	2.73e-05	16.461	23136
0.33528	0.00882	0.36535	-0.000350737	0.2423	3.23e-05	16.4691	23155.2
0.34347	0.00771	0.37354	-0.000363344	0.25108	3.42e-05	16.4773	23280.4
0.35166	0.00619	0.38173	-0.000374431	0.25985	3.25e-05	16.4855	23408.8
0.35985	0.00351	0.38992	-0.000384468	0.26862	3.09e-05	16.4937	23467.8
0.36804	0.000545284	0.39811	-0.000402646	0.27739	2.28e-05	16.5019	23419
0.37623	0.00904	0.4063	-0.000436918	0.28616	3.06e-05	16.5101	23255.9
0.38442	0.01531	0.41449	-0.000486173	0.29494	3.2e-05	16.5183	23222.1
0.39261	0.01936	0.42268	-0.00053336	0.30371	2.96e-05	16.5265	23224.3
0.4008	0.02002	0.43087	-0.000564347	0.31248	2.73e-05	16.5347	23240.4
0.40899	0.01859	0.43906	-0.000579276	0.32125	4.04e-05	16.5429	23249.1
0.41718	0.01554	0.44725	-0.000577854	0.33002	4.15e-05	16.5511	23253.6
0.42537	0.01341	0.45544	-0.000556381	0.3388	4.25e-05	16.5592	23254.9
0.43356	0.01076	0.46363	-0.000523264	0.34757	5.03e-05	16.5674	23206.9
0.44175	0.00763	0.47182	-0.000486203	0.35634	5.37e-05	16.5756	23159
0.44994	0.00512	0.48001	-0.000442723	0.36511	7.24e-05	16.5838	23137.4
0.45813	0.00186	0.4882	-0.000392916	0.37388	7.29e-05	16.592	23106.3
0.46632	-0.00207	0.49639	-0.000329805	0.38266	7.11e-05	16.6002	23091.8
0.47451	-0.00325	0.50458	-0.000247719	0.39143	6.94e-05	16.6084	23076.5
0.48269	-0.00354	0.51277	-0.000150949	0.4002	7.09e-05	16.6166	22962.5
0.49088	-0.00309	0.52096	-6.18e-05	0.40897	7.07e-05	16.6248	22852.8
0.49907	-0.00248	0.52915	1.62e-05	0.41774	7.05e-05	16.633	22756.9
0.50726	-0.00221	0.53734	8.43e-05	0.42652	7.23e-05	16.6411	22746.6
0.51545	-0.00222	0.54553	0.000125411	0.43529	7.76e-05	16.6493	22684.2
0.52364	-0.0021	0.55372	0.000131517	0.44406	7.95e-05	16.6575	22695
0.53183	-0.00070809	0.56191	0.000106071	0.45283	7.12e-05	16.6657	22694.1
0.54002	0.0018	0.57009	5.58e-05	0.4616	6.3e-05	16.6739	22749.3
0.54821	0.00461	0.57828	-1.24e-05	0.47038	6.53e-05	16.6821	22889.3
0.5564	0.00682	0.58647	-7.46e-05	0.47915	7.27e-05	16.6903	23081.3
0.56459	0.00853	0.59466	-0.000106812	0.48792	6.81e-05	16.6985	23216.8
0.57278	0.00724	0.60285	-0.000104391	0.49669	6.35e-05	16.7066	23358.1
0.58097	0.00892	0.61104	-7.37e-05	0.50546	4.66e-05	16.7148	23746.5
0.58916	0.01226	0.61923	-2.27e-05	0.51424	6.34e-05	16.723	24198.3
0.59735	0.01496	0.62742	2.42e-05	0.52301	7.47e-05	16.7312	24636.9
0.60554	0.01708	0.63561	6.45e-05	0.53178	7.73e-05	16.7394	24934.7
0.61373	0.01801	0.6438	9.46e-05	0.54055	7.99e-05	16.7476	25077.6
0.62192	0.01793	0.65199	0.00011196	0.54932	7.29e-05	16.7558	24954.7
0.63011	0.01518	0.66018	0.000124091	0.5581	6.58e-05	16.764	24846.2
0.6383	0.01134	0.66837	0.000125405	0.56687	5.17e-05	16.7722	24420
0.64649	0.00758	0.67656	0.000121973	0.57564	5.76e-05	16.7804	23998.1
0.65468	0.00393	0.68475	0.000113125	0.58441	5.93e-05	16.7886	23849.8
0.66287	-0.000756742	0.69294	9.93e-05	0.59318	5.5e-05	16.7967	23900.1
0.67106	-0.00125	0.70113	7.55e-05	0.60196	5.06e-05	16.8049	24083.1
0.67925	0.001	0.70932	5.48e-05	0.61073	6.99e-05	16.8131	24491.2
0.68744	0.00373	0.71751	3.74e-05	0.6195	0.000110404	16.8213	25192.3
0.69563	0.00721	0.7257	2.26e-05	0.62827	0.000108129	16.8295	25857
0.70382	0.00939	0.73389	7.34e-06	0.63704	0.000105854	16.8377	25740
0.71201	0.01043	0.74208	-8.87e-06	0.64582	9.71e-05	16.8459	25496.9
0.7202	0.00836	0.75027	-3.04e-05	0.65459	0.000119581	16.8541	24875.9
0.72839	0.00584	0.75846	-5.35e-05	0.66336	0.00011751	16.8623	24282.6
0.73658	0.00729	0.76665	-7.08e-05	0.67213	0.000115438	16.8705	24009.5
0.74477	0.00785	0.77484	-8.18e-05	0.6809	0.000111503	16.8786	23845.7
0.75296	0.00753	0.78303	-8.96e-05	0.68968	8.32e-05	16.8868	23724.2
0.76115	0.00461	0.79122	-8.94e-05	0.69845	8.56e-05	16.895	23585.4
0.76934	0.00324	0.79941	-8.8e-05	0.70722	8.58e-05	16.9032	23326.2
0.77753	0.01027	0.8076	-8.74e-05	0.71599	8.6e-05	16.9114	22978.8
0.78572	0.02002	0.81579	-8.74e-05	0.72476	0.000100908	16.9196	22760.6
0.79391	0.02964	0.82398	-0.000101009	0.73354	0.000102302	16.9278	22593.4
0.8021	0.032	0.83217	-0.000123138	0.74231	0.000102291	16.936	22890
0.81029	0.028	0.84036	-0.0001438	0.75108	0.000101577	16.9442	23270.8
0.81848	0.02433	0.84855	-0.000158227	0.75985	0.000100863	16.9523	23779.5
0.82667	0.02109	0.85674	-0.00016157	0.76862	0.000115749
0.83486	0.01401	0.86493	-0.000150366	0.7774	0.000130917
0.84305	0.01477	0.87312	-0.00013874	0.78617	0.00013436
0.85124	0.01897	0.88131	-0.000130878	0.79494	0.000134607
0.85942	0.02307	0.8895	-0.000126635	0.80371	0.000131077
0.86761	0.02555	0.89769	-0.00013842	0.81248	0.000127546
0.8758	0.02661	0.90588	-0.000162336	0.82126	0.000109649
0.88399	0.02459	0.91407	-0.000183225	0.83003	0.000127566
0.89218	0.02109	0.92226	-0.000183726	0.8388	0.000160849
0.90037	0.01626	0.93045	-0.000164885	0.84757	0.000157571
0.90856	0.0148	0.93864	-0.00013274	0.85634	0.000154294
0.91675	0.01369	0.94682	-0.000101655	0.86512	0.000146893
0.92494	0.01176	0.95501	-7.39e-05	0.87389	0.000138063
0.93313	0.00909	0.9632	-4.93e-05	0.88266	0.000136026
0.94132	0.00946	0.97139	-2.79e-05	0.89143	0.000148157
0.94951	0.01013	0.97958	-9.45e-06	0.9002	0.000155794
0.9577	0.00873	0.98777	4.35e-06	0.90898	0.000158299
0.96589	0.00551	0.99596	-8.29e-07	0.91775	0.000151126
0.97408	0.000668718	1.00415	-1.81e-05	0.92652	0.000143953
0.98227	-0.00208	1.01234	-2.98e-05	0.93529	0.000141036
0.99046	-0.00353	1.02053	-4.09e-05	0.94406	0.000138119
0.99865	-0.00283	1.02872	-5.23e-05	0.95284	0.00014674
1.00684	0.00046431	1.03691	-6.63e-05	0.96161	0.000150496
1.01503	0.00334	1.0451	-0.000100378	0.97038	0.000154251
1.02322	0.00559	1.05329	-0.000150878	0.97915	0.000161202
1.03141	0.00732	1.06148	-0.000200661	0.98792	0.000163723
1.0396	0.00819	1.06967	-0.000247763	0.9967	0.000158258
1.04779	0.00832	1.07786	-0.000287639	1.00547	0.000152793
1.05598	0.00715	1.08605	-0.000308999	1.01424	0.000143388
1.06417	0.0065	1.09424	-0.000306576	1.02301	0.000133982
1.07236	0.00559	1.10243	-0.000286964	1.03178	0.00012371
1.08055	0.00443	1.11062	-0.000255458	1.04056	0.000156832
1.08874	0.00247	1.11881	-0.00022161	1.04933	0.000160494
1.09693	0.000664443	1.127	-0.000189541	1.0581	0.000163146
1.10512	-0.000977799	1.13519	-0.000163719	1.06687	0.000163604
1.11331	-0.00278	1.14338	-0.000143968	1.07564	0.000161107
1.1215	-0.00372	1.15157	-0.00012633	1.08442	0.000158609
1.12969	-0.00431	1.15976	-0.000107859	1.09319	0.00013138
1.13788	-0.00543	1.16795	-9.37e-05	1.10196	0.000108817
1.14607	-0.00704	1.17614	-8.4e-05	1.11073	0.000133468
1.15426	-0.00915	1.18433	-8.18e-05	1.1195	0.000138872
1.16245	-0.00875	1.19252	-0.000101182	1.12828	0.000145375
1.17064	-0.0078	1.20071	-0.000138673	1.13705	0.00015144
1.17883	-0.0076	1.2089	-0.000172089	1.14582	0.000151644
1.18702	-0.00808	1.21709	-0.000187645	1.15459	0.000151848
1.19521	-0.00617	1.22528	-0.000190699	1.16336	0.00015826
1.2034	-0.00432	1.23347	-0.00018467	1.17214	0.000156372
1.21159	-0.00289	1.24166	-0.000179146	1.18091	0.000154483
1.21978	-0.00183	1.24985	-0.000175238	1.18968	0.000138489
1.22797	-0.000248287	1.25804	-0.000173681	1.19845	0.000131077
1.23615	0.00354	1.26623	-0.000169414	1.20722	0.000144242
1.24434	0.00803	1.27442	-0.000162727	1.216	0.000145684
1.25253	0.01152	1.28261	-0.000158083	1.22477	0.000131868
1.26072	0.01413	1.2908	-0.000155804	1.23354	0.000118053
1.26891	0.01246	1.29899	-0.00017057	1.24231	0.000123012
1.2771	0.0168	1.30718	-0.000202263	1.25108	0.000129079
1.28529	0.0197	1.31537	-0.000241436	1.25986	0.00013207
1.29348	0.02118	1.32355	-0.000264959	1.26863	0.0001406
1.30167	0.01917	1.33174	-0.000262169	1.2774	0.000141851
1.30986	0.01729	1.33993	-0.00024264	1.28617	0.000139636
1.31805	0.01532	1.34812	-0.00021894	1.29494	0.000137422
1.32624	0.015	1.35631	-0.000196942	1.30372	0.000131742
1.33443	0.01691	1.3645	-0.00017959	1.31249	0.000161814
1.34262	0.0188	1.37269	-0.000166662	1.32126	0.000174452
1.35081	0.01968	1.38088	-0.00014646	1.33003	0.000173689
1.359	0.01967	1.38907	-0.000109942	1.3388	0.000172465
1.36719	0.01855	1.39726	-6.35e-05	1.34758	0.00017124
1.37538	0.01582	1.40545	-2.1e-05	1.35635	0.000176363
1.38357	0.0117	1.41364	1.61e-05	1.36512	0.000174447
1.39176	0.01083	1.42183	4.84e-05	1.37389	0.000172532
1.39995	0.01014	1.43002	7.11e-05	1.38266	0.000162945
1.40814	0.00952	1.43821	8.43e-05	1.39144	0.000166254
1.41633	0.01046	1.4464	8.68e-05	1.40021	0.000166627
1.42452	0.01171	1.45459	7.31e-05	1.40898	0.000167001
1.43271	0.01318	1.46278	3.82e-05	1.41775	0.000172729
1.4409	0.01521	1.47097	-1.28e-05	1.42652	0.000172759
1.44909	0.01702	1.47916	-7.57e-05	1.4353	0.000168772
1.45728	0.01864	1.48735	-0.000142293	1.44407	0.000164785
1.46547	0.01862	1.49554	-0.000199312	1.45284	0.000156781
1.47366	0.01716	1.50373	-0.0002457	1.46161	0.000126969
1.48185	0.01273	1.51192	-0.000282266	1.47038	0.000121368
1.49004	0.00767	1.52011	-0.000308791	1.47916	0.000115767
1.49823	0.00554	1.5283	-0.000323814	1.48793	0.000103611
1.50642	0.00446	1.53649	-0.000322369	1.4967	0.000108376
1.51461	0.00423	1.54468	-0.000300723	1.50547	0.000108507
1.5228	0.00324	1.55287	-0.000260563	1.51424	0.000101512
1.53099	0.00158	1.56106	-0.000213721	1.52302	9.45e-05
1.53918	-0.00149	1.56925	-0.000163247	1.53179	0.000104687
1.54737	-0.00445	1.57744	-0.000122936	1.54056	0.000109983
1.55556	-0.00729	1.58563	-9.34e-05	1.54933	0.000111766
1.56375	-0.01008	1.59382	-7.9e-05	1.5581	0.000111891
1.57194	-0.01242	1.60201	-9.17e-05	1.56688	0.000112015
1.58013	-0.01452	1.6102	-0.000116477	1.57565	0.000121308
1.58832	-0.0164	1.61839	-0.000141878	1.58442	0.000121799
1.59651	-0.01552	1.62658	-0.000165695	1.59319	0.000122291
1.6047	-0.01389	1.63477	-0.000187989	1.60196	0.000133635
1.61288	-0.01234	1.64296	-0.000210826	1.61074	0.000140011
1.62107	-0.01119	1.65115	-0.000241109	1.61951	0.000146386
1.62926	-0.0104	1.65934	-0.000279612	1.62828	0.000144925
1.63745	-0.01023	1.66753	-0.00031736	1.63705	0.000143463
1.64564	-0.0096	1.67572	-0.000351086	1.64582	0.000136629
1.65383	-0.01027	1.68391	-0.000380035	1.6546	0.000142354
1.66202	-0.01209	1.6921	-0.000403487	1.66337	0.000146222
1.67021	-0.00777	1.70028	-0.000423163	1.67214	0.00015009
1.6784	-0.000127481	1.70847	-0.000439704	1.68091	0.000150908
1.68659	0.00522	1.71666	-0.000452218	1.68968	0.000147552
1.69478	0.00849	1.72485	-0.000462241	1.69846	0.000144197
1.70297	0.00781	1.73304	-0.000470255	1.70723	0.00014108
1.71116	0.004	1.74123	-0.000476147	1.716	0.000131786
1.71935	0.00417	1.74942	-0.000473973	1.72477	0.000124052
1.72754	0.00723	1.75761	-0.000447198	1.73354	0.000120363
1.73573	0.00912	1.7658	-0.000388448	1.74232	0.000120713
1.74392	0.00992	1.77399	-0.000306923	1.75109	0.000156841
1.75211	0.00827	1.78218	-0.000212865	1.75986	0.000173602
1.7603	0.00653	1.79037	-0.000128394	1.76863	0.000176828
1.76849	0.00477	1.79856	-5.51e-05	1.7774	0.000174875
1.77668	0.00217	1.80675	6.74e-06	1.78618	0.000172921
1.78487	1.77e-05	1.81494	4.87e-05	1.79495	0.000169967
1.79306	-0.00193	1.82313	6.95e-05	1.80372	0.00016698
1.80125	-0.0037	1.83132	7.58e-05	1.81249	0.000163992
1.80944	-0.00332	1.83951	8.02e-05	1.82126	0.000156193
1.81763	-0.00147	1.8477	9.08e-05	1.83004	0.000150538
1.82582	0.00254	1.85589	0.000105823	1.83881	0.000144912
1.83401	0.00539	1.86408	0.000121781	1.84758	0.000165678
1.8422	0.00718	1.87227	0.000128281	1.85635	0.000161368
1.85039	0.00584	1.88046	0.000125102	1.86512	0.000157058
1.85858	0.00178	1.88865	9.44e-05	1.8739	0.000149147
1.86677	-0.00141	1.89684	5.09e-05	1.88267	0.000135776
1.87496	-0.00177	1.90503	9.37e-06	1.89144	0.000126154
1.88315	-0.00151	1.91322	-2.9e-05	1.90021	0.000130648
1.89134	-0.00165	1.92141	-6.62e-05	1.90898	0.000135142
1.89953	-0.00215	1.9296	-0.000114061	1.91776	0.000148445
1.90772	-0.00235	1.93779	-0.000169967	1.92653	0.000150506
1.91591	-0.00304	1.94598	-0.000228951	1.9353	0.000152567
1.9241	-0.00416	1.95417	-0.000280072	1.94407	0.000157467
1.93229	-0.00664	1.96236	-0.000314734	1.95284	0.000157979
1.94048	-0.00618	1.97055	-0.000327212	1.96162	0.000158492
1.94867	-0.00415	1.97874	-0.000312433	1.97039	0.00016286
1.95686	-0.0021	1.98693	-0.000294046	1.97916	0.000177678
1.96505	-0.000705393	1.99512	-0.000277459	1.98793	0.000184909
1.97324	0.000112937	2.00331	-0.000268756	1.9967	0.000186063
1.98143	0.00148	2.0115	-0.000267807	2.00548	0.00018256
1.98961	0.00144	2.01969	-0.000277898	2.01425	0.000179057
1.9978	0.0001567	2.02788	-0.000281614	2.02302	0.00017294
2.00599	-0.00231	2.03607	-0.000265583	2.03179	0.000169414
2.01418	-0.00125	2.04426	-0.000225588	2.04056	0.000191345
2.02237	0.000867412	2.05245	-0.000164275	2.04934	0.0002004
2.03056	0.00311	2.06064	-0.000107697	2.05811	0.000203984
2.03875	0.00513	2.06883	-5.86e-05	2.06688	0.000190444
2.04694	0.00428	2.07701	-1.86e-05	2.07565	0.000176904
2.05513	0.000939172	2.0852	1.16e-06	2.08442	0.00016054
2.06332	-0.000518521	2.09339	3.32e-06	2.0932	0.000160505
2.07151	-0.00109	2.10158	-9.66e-06	2.10197	0.000159802
2.0797	-0.00177	2.10977	-3.93e-05	2.11074	0.000159098
2.08789	-0.00257	2.11796	-8.38e-05	2.11951	0.00016782
2.09608	-0.00433	2.12615	-0.000136735	2.12828	0.000173868
2.10427	-0.00564	2.13434	-0.000201504	2.13706	0.000175233
2.11246	-0.00135	2.14253	-0.000275683	2.14583	0.000176599
2.12065	0.00493	2.15072	-0.000341904	2.1546	0.000170771
2.12884	0.0097	2.15891	-0.000388129	2.16337	0.000164942
2.13703	0.0131	2.1671	-0.00041531	2.17214	0.000151832
2.14522	0.01419	2.17529	-0.0004255	2.18092	0.000143521
2.15341	0.00961	2.18348	-0.000410664	2.18969	0.000147833
2.1616	0.00613	2.19167	-0.000383689	2.19846	0.000148561
2.16979	0.00347	2.19986	-0.000353126	2.20723	0.000147497
2.17798	0.00149	2.20805	-0.000329332	2.216	0.000145293
2.18617	0.00113	2.21624	-0.000312752	2.22478	0.00014309
2.19436	0.00108	2.22443	-0.000317298	2.23355	0.00016166
2.20255	0.00128	2.23262	-0.000339608	2.24232	0.000159908
2.21074	0.00214	2.24081	-0.00036636	2.25109	0.000158156
2.21893	0.00309	2.249	-0.00038523	2.25986	0.000155001
2.22712	0.00391	2.25719	-0.000398384	2.26864	0.000160473
2.23531	0.00369	2.26538	-0.000404372	2.27741	0.000155217
2.2435	0.00257	2.27357	-0.000397371	2.28618	0.000149961
2.25169	0.000736709	2.28176	-0.000389845	2.29495	0.000147685
2.25988	0.00822	2.28995	-0.000383516	2.30372	0.000177193
2.26807	0.02121	2.29814	-0.000381238	2.3125	0.000178489
2.27626	0.03547	2.30633	-0.000393465	2.32127	0.000177156
2.28445	0.04328	2.31452	-0.000417579	2.33004	0.000175823
2.29264	0.04542	2.32271	-0.000446679	2.33881	0.000152373
2.30083	0.04593	2.3309	-0.000472861	2.34758	0.000131806
2.30902	0.04259	2.33909	-0.000494529	2.35636	0.000143586
2.31721	0.03591	2.34728	-0.000514013	2.36513	0.000139142
2.3254	0.02983	2.35547	-0.000531859	2.3739	0.000134697
2.33359	0.02769	2.36366	-0.000559233	2.38267	0.000122059
2.34178	0.02472	2.37185	-0.000592784	2.39144	0.000141084
2.34997	0.02092	2.38004	-0.000625199	2.40022	0.000154341
2.35816	0.0149	2.38823	-0.000651312	2.40899	0.000154119
2.36634	0.0102	2.39642	-0.000663577	2.41776	0.000153897
2.37453	0.00692	2.40461	-0.000660707	2.42653	0.000163954
2.38272	0.00486	2.4128	-0.000648572	2.4353	0.000165344
2.39091	0.00376	2.42099	-0.00063601	2.44408	0.000166735
2.3991	0.00306	2.42918	-0.000624079	2.45285	0.000172254
2.40729	0.00266	2.43737	-0.000607111	2.46162	0.000181027
2.41548	0.00285	2.44556	-0.000572227	2.47039	0.000177221
2.42367	0.00287	2.45374	-0.000512669	2.47916	0.000173416
2.43186	0.00272	2.46193	-0.000430546	2.48794	0.000164662
2.44005	0.00307	2.47012	-0.000331506	2.49671	0.00016648
2.44824	0.00353	2.47831	-0.000246648	2.50548	0.000168298
2.45643	0.00375	2.4865	-0.000178245	2.51425	0.000176522
2.46462	0.00377	2.49469	-0.000129638	2.52302	0.000176368
2.47281	0.00329	2.50288	-0.000115474	2.5318	0.000176215
2.481	3.36e-05	2.51107	-0.000127461	2.54057	0.000175711
2.48919	-0.00189	2.51926	-0.000150306	2.54934	0.000175206
2.49738	-0.0023	2.52745	-0.000172839	2.55811	0.000169286
2.50557	-0.00205	2.53564	-0.000196671	2.56688	0.000163366
2.51376	-0.00123	2.54383	-0.000223182	2.57566	0.000149691
2.52195	0.0017	2.55202	-0.000247866	2.58443	0.000146652
2.53014	0.00207	2.56021	-0.000269754	2.5932	0.00014296
2.53833	0.000147805	2.5684	-0.000289113	2.60197	0.000140755
2.54652	-0.00106	2.57659	-0.000308115	2.61074	0.000138549
2.55471	0.000336201	2.58478	-0.000332763	2.61952	0.000132146
2.5629	0.00169	2.59297	-0.000365717	2.62829	0.000141334
2.57109	0.00319	2.60116	-0.000407685	2.63706	0.000151226
2.57928	0.0035	2.60935	-0.000463515	2.64583	0.000155441
2.58747	0.00275	2.61754	-0.00053316	2.6546	0.00015654
2.59566	0.000191188	2.62573	-0.000593864	2.66338	0.000156081
2.60385	-0.00137	2.63392	-0.000628825	2.67215	0.000155621
2.61204	-0.00258	2.64211	-0.000635325	2.68092	0.000167873
2.62023	-0.00394	2.6503	-0.000611677	2.68969	0.000168023
2.62842	-0.00543	2.65849	-0.000560197	2.69846	0.000168173
2.63661	-0.00744	2.66668	-0.000485781	2.70724	0.000173057
2.6448	-0.00891	2.67487	-0.000405009	2.71601	0.000174428
2.65299	-0.00396	2.68306	-0.000331815	2.72478	0.000172321
2.66118	-4.11e-05	2.69125	-0.000267475	2.73355	0.000170214
2.66937	0.00283	2.69944	-0.000207574	2.74232	0.000169351
2.67756	0.00149	2.70763	-0.000144304	2.7511	0.000165734
2.68575	0.00184	2.71582	-7.85e-05	2.75987	0.000162117
2.69394	0.00257	2.72401	-1.59e-05	2.76864	0.000156019
2.70213	0.00361	2.7322	4.2e-05	2.77741	0.000158664
2.71032	0.00411	2.74039	9.41e-05	2.78618	0.000156447
2.71851	0.00414	2.74858	0.000134069	2.79496	0.00015423
2.7267	0.00293	2.75677	0.000162354	2.80373	0.000147527
2.73489	0.00131	2.76496	0.000173226	2.8125	0.000150723
2.74307	-0.000329299	2.77315	0.000170928	2.82127	0.000150965
2.75126	-0.00198	2.78134	0.000154038	2.83004	0.000151207
2.75945	-0.00421	2.78953	0.000116373	2.83882	0.00016438
2.76764	-0.00562	2.79772	7.09e-05	2.84759	0.000174882
2.77583	-0.00509	2.80591	3.06e-05	2.85636	0.000180288
2.78402	-0.00389	2.8141	-4.36e-06	2.86513	0.000185694
2.79221	-0.00418	2.82229	-3.47e-05	2.8739	0.000186312
2.8004	-0.00577	2.83047	-5.64e-05	2.88268	0.000185701
2.80859	-0.00472	2.83866	-6.61e-05	2.89145	0.000183397
2.81678	-0.0036	2.84685	-6.25e-05	2.90022	0.000181093
2.82497	-0.00247	2.85504	-5.35e-05	2.90899	0.000177096
2.83316	-0.000655605	2.86323	-4.64e-05	2.91776	0.000168885
2.84135	0.000988909	2.87142	-4.17e-05	2.92654	0.000182388
2.84954	0.00208	2.87961	-4.06e-05	2.93531	0.000180138
2.85773	0.0027	2.8878	-4.29e-05	2.94408	0.000177888
2.86592	0.0034	2.89599	-3.68e-05	2.95285	0.000171492
2.87411	0.00716	2.90418	-1.53e-05	2.96162	0.000148267
2.8823	0.01031	2.91237	2.18e-05	2.9704	0.000148526
2.89049	0.01288	2.92056	5.89e-05	2.97917	0.000143548
2.89868	0.01295	2.92875	8.96e-05	2.98794	0.00013857
2.90687	0.00812	2.93694	0.000114049	2.99671	0.000134105
2.91506	0.00469	2.94513	0.000115035	3.00548	0.000134065
2.92325	0.00259	2.95332	9.93e-05	3.01426	0.000130608
2.93144	0.00174	2.96151	7.71e-05	3.02303	0.000127151
2.93963	0.00127	2.9697	6.26e-05	3.0318	0.000127858
2.94782	0.00101	2.97789	6.78e-05	3.04057	0.00012564
2.95601	-8.86e-05	2.98608	8.19e-05	3.04934	0.000123422
2.9642	-0.00192	2.99427	9.79e-05	3.05812	0.000132129
2.97239	-0.00136	3.00246	0.000104166	3.06689	0.000134554
2.98058	-0.000705799	3.01065	0.000100362	3.07566	0.00013302
2.98877	-0.000238755	3.01884	7.42e-05	3.08443	0.000131485
2.99696	6.59e-05	3.02703	3.23e-05	3.0932	0.000129461
3.00515	0.00199	3.03522	-1.03e-05	3.10198	0.000129418
3.01334	0.00531	3.04341	-4.83e-05	3.11075	0.000128553
3.02153	0.00813	3.0516	-8.2e-05	3.11952	0.000126801
3.02972	0.01047	3.05979	-0.000115777	3.12829	0.000125049
3.03791	0.00904	3.06798	-0.000159832	3.13706	0.000106821
3.0461	0.00752	3.07617	-0.000212331	3.14584	0.000127532
3.05429	0.006	3.08436	-0.000264846	3.15461	0.000136148
3.06248	0.0035	3.09255	-0.000309602	3.16338	0.000138561
3.07067	0.00371	3.10074	-0.000336243	3.17215	0.00013661
3.07886	0.00489	3.10893	-0.000342823	3.18092	0.00013466
3.08705	0.00637	3.11712	-0.00033635	3.1897	0.000128347
3.09524	0.00721	3.12531	-0.000318283	3.19847	0.00010885
3.10343	0.00747	3.1335	-0.000290289	3.20724	0.000113439
3.11162	0.00637	3.14169	-0.000266207	3.21601	0.000122769
3.1198	0.00328	3.14988	-0.000247319	3.22478	0.000117108
3.12799	0.000593191	3.15807	-0.000235162	3.23356	0.000111447
3.13618	-0.00191	3.16626	-0.00023636	3.24233	0.000100951
3.14437	-0.0019	3.17445	-0.00025277	3.2511	0.000133551
3.15256	-0.00104	3.18264	-0.000281183	3.25987	0.000135838
3.16075	-0.00075581	3.19083	-0.000312234	3.26864	0.000135559
3.16894	-0.000990978	3.19902	-0.000342601	3.27742	0.000135281
3.17713	-0.000830462	3.2072	-0.000370832	3.28619	0.000144857
3.18532	-0.00127	3.21539	-0.0003933	3.29496	0.000146594
3.19351	-0.00224	3.22358	-0.000403659	3.30373	0.000148332
3.2017	-0.00477	3.23177	-0.000400999	3.3125	0.000148359
3.20989	-0.00615	3.23996	-0.00038971	3.32128	0.000148386
3.21808	-0.00634	3.24815	-0.000369373	3.33005	0.000165618
3.22627	-0.00616	3.25634	-0.000338842	3.33882	0.000162428
3.23446	-0.00635	3.26453	-0.000311765	3.34759	0.000159239
3.24265	-0.00687	3.27272	-0.000289509	3.35636	0.000153286
3.25084	-0.00853	3.28091	-0.000274025	3.36514	0.000156397
3.25903	-0.00884	3.2891	-0.000272164	3.37391	0.000154805
3.26722	-0.00893	3.29729	-0.000284423	3.38268	0.000153213
3.27541	-0.00886	3.30548	-0.000306222	3.39145	0.000142717
3.2836	-0.00819	3.31367	-0.00033279	3.40022	0.000139406
3.29179	-0.00754	3.32186	-0.000360112	3.409	0.000136095
3.29998	-0.00752	3.33005	-0.000381751	3.41777	0.000130613
3.30817	-0.00804	3.33824	-0.000399638	3.42654	0.000118277
3.31636	-0.00537	3.34643	-0.000414534	3.43531	0.000112832
3.32455	-0.00324	3.35462	-0.000417121	3.44408	0.000115388
3.33274	-0.00166	3.36281	-0.000391687	3.45286	0.0001132
3.34093	-0.00287	3.371	-0.000341869	3.46163	0.000111012
3.34912	-0.00537	3.37919	-0.000276203	3.4704	0.000114257
3.35731	-0.00515	3.38738	-0.000215443	3.47917	0.000123207
3.3655	-0.00302	3.39557	-0.000163156	3.48794	0.000126351
3.37369	-0.000899514	3.40376	-0.000118511	3.49672	0.000129495
3.38188	0.00116	3.41195	-8.76e-05	3.50549	0.000140981
3.39007	0.0039	3.42014	-6.4e-05	3.51426	0.000142908
3.39826	0.0061	3.42833	-4.76e-05	3.52303	0.000143228
3.40645	0.0078	3.43652	-4.16e-05	3.5318	0.000142226
3.41464	0.00772	3.44471	-5.65e-05	3.54058	0.000141224
3.42283	0.00635	3.4529	-9.51e-05	3.54935	0.000142392
3.43102	0.00388	3.46109	-0.000144512	3.55812	0.000144996
3.43921	0.00188	3.46928	-0.000184451	3.56689	0.000143933
3.4474	0.000236956	3.47747	-0.000202848	3.57566	0.000141947
3.45559	-0.00188	3.48566	-0.000196509	3.58444	0.00013996
3.46378	-0.00442	3.49385	-0.000187787	3.59321	0.000126002
3.47197	-0.00271	3.50204	-0.000182433	3.60198	0.000133746
3.48016	-0.000553547	3.51023	-0.000180405	3.61075	0.000136879
3.48835	0.000817057	3.51842	-0.000199596	3.61952	0.000140013
3.49653	0.00149	3.52661	-0.000226856	3.6283	0.000152219
3.50472	0.00493	3.5348	-0.000256027	3.63707	0.000151848
3.51291	0.00832	3.54299	-0.000280163	3.64584	0.000150748
3.5211	0.01063	3.55118	-0.000288426	3.65461	0.000146787
3.52929	0.012	3.55937	-0.000286504	3.66338	0.000142825
3.53748	0.00892	3.56756	-0.000278405	3.67216	0.000140787
3.54567	0.00763	3.57575	-0.000266211	3.68093	0.000138749
3.55386	0.00855	3.58393	-0.000252931	3.6897	0.000133821
3.56205	0.00908	3.59212	-0.000250351	3.69847	0.000126537
3.57024	0.00922	3.60031	-0.000258736	3.70724	0.000125118
3.57843	0.00673	3.6085	-0.000284262	3.71602	0.000122275
3.58662	0.00321	3.61669	-0.000319475	3.72479	0.000119433
3.59481	0.00152	3.62488	-0.000346195	3.73356	0.00011605
3.603	0.000493208	3.63307	-0.000345195	3.74233	0.000109774
3.61119	-9.29e-06	3.64126	-0.000314055	3.7511	9.53e-05
3.61938	0.000916153	3.64945	-0.000268822	3.75988	9.43e-05
3.62757	0.00276	3.65764	-0.000210848	3.76865	9.29e-05
3.63576	0.00286	3.66583	-0.000139867	3.77742	9.16e-05
3.64395	0.00141	3.67402	-6.26e-05	3.78619	9.43e-05
3.65214	0.000582961	3.68221	2.07e-05	3.79496	9.25e-05
3.66033	0.00105	3.6904	9.94e-05	3.80374	9.07e-05
3.66852	0.00105	3.69859	0.000167865	3.81251	5.55e-05
3.67671	0.00063747	3.70678	0.000226717	3.82128	5.74e-05
3.6849	-0.000247687	3.71497	0.000241409	3.83005	5.93e-05
3.69309	-0.00153	3.72316	0.000202766	3.83882	4.91e-05
3.70128	-0.00432	3.73135	0.000118615	3.8476	3.89e-05
3.70947	-0.0066	3.73954	4.36e-06	3.85637	1.7e-05
3.71766	-0.0084	3.74773	-0.000116991	3.86514	4.78e-05
3.72585	-0.00981	3.75592	-0.000225742	3.87391	6.05e-05
3.73404	-0.01	3.76411	-0.000304203	3.88268	6.3e-05
3.74223	-0.01032	3.7723	-0.000342394	3.89146	4.32e-05
3.75042	-0.01079	3.78049	-0.000363918	3.90023	2.34e-05
3.75861	-0.01167	3.78868	-0.000379062	3.909	3.95e-05
3.7668	-0.01321	3.79687	-0.00039497	3.91777	3.69e-05
3.77499	-0.01532	3.80506	-0.00041234	3.92654	3.44e-05
3.78318	-0.01713	3.81325	-0.000439725	3.93532	2.68e-05
3.79137	-0.01567	3.82144	-0.000475434	3.94409	2.9e-05
3.79956	-0.01288	3.82963	-0.000509935	3.95286	2.77e-05
3.80775	-0.01081	3.83782	-0.000534706	3.96163	2.64e-05
3.81594	-0.0094	3.84601	-0.000543435	3.9704	3.24e-05
3.82413	-0.00429	3.8542	-0.000534806	3.97918	3.27e-05
3.83232	0.000464986	3.86239	-0.000510615	3.98795	3.29e-05
3.84051	0.00397	3.87058	-0.000486668	3.99672	4.19e-05
3.8487	0.00641	3.87877	-0.000460252	4.00549	4.2e-05
3.85689	0.00739	3.88696	-0.000430983	4.01426	4.22e-05
3.86508	0.00533	3.89515	-0.000404231	4.02304	4.96e-05
3.87326	0.00415	3.90334	-0.000388057	4.03181	5.19e-05
3.88145	0.0028	3.91153	-0.000382221	4.04058	5.22e-05
3.88964	0.00128	3.91972	-0.000388311	4.04935	5.94e-05
3.89783	-0.000572144	3.92791	-0.000431391	4.05812	6.16e-05
3.90602	0.00134	3.9361	-0.000470548	4.0669	6.93e-05
3.91421	0.00337	3.94429	-0.000455428	4.07567	7.22e-05
3.9224	0.00464	3.95248	-0.000410122	4.08444	5.23e-05
3.93059	0.00525	3.96066	-0.000350367	4.09321	3.24e-05
3.93878	0.00541	3.96885	-0.000294075	4.10198	7.33e-06
3.94697	0.00519	3.97704	-0.000244297	4.11076	4.03e-05
3.95516	0.00191	3.98523	-0.000204808	4.11953	4.35e-05
3.96335	0.000197244	3.99342	-0.000174936	4.1283	4.33e-05
3.97154	-0.000765014	4.00161	-0.000161348	4.13707	3.85e-05
3.97973	-0.00111	4.0098	-0.000168121	4.14584	3.37e-05
3.98792	-0.000429197	4.01799	-0.000188227	4.15462	2.42e-05
3.99611	0.00113	4.02618	-0.000214178	4.16339	2.66e-05
4.0043	0.0029	4.03437	-0.000253849	4.17216	4.27e-05
4.01249	0.00339	4.04256	-0.000305019	4.18093	4.68e-05
4.02068	0.00275	4.05075	-0.000356599	4.1897	3.96e-05
4.02887	0.00128	4.05894	-0.000408357	4.19848	3.24e-05
4.03706	0.000305943	4.06713	-0.000451549	4.20725	1.33e-05
4.04525	-0.000395893	4.07532	-0.000470098	4.21602	-1.24e-06
4.05344	-0.000945637	4.08351	-0.000457897	4.22479	1.09e-05
4.06163	-0.00137	4.0917	-0.000420828	4.23356	1.04e-05
4.06982	0.000833265	4.09989	-0.000381928	4.24234	9.02e-06
4.07801	0.00303	4.10808	-0.000346942	4.25111	7.65e-06
4.0862	0.00333	4.11627	-0.000315773	4.25988	-8.84e-06
4.09439	0.00197	4.12446	-0.000276702	4.26865	-2.84e-06
4.10258	0.00105	4.13265	-0.000220392	4.27742	1.81e-05
4.11077	0.000545015	4.14084	-0.000153331	4.2862	2.83e-05
4.11896	-0.000260269	4.14903	-7.69e-05	4.29497	2.59e-05
4.12715	-0.00134	4.15722	1.05e-05	4.30374	2.35e-05
4.13534	-0.00502	4.16541	9.7e-05	4.31251	1.15e-05
4.14353	-0.00611	4.1736	0.000173536	4.32128	1.85e-05
4.15172	-0.000491003	4.18179	0.000240375	4.33006	2.28e-05
4.15991	0.00326	4.18998	0.000293433	4.33883	2.23e-05
4.1681	0.00522	4.19817	0.000322353	4.3476	1.93e-05
4.17629	0.00422	4.20636	0.000331406	4.35637	1.63e-05
4.18448	0.00321	4.21455	0.000325511	4.36514	9.87e-06
4.19267	0.00226	4.22274	0.000305839	4.37392	1.69e-05
4.20086	-0.00035628	4.23093	0.000272268	4.38269	1.75e-05
4.20905	-3.4e-06	4.23912	0.000221355	4.39146	1.82e-05
4.21724	0.00117	4.24731	0.000159092	4.40023	1.99e-05
4.22543	0.00298	4.2555	0.000104583	4.409	1.99e-05
4.23362	0.00577	4.26369	7.11e-05	4.41778	1.99e-05
4.24181	0.00846	4.27188	6.8e-05	4.42655	1.88e-05
4.24999	0.01103	4.28007	9.71e-05	4.43532	1.44e-05
4.25818	0.01243	4.28826	0.000125161	4.44409	9.99e-06
4.26637	0.01278	4.29645	0.000147999	4.45286	1.05e-05
4.27456	0.00999	4.30464	0.000160412	4.46164	1.1e-05
4.28275	0.00788	4.31283	0.000146905	4.47041	1.28e-05
4.29094	0.00569	4.32102	0.00011146	4.47918	1.09e-05
4.29913	0.00343	4.32921	7.15e-05	4.48795	9.05e-06
4.30732	0.00179	4.33739	4.75e-05	4.49672	-1.95e-06
4.31551	0.00198	4.34558	4.93e-05	4.5055	1.09e-05
4.3237	0.00258	4.35377	5.56e-05	4.51427	1.13e-05
4.33189	0.00297	4.36196	6.13e-05	4.52304	4.18e-06
4.34008	0.00317	4.37015	6.03e-05	4.53181	-2.93e-06
4.34827	0.00271	4.37834	5.25e-05	4.54058	-2e-06
4.35646	0.00099441	4.38653	3.24e-05	4.54936	-3.28e-06
4.36465	-5.04e-05	4.39472	9.47e-06	4.55813	-4.56e-06
4.37284	-0.00118	4.40291	-1.57e-05	4.5669	-6.81e-06
4.38103	-0.00239	4.4111	-5.49e-05	4.57567	-2.82e-06
4.38922	-0.00485	4.41929	-0.000103842	4.58444	-6.14e-06
4.39741	-0.00595	4.42748	-0.000153431	4.59322	-9.47e-06
4.4056	-0.00584	4.43567	-0.000201366	4.60199	-2.15e-05
4.41379	-0.00573	4.44386	-0.000234789	4.61076	-1.19e-05
4.42198	-0.00565	4.45205	-0.000234622	4.61953	-1.1e-05
4.43017	-0.00833	4.46024	-0.000204374	4.6283	-1.13e-05
4.43836	-0.01134	4.46843	-0.000159654	4.63708	-1.41e-05
4.44655	-0.00938	4.47662	-0.00012046	4.64585	-1.7e-05
4.45474	-0.00233	4.48481	-8.84e-05	4.65462	-1.3e-05
4.46293	0.00491	4.493	-6.54e-05	4.66339	-2.36e-06
4.47112	0.00988	4.50119	-4.86e-05	4.67216	-4.49e-06
4.47931	0.01288	4.50938	-3.5e-05	4.68094	-6.62e-06
4.4875	0.01189	4.51757	-3.26e-05	4.68971	-1.16e-05
4.49569	0.00955	4.52576	-4.3e-05	4.69848	-1.24e-05
4.50388	0.0121	4.53395	-6.78e-05	4.70725	-1.67e-05
4.51207	0.0218	4.54214	-0.000111805	4.71602	-2.09e-05
4.52026	0.03041	4.55033	-0.000173532	4.7248	-1.25e-06
4.52845	0.03687	4.55852	-0.000241261	4.73357	-1.68e-06
4.53664	0.04147	4.56671	-0.000294138	4.74234	-6.6e-06
4.54483	0.04343	4.5749	-0.000318806	4.75111	-1.15e-05
4.55302	0.0356	4.58309	-0.000311261	4.75988	6.93e-06
4.56121	0.02666	4.59128	-0.000281002	4.76866	1.3e-05
4.5694	0.01893	4.59947	-0.000248476	4.77743	1.92e-05
4.57759	0.01246	4.60766	-0.000220004	4.7862	2.5e-05
4.58578	0.00835	4.61585	-0.000195595	4.79497	2.4e-05
4.59397	0.00498	4.62404	-0.00018196	4.80374	2.17e-05
4.60216	0.00388	4.63223	-0.00017104	4.81252	1.94e-05
4.61035	0.00435	4.64042	-0.000157068	4.82129	1.43e-05
4.61854	0.00535	4.64861	-0.00013683	4.83006	2.66e-06
4.62672	0.00638	4.6568	-0.000102676	4.83883	-4.5e-06
4.63491	0.00671	4.66499	-6.65e-05	4.8476	-1.49e-05
4.6431	0.00642	4.67318	-3.44e-05	4.85638	-9.94e-06
4.65129	0.00588	4.68137	-6.5e-06	4.86515	1.32e-06
4.65948	0.00513	4.68956	-3.27e-06	4.87392	9.14e-06
4.66767	0.0034	4.69775	-2.92e-05	4.88269	1.04e-05
4.67586	0.00256	4.70594	-8.53e-05	4.89146	9.98e-06
4.68405	0.00133	4.71412	-0.000159204	4.90024	1.24e-05
4.69224	-0.000278772	4.72231	-0.000230506	4.90901	1.98e-05
4.70043	0.00012293	4.7305	-0.000287729	4.91778	1.61e-05
4.70862	0.00222	4.73869	-0.000327589	4.92655	1.25e-05
4.71681	0.00432	4.74688	-0.00034236	4.93532	3.65e-06
4.725	0.00638	4.75507	-0.000333924	4.9441	9.27e-07
4.73319	0.01125	4.76326	-0.000306061	4.95287	-1.8e-06
4.74138	0.02049	4.77145	-0.000262033	4.96164	-2.27e-05
4.74957	0.02518	4.77964	-0.000216114	4.97041	-4.94e-06
4.75776	0.02576	4.78783	-0.000173787	4.97918	-4.73e-06
4.76595	0.0215	4.79602	-0.000139801	4.98796	-5.84e-06
4.77414	0.0183	4.80421	-0.000113783	4.99673	-1.06e-05
4.78233	0.01856	4.8124	-9.83e-05	5.0055	-1.55e-05
4.79052	0.01848	4.82059	-9.61e-05	5.01427	-7.92e-06
4.79871	0.01803	4.82878	-0.00011	5.02304	-6.45e-06
4.8069	0.01447	4.83697	-0.000133188	5.03182	-4.98e-06
4.81509	0.01158	4.84516	-0.000152243	5.04059	-5.57e-06
4.82328	0.00919	4.85335	-0.000156203	5.04936	-6.27e-06
4.83147	0.00793	4.86154	-0.000145766	5.05813	-8.67e-06
4.83966	0.00798	4.86973	-0.000135886	5.0669	-1.11e-05
4.84785	0.0084	4.87792	-0.000128352	5.07568	-1.06e-05
4.85604	0.01216	4.88611	-0.000127453	5.08445	-1.01e-05
4.86423	0.01471	4.8943	-0.000138574	5.09322	-1.37e-05
4.87242	0.01613	4.90249	-0.000152019	5.10199	-1.73e-05
4.88061	0.01405	4.91068	-0.000159991	5.11076	-2.4e-05
4.8888	0.00847	4.91887	-0.000164409	5.11954	-2.07e-05
4.89699	0.00495	4.92706	-0.000168049	5.12831	-1.85e-05
4.90518	0.00219	4.93525	-0.000171295	5.13708	-1.21e-05
4.91337	4.58e-05	4.94344	-0.000174788	5.14585	-9.53e-06
4.92156	-0.000917386	4.95163	-0.000187368	5.15462	-6.96e-06
4.92975	0.00122	4.95982	-0.00020133	5.1634	-2e-05
4.93794	0.00453	4.96801	-0.000210096	5.17217	-3.3e-05
4.94613	0.00661	4.9762	-0.000214102	5.18094	-5.81e-05
4.95432	0.00759	4.98439	-0.000210413	5.18971	-6.9e-05
4.96251	0.00426	4.99258	-0.000197253	5.19848	-7.17e-05
4.9707	-0.000792724	5.00077	-0.00017572	5.20726	-7.44e-05
4.97889	-0.00383	5.00896	-0.000149841	5.21603	-8.74e-05
4.98708	-0.00219	5.01715	-0.00012217	5.2248	-8.57e-05
4.99527	-0.000587246	5.02534	-9.06e-05	5.23357	-8.82e-05
5.00345	0.000690426	5.03353	-5.12e-05	5.24234	-9.07e-05
5.01164	0.00169	5.04172	-5.19e-06	5.25112	-8.83e-05
5.01983	-6.2e-05	5.04991	3.48e-05	5.25989	-7.15e-05
5.02802	-0.00143	5.0581	6.78e-05	5.26866	-6.35e-05
5.03621	-0.00136	5.06629	9.2e-05	5.27743	-6.02e-05
5.0444	0.00212	5.07448	0.000110807	5.2862	-5.69e-05
5.05259	0.00561	5.08267	0.000131095	5.29498	-5.36e-05
5.06078	0.00839	5.09085	0.000158291	5.30375	-3.94e-05
5.06897	0.01054	5.09904	0.000183495	5.31252	-3.25e-05
5.07716	0.01152	5.10723	0.000203905	5.32129	-3.26e-05
5.08535	0.01093	5.11542	0.000219861	5.33006	-3.26e-05
5.09354	0.01085	5.12361	0.000212945	5.33884	-3.6e-06
5.10173	0.01063	5.1318	0.000176835	5.34761	-5.87e-06
5.10992	0.01027	5.13999	0.000125813	5.35638	-8.14e-06
5.11811	0.00687	5.14818	7.31e-05	5.36515	-1.28e-05
5.1263	0.00341	5.15637	3.26e-05	5.37392	-2.2e-05
5.13449	0.000579509	5.16456	1.37e-05	5.3827	-3.12e-05
5.14268	-0.00154	5.17275	1.6e-05	5.39147	-5.09e-05
5.15087	-0.00305	5.18094	2.2e-05	5.40024	-5.91e-05
5.15906	-0.0017	5.18913	2.89e-05	5.40901	-6.16e-05
5.16725	-0.000498834	5.19732	3.85e-05	5.41778	-6.41e-05
5.17544	0.000501029	5.20551	4.78e-05	5.42656	-8.75e-05
5.18363	-0.00129	5.2137	5.49e-05	5.43533	-8.24e-05
5.19182	-0.00171	5.22189	5.97e-05	5.4441	-7.9e-05
5.20001	-0.00196	5.23008	6.11e-05	5.45287	-7.57e-05
5.2082	-0.00221	5.23827	4.62e-05	5.46164	-7.68e-05
5.21639	-0.00246	5.24646	1.25e-05	5.47042	-8.16e-05
5.22458	-0.0023	5.25465	-3.63e-05	5.47919	-8.64e-05
5.23277	-0.00275	5.26284	-8.57e-05	5.48796	-8.06e-05
5.24096	-0.00373	5.27103	-0.000125638	5.49673	-8.09e-05
5.24915	-0.00599	5.27922	-0.000155177	5.5055	-8.18e-05
5.25734	-0.007	5.28741	-0.000170624	5.51428	-8.31e-05
5.26553	-0.00691	5.2956	-0.000181096	5.52305	-8.43e-05
5.27372	-0.00669	5.30379	-0.000188353	5.53182	-8.9e-05
5.28191	-0.00657	5.31198	-0.000192272	5.54059	-9.22e-05
5.2901	-0.00653	5.32017	-0.000187588	5.54936	-0.000115334
5.29829	-0.00735	5.32836	-0.000180886	5.55814	-0.000106078
5.30648	-0.00763	5.33655	-0.000175086	5.56691	-0.000102243
5.31467	-0.00775	5.34474	-0.000170318	5.57568	-9.84e-05
5.32286	-0.00776	5.35293	-0.000179845	5.58445	-9.3e-05
5.33105	-0.00735	5.36112	-0.000191103	5.59322	-9.29e-05
5.33924	-0.00698	5.36931	-0.000182575	5.602	-9.6e-05
5.34743	-0.00666	5.3775	-0.000140921	5.61077	-9.9e-05
5.35562	-0.00543	5.38569	-6.55e-05	5.61954	-9.49e-05
5.36381	-0.00385	5.39388	3.13e-05	5.62831	-9.63e-05
5.372	-0.00267	5.40207	0.000132946	5.63708	-9.77e-05
5.38018	-0.00187	5.41026	0.000220349	5.64586	-0.000104162
5.38837	-0.00346	5.41845	0.000292982	5.65463	-0.00010461
5.39656	-0.00571	5.42664	0.000349257	5.6634	-9.22e-05
5.40475	-0.00682	5.43483	0.000383848	5.67217	-8.82e-05
5.41294	-0.00786	5.44302	0.000406227	5.68094	-8.42e-05
5.42113	-0.00888	5.45121	0.000425093	5.68972	-8.16e-05
5.42932	-0.00917	5.4594	0.000441294	5.69849	-8.23e-05
5.43751	-0.00808	5.46758	0.000455098	5.70726	-8.96e-05
5.4457	-0.00703	5.47577	0.000460534	5.71603	-9.69e-05
5.45389	-0.00664	5.48396	0.000459781	5.7248	-0.000111882
5.46208	-0.00683	5.49215	0.000452619	5.73358	-0.000101988
5.47027	-0.00867	5.50034	0.000436928	5.74235	-7.99e-05
5.47846	-0.00818	5.50853	0.000424909	5.75112	-6.9e-05
5.48665	-0.0062	5.51672	0.000427267	5.75989	-6.4e-05
5.49484	-0.00408	5.52491	0.000441213	5.76866	-6.54e-05
5.50303	-0.00325	5.5331	0.000459799	5.77744	-6.68e-05
5.51122	-0.00354	5.54129	0.000475807	5.78621	-7.57e-05
5.51941	-0.00523	5.54948	0.000488721	5.79498	-7.07e-05
5.5276	-0.00562	5.55767	0.000497682	5.80375	-7.08e-05
5.53579	-0.00561	5.56586	0.000493341	5.81252	-7.18e-05
5.54398	-0.00555	5.57405	0.000470894	5.8213	-7.32e-05
5.55217	-0.00614	5.58224	0.000430079	5.83007	-7.46e-05
5.56036	-0.00728	5.59043	0.000370336	5.83884	-7.15e-05
5.56855	-0.00652	5.59862	0.000296066	5.84761	-7.39e-05
5.57674	-0.00472	5.60681	0.000213166	5.85638	-7.63e-05
5.58493	-0.00207	5.615	0.000124372	5.86516	-8.75e-05
5.59312	0.000502255	5.62319	3.56e-05	5.87393	-9.34e-05
5.60131	0.00149	5.63138	-4.2e-05	5.8827	-6.9e-05
5.6095	0.0011	5.63957	-9.65e-05	5.89147	-6.45e-05
5.61769	0.000596055	5.64776	-0.000118933	5.90024	-6.39e-05
5.62588	0.000939542	5.65595	-0.000112937	5.90902	-6.33e-05
5.63407	0.00162	5.66414	-8.67e-05	5.91779	-6.01e-05
5.64226	0.00257	5.67233	-5.62e-05	5.92656	-5.77e-05
5.65045	0.00571	5.68052	-2.7e-05	5.93533	-5.76e-05
5.65864	0.00969	5.68871	4.44e-07	5.9441	-5.75e-05
5.66683	0.01282	5.6969	3.02e-05	5.95288	-5.86e-05
5.67502	0.01517	5.70509	6.68e-05	5.96165	-6.45e-05
5.68321	0.01705	5.71328	0.000107756	5.97042	-7.05e-05
5.6914	0.01811	5.72147	0.000151587	5.97919	-6.88e-05
5.69959	0.01847	5.72966	0.000194499	5.98796	-4.22e-05
5.70778	0.01466	5.73785	0.000236119	5.99674	-2.81e-05
5.71597	0.00975	5.74604	0.00027841	6.00551	-3.12e-05
5.72416	0.00613	5.75423	0.000330429	6.01428	-3.42e-05
5.73235	0.00367	5.76242	0.000381678	6.02305	-4.2e-05
5.74054	0.00347	5.77061	0.000428839	6.03182	-3.34e-05
5.74873	0.00306	5.7788	0.000463456	6.0406	-2.31e-05
5.75691	0.00241	5.78699	0.000485867	6.04937	-1.29e-05
5.7651	0.00103	5.79518	0.000477665	6.05814	-1.29e-05
5.77329	0.00537	5.80337	0.000430094	6.06691	-1.62e-05
5.78148	0.01091	5.81156	0.000354682	6.07568	-1.94e-05
5.78967	0.01596	5.81975	0.000274901	6.08446	-2.34e-05
5.79786	0.01735	5.82794	0.000197871	6.09323	-4.07e-05
5.80605	0.01555	5.83613	0.000131216	6.102	-3.31e-05
5.81424	0.01167	5.84431	8.44e-05	6.11077	-2.95e-05
5.82243	0.00844	5.8525	5.38e-05	6.11954	-2.59e-05
5.83062	0.00549	5.86069	3.57e-05	6.12832	-1.55e-05
5.83881	0.00278	5.86888	2.26e-05	6.13709	8.39e-06
5.847	0.000522927	5.87707	1.43e-05	6.14586	7.07e-06
5.85519	-0.00145	5.88526	9.9e-06	6.15463	5.75e-06
5.86338	-0.00319	5.89345	7.37e-06	6.1634	3.74e-06
5.87157	-0.00481	5.90164	6.34e-06	6.17218	-8.7e-06
5.87976	-0.00741	5.90983	1.06e-05	6.18095	-1.48e-05
5.88795	-0.00856	5.91802	3.36e-05	6.18972	2.92e-06
5.89614	-0.0097	5.92621	7.83e-05	6.19849	2.27e-06
5.90433	-0.01087	5.9344	0.000138769	6.20726	1.62e-06
5.91252	-0.01256	5.94259	0.000213305	6.21604	2.35e-06
5.92071	-0.01422	5.95078	0.00028552	6.22481	2.15e-06
5.9289	-0.0146	5.95897	0.000351082	6.23358	1.95e-06
5.93709	-0.01496	5.96716	0.000409196	6.24235	-3.41e-06
5.94528	-0.01534	5.97535	0.00045516	6.25112	-8.76e-06
5.95347	-0.01649	5.98354	0.000489717	6.2599	-2.02e-05
5.96166	-0.01446	5.99173	0.000505159	6.26867	-1.89e-05
5.96985	-0.01272	5.99992	0.000496527	6.27744	8.92e-06
5.97804	-0.0113	6.00811	0.000473488	6.28621	1.24e-05
5.98623	-0.00984	6.0163	0.00043746	6.29498	1.05e-05
5.99442	-0.00173	6.02449	0.000389096	6.30376	8.51e-06
6.00261	0.00499	6.03268	0.000338735	6.31253	-2.22e-06
6.0108	0.01034	6.04087	0.00029423	6.3213	2.58e-05
6.01899	0.01115	6.04906	0.000261998	6.33007	2.34e-05
6.02718	0.01198	6.05725	0.000232589	6.33884	2.1e-05
6.03537	0.01232	6.06544	0.000204404	6.34762	1.44e-05
6.04356	0.01222	6.07363	0.000174477	6.35639	9.98e-06
6.05175	0.0108	6.08182	0.000135285	6.36516	5.56e-06
6.05994	0.00938	6.09001	8.29e-05	6.37393	-1.62e-06
6.06813	0.008	6.0982	1.75e-05	6.3827	-6.36e-07
6.07632	0.00605	6.10639	-5.5e-05	6.39148	6.08e-06
6.08451	0.0031	6.11458	-0.000133635	6.40025	1.38e-05
6.0927	0.00069371	6.12277	-0.000212256	6.40902	1.19e-05
6.10089	0.0027	6.13096	-0.000282212	6.41779	1.01e-05
6.10908	0.00405	6.13915	-0.000345151	6.42656	-1.25e-05
6.11727	0.00475	6.14734	-0.000386517	6.43534	1.81e-05
6.12546	0.0032	6.15553	-0.000394293	6.44411	2.6e-05
6.13364	0.00597	6.16372	-0.000374238	6.45288	2.53e-05
6.14183	0.01071	6.17191	-0.00033799	6.46165	2.09e-05
6.15002	0.01484	6.1801	-0.000290385	6.47042	1.66e-05
6.15821	0.01841	6.18829	-0.000225863	6.4792	8.47e-06
6.1664	0.02031	6.19648	-0.000146788	6.48797	-2.13e-06
6.17459	0.02077	6.20467	-5.97e-05	6.49674	1.75e-05
6.18278	0.01793	6.21286	2.44e-05	6.50551	1.79e-05
6.19097	0.01296	6.22104	9.97e-05	6.51428	2.43e-05
6.19916	0.01134	6.22923	0.000157607	6.52306	2.58e-05
6.20735	0.01027	6.23742	0.000199083	6.53183	2.22e-05
6.21554	0.00961	6.24561	0.000224793	6.5406	1.86e-05
6.22373	0.01329	6.2538	0.00024497	6.54937	2.18e-05
6.23192	0.01848	6.26199	0.000259496	6.55814	2.01e-05
6.24011	0.02383	6.27018	0.000268804	6.56691	1.83e-05
6.2483	0.02875	6.27837	0.000277474	6.57569	1.23e-05
6.25649	0.02896	6.28656	0.000296379	6.58446	5.3e-06
6.26468	0.02506	6.29475	0.000329406	6.59323	-1.68e-06
6.27287	0.02104	6.30294	0.000373414	6.602	-2.72e-05
6.28106	0.01681	6.31113	0.000429263	6.61077	-2.59e-05
6.28925	0.01284	6.31932	0.000501677	6.61955	-2.66e-05
6.29744	0.01184	6.32751	0.000587046	6.62832	-2.3e-05
6.30563	0.01171	6.3357	0.000678903	6.63709	-2.26e-05
6.31382	0.0114	6.34389	0.00076076	6.64586	-2.33e-05
6.32201	0.01093	6.35208	0.000831736	6.65463	-2.82e-05
6.3302	0.00723	6.36027	0.000886735	6.66341	-3.32e-05
6.33839	0.00723	6.36846	0.000906461	6.67218	-3.77e-05
6.34658	0.01144	6.37665	0.000900849	6.68095	-4.22e-05
6.35477	0.01635	6.38484	0.000880932	6.68972	-4.32e-05
6.36296	0.01771	6.39303	0.000847036	6.69849	-4.26e-05
6.37115	0.01596	6.40122	0.000798847	6.70727	-4.33e-05
6.37934	0.015	6.40941	0.00074628	6.71604	-4.63e-05
6.38753	0.01394	6.4176	0.000699426	6.72481	-4.94e-05
6.39572	0.01277	6.42579	0.000669461	6.73358	-5.26e-05
6.40391	0.01164	6.43398	0.000667704	6.74235	-6.24e-05
6.4121	0.0094	6.44217	0.000702943	6.75113	-6.39e-05
6.42029	0.01185	6.45036	0.000772997	6.7599	-5.05e-05
6.42848	0.01515	6.45855	0.000834644	6.76867	-4.62e-05
6.43667	0.01836	6.46674	0.000883418	6.77744	-4.2e-05
6.44486	0.02111	6.47493	0.000916128	6.78621	-3.53e-05
6.45305	0.022	6.48312	0.000928468	6.79499	-3.12e-05
6.46124	0.02129	6.49131	0.000932471	6.80376	-3.01e-05
6.46943	0.02061	6.4995	0.000934729	6.81253	-3.42e-05
6.47762	0.02001	6.50769	0.000936034	6.8213	-3.82e-05
6.48581	0.0189	6.51588	0.000933618	6.83007	-2.13e-05
6.494	0.01598	6.52407	0.000916713	6.83885	-1.28e-05
6.50219	0.01827	6.53226	0.000878374	6.84762	-2.64e-06
6.51037	0.02225	6.54045	0.000819352	6.85639	-7.45e-08
6.51856	0.02759	6.54864	0.000755289	6.86516	1.37e-05
6.52675	0.03196	6.55683	0.000684661	6.87393	2.41e-05
6.53494	0.03547	6.56502	0.00059867	6.88271	3.74e-05
6.54313	0.0361	6.57321	0.000507337	6.89148	6.5e-05
6.55132	0.03714	6.5814	0.000422192	6.90025	7.24e-05
6.55951	0.03788	6.58959	0.00035481	6.90902	7.37e-05
6.5677	0.03833	6.59777	0.000306435	6.91779	7.51e-05
6.57589	0.03775	6.60596	0.000273354	6.92657	9e-05
6.58408	0.03786	6.61415	0.000256933	6.93534	9.24e-05
6.59227	0.03885	6.62234	0.000245836	6.94411	9.48e-05
6.60046	0.03847	6.63053	0.000236534	6.95288	0.000105867
6.60865	0.03686	6.63872	0.000237599	6.96165	0.000123148
6.61684	0.03407	6.64691	0.000256282	6.97043	0.00013282
6.62503	0.03293	6.6551	0.000293876	6.9792	0.000145717
6.63322	0.03145	6.66329	0.000344232	6.98797	0.000155478
6.64141	0.02963	6.67148	0.00040419	6.99674	0.000165239
6.6496	0.02557	6.67967	0.000458039	7.00551	0.000193185
6.65779	0.02291	6.68786	0.000504515	7.01429	0.000204852
6.66598	0.02205	6.69605	0.000543586	7.02306	0.000206472
6.67417	0.0209	6.70424	0.000560053	7.03183	0.000238322
6.68236	0.01944	6.71243	0.000547861	7.0406	0.000247652
6.69055	0.0188	6.72062	0.000519667	7.04937	0.000261951
6.69874	0.02174	6.72881	0.000477227	7.05815	0.000264235
6.70693	0.02595	6.737	0.000412956	7.06692	0.00026807
6.71512	0.02826	6.74519	0.000328608	7.07569	0.000289224
6.72331	0.02889	6.75338	0.000232171	7.08446	0.000293372
6.7315	0.02831	6.76157	0.000140813	7.09323	0.000305854
6.73969	0.02761	6.76976	6.8e-05	7.10201	0.000308063
6.74788	0.02638	6.77795	1.03e-05	7.11078	0.000310272
6.75607	0.02469	6.78614	-3.35e-05	7.11955	0.000310862
6.76426	0.02114	6.79433	-6.68e-05	7.12832	0.000308364
6.77245	0.02004	6.80252	-9.35e-05	7.13709	0.000305866
6.78064	0.02301	6.81071	-0.000114755	7.14587	0.000312053
6.78883	0.02717	6.8189	-0.000132044	7.15464	0.000316623
6.79702	0.0294	6.82709	-0.000145935	7.16341	0.000320271
6.80521	0.02992	6.83528	-0.000156165	7.17218	0.000336797
6.8134	0.02863	6.84347	-0.000150592	7.18095	0.000340828
6.82159	0.03034	6.85166	-0.000130908	7.18973	0.000330466
6.82978	0.03257	6.85985	-0.000103972	7.1985	0.000320104
6.83797	0.03385	6.86804	-6.83e-05	7.20727	0.000316133
6.84616	0.03428	6.87623	-2.01e-05	7.21604	0.000312162
6.85435	0.03179	6.88442	3.89e-05	7.22481	0.000277491
6.86254	0.03082	6.89261	0.000100973	7.23359	0.000287306
6.87073	0.02974	6.9008	0.000162335	7.24236	0.000298462
6.87892	0.02851	6.90899	0.000217226	7.25113	0.000300549
6.8871	0.03149	6.91718	0.000264687	7.2599	0.00029875
6.89529	0.03823	6.92537	0.000305506	7.26867	0.000296952
6.90348	0.04534	6.93356	0.000327341	7.27745	0.00028684
6.91167	0.0512	6.94175	0.000327344	7.28622	0.000275595
6.91986	0.05598	6.94994	0.000315361	7.29499	0.00026435
6.92805	0.05946	6.95813	0.000298522	7.30376	0.000230296
6.93624	0.06185	6.96632	0.000275127	7.31253	0.000226085
6.94443	0.06476	6.9745	0.000247579	7.32131	0.000221875
6.95262	0.06746	6.98269	0.000225986	7.33008	0.000208364
6.96081	0.06728	6.99088	0.00021929	7.33885	0.000195236
6.969	0.06457	6.99907	0.000231168	7.34762	0.000166519
6.97719	0.06	7.00726	0.000262417	7.35639	0.000149148
6.98538	0.05859	7.01545	0.000299623	7.36517	0.000148848
6.99357	0.05849	7.02364	0.000336324	7.37394	0.000146872
7.00176	0.05846	7.03183	0.000369264	7.38271	0.000144895
7.00995	0.05845	7.04002	0.000397639	7.39148	0.000125036
7.01814	0.05775	7.04821	0.000421889	7.40025	0.000101496
7.02633	0.05644	7.0564	0.00043221	7.40903	8.72e-05
7.03452	0.05318	7.06459	0.000425172	7.4178	7.55e-05
7.04271	0.05005	7.07278	0.000407519	7.42657	7.06e-05
7.0509	0.05147	7.08097	0.000374714	7.43534	6.8e-05
7.05909	0.05674	7.08916	0.000322574	7.44411	6.54e-05
7.06728	0.06275	7.09735	0.000260793	7.45289	5.21e-05
7.07547	0.06933	7.10554	0.000186518	7.46166	5.32e-05
7.08366	0.0775	7.11373	9.03e-05	7.47043	5e-05
7.09185	0.08464	7.12192	-2.05e-05	7.4792	4.69e-05
7.10004	0.08521	7.13011	-0.000130237	7.48797	2.23e-05
7.10823	0.08004	7.1383	-0.000222477	7.49675	1.73e-05
7.11642	0.07499	7.14649	-0.000288929	7.50552	1.22e-05
7.12461	0.0714	7.15468	-0.000329225	7.51429	9.93e-06
7.1328	0.06907	7.16287	-0.0003415	7.52306	-1.33e-06
7.14099	0.06915	7.17106	-0.000332397	7.53183	3.69e-06
7.14918	0.06994	7.17925	-0.000317248	7.54061	2.01e-05
7.15737	0.07073	7.18744	-0.000301775	7.54938	2.01e-05
7.16556	0.07121	7.19563	-0.000288056	7.55815	1.78e-05
7.17375	0.07142	7.20382	-0.000276096	7.56692	1.54e-05
7.18194	0.06977	7.21201	-0.00025454	7.57569	1.35e-05
7.19013	0.06651	7.2202	-0.000227679	7.58447	1.17e-05
7.19832	0.06454	7.22839	-0.000198414	7.59324	-4.13e-07
7.20651	0.06305	7.23658	-0.000158304	7.60201	-2.44e-06
7.2147	0.06099	7.24477	-0.000109215	7.61078	-1.9e-05
7.22289	0.05843	7.25296	-5.41e-05	7.61955	-3.75e-05
7.23108	0.05494	7.26115	4.22e-06	7.62833	-4.18e-05
7.23927	0.05139	7.26934	5.88e-05	7.6371	-4.4e-05
7.24746	0.04782	7.27753	0.000107303	7.64587	-5.4e-05
7.25565	0.04611	7.28572	0.000143321	7.65464	-6.07e-05
7.26383	0.04524	7.29391	0.000167472	7.66341	-6.75e-05
7.27202	0.04762	7.3021	0.000173182	7.67219	-8.06e-05
7.28021	0.04922	7.31029	0.000159683	7.68096	-7.23e-05
7.2884	0.05005	7.31848	0.000131535	7.68973	-4.42e-05
7.29659	0.04876	7.32667	9.58e-05	7.6985	-4.86e-05
7.30478	0.04736	7.33486	6.31e-05	7.70727	-5.3e-05
7.31297	0.04592	7.34305	4.11e-05	7.71605	-6.15e-05
7.32116	0.04418	7.35123	2.61e-05	7.72482	-5.6e-05
7.32935	0.04647	7.35942	1.45e-05	7.73359	-5.43e-05
7.33754	0.04874	7.36761	1.03e-05	7.74236	-5.83e-05
7.34573	0.04983	7.3758	1.25e-05	7.75113	-6.22e-05
7.35392	0.04987	7.38399	1.75e-05	7.75991	-7.18e-05
7.36211	0.04959	7.39218	1.9e-05	7.76868	-8.54e-05
7.3703	0.04967	7.40037	1.66e-05	7.77745	-9.37e-05
7.37849	0.04918	7.40856	-5.44e-06	7.78622	-8.36e-05
7.38668	0.04818	7.41675	-4.52e-05	7.79499	-8.42e-05
7.39487	0.04434	7.42494	-8.26e-05	7.80377	-8.73e-05
7.40306	0.0462	7.43313	-0.000105093	7.81254	-9.04e-05
7.41125	0.04923	7.44132	-0.000114473	7.82131	-9.2e-05
7.41944	0.0497	7.44951	-0.000113946	7.83008	-9.37e-05
7.42763	0.04791	7.4577	-9.94e-05	7.83885	-9.64e-05
7.43582	0.04508	7.46589	-7.66e-05	7.84763	-9.9e-05
7.44401	0.04139	7.47408	-4.3e-05	7.8564	-0.000113218
7.4522	0.0354	7.48227	1.39e-05	7.86517	-0.000119379
7.46039	0.03147	7.49046	9.2e-05	7.87394	-0.000142694
7.46858	0.03042	7.49865	0.000166339	7.88271	-0.000161264
7.47677	0.03125	7.50684	0.000232757	7.89149	-0.000157238
7.48496	0.03205	7.51503	0.000289039	7.90026	-0.000149561
7.49315	0.03279	7.52322	0.000336024	7.90903	-0.000146492
7.50134	0.03731	7.53141	0.000376564	7.9178	-0.000152583
7.50953	0.0429	7.5396	0.000411706	7.92657	-0.000158673
7.51772	0.04392	7.54779	0.000436132	7.93535	-0.000157353
7.52591	0.04093	7.55598	0.000438628	7.94412	-0.000163741
7.5341	0.0346	7.56417	0.000419081	7.95289	-0.00017013
7.54229	0.02963	7.57236	0.000391927	7.96166	-0.000185503
7.55048	0.02619	7.58055	0.000353583	7.97043	-0.000189263
7.55867	0.0248	7.58874	0.000309426	7.97921	-0.000193024
7.56686	0.02397	7.59693	0.000275777	7.98798	-0.00020543
7.57505	0.02356	7.60512	0.000247749	7.99675	-0.000201816
7.58324	0.0233	7.61331	0.000222731	8.00552	-0.000203944
7.59143	0.02453	7.6215	0.000200188	8.01429	-0.000206071
7.59962	0.02712	7.62969	0.000180452	8.02307	-0.000204102
7.60781	0.02991	7.63788	0.000168019	8.03184	-0.000195904
7.616	0.03171	7.64607	0.00016943	8.04061	-0.000187705
7.62419	0.03263	7.65426	0.000189747	8.04938	-0.000190355
7.63238	0.03164	7.66245	0.00022127	8.05815	-0.000193004
7.64056	0.02994	7.67064	0.000256036	8.06693	-0.000207537
7.64875	0.02658	7.67883	0.000301509	8.0757	-0.000200738
7.65694	0.02179	7.68702	0.000342085	8.08447	-0.000199698
7.66513	0.01999	7.69521	0.000376188	8.09324	-0.000198659
7.67332	0.02146	7.7034	0.000401749	8.10201	-0.000185511
7.68151	0.02279	7.71159	0.000420422	8.11079	-0.000182078
7.6897	0.02391	7.71978	0.000438937	8.11956	-0.000188984
7.69789	0.02485	7.72796	0.000457799	8.12833	-0.00019589
7.70608	0.02215	7.73615	0.00047433	8.1371	-0.000209608
7.71427	0.02013	7.74434	0.000488458	8.14587	-0.00020666
7.72246	0.0188	7.75253	0.000493231	8.15465	-0.00019375
7.73065	0.01858	7.76072	0.000482326	8.16342	-0.000188945
7.73884	0.02055	7.76891	0.000444884	8.17219	-0.000187825
7.74703	0.02346	7.7771	0.000392127	8.18096	-0.000188547
7.75522	0.02651	7.78529	0.000345871	8.18973	-0.000190328
7.76341	0.02912	7.79348	0.000318056	8.19851	-0.000192109
7.7716	0.03002	7.80167	0.000313657	8.20728	-0.000186175
7.77979	0.02942	7.80986	0.000331694	8.21605	-0.000180742
7.78798	0.02502	7.81805	0.000354391	8.22482	-0.000170264
7.79617	0.02051	7.82624	0.000374934	8.23359	-0.000142943
7.80436	0.01693	7.83443	0.000384908	8.24237	-0.000144058
7.81255	0.01417	7.84262	0.000384485	8.25114	-0.000145668
7.82074	0.0139	7.85081	0.00037608	8.25991	-0.000147278
7.82893	0.0138	7.859	0.000368033	8.26868	-0.000148857
7.83712	0.01353	7.86719	0.000365772	8.27745	-0.000150437
7.84531	0.01311	7.87538	0.000370674	8.28623	-0.000152167
7.8535	0.01532	7.88357	0.000381115	8.295	-0.000153898
7.86169	0.0182	7.89176	0.000392352	8.30377	-0.000157037
7.86988	0.0187	7.89995	0.000391071	8.31254	-0.000154521
7.87807	0.01712	7.90814	0.000377042	8.32131	-0.000155791
7.88626	0.01438	7.91633	0.000346647	8.33009	-0.00015706
7.89445	0.01218	7.92452	0.000304764	8.33886	-0.000161224
7.90264	0.01083	7.93271	0.000258213	8.34763	-0.000162297
7.91083	0.01021	7.9409	0.00021726	8.3564	-0.000165283
7.91902	0.00985	7.94909	0.000193498	8.36517	-0.000168269
7.92721	0.01029	7.95728	0.000199826	8.37395	-0.000170767
7.9354	0.01075	7.96547	0.000236031	8.38272	-0.000188155
7.94359	0.00889	7.97366	0.000292267	8.39149	-0.000192654
7.95178	0.00499	7.98185	0.000351297	8.40026	-0.00017581
7.95997	0.003	7.99004	0.000404449	8.40903	-0.000179751
7.96816	0.00153	7.99823	0.000437993	8.41781	-0.000183692
7.97635	0.000483154	8.00642	0.00045246	8.42658	-0.000193589
7.98454	-0.000287878	8.01461	0.000440164	8.43535	-0.000197228
7.99273	0.00186	8.0228	0.000410679	8.44412	-0.000196745
8.00092	0.00529	8.03099	0.000367744	8.45289	-0.000197682
8.00911	0.00844	8.03918	0.000316617	8.46167	-0.00021069
8.01729	0.00979	8.04737	0.000269711	8.47044	-0.000223697
8.02548	0.00958	8.05556	0.000242443	8.47921	-0.00022208
8.03367	0.00984	8.06375	0.000236267	8.48798	-0.000213427
8.04186	0.00965	8.07194	0.000249048	8.49675	-0.000215997
8.05005	0.00904	8.08013	0.000263106	8.50553	-0.000218566
8.05824	0.00631	8.08832	0.000272594	8.5143	-0.00022801
8.06643	0.00591	8.09651	0.000277587	8.52307	-0.000221105
8.07462	0.00625	8.10469	0.000252877	8.53184	-0.000208437
8.08281	0.00598	8.11288	0.000199	8.54061	-0.000202272
8.091	0.00515	8.12107	0.000132702	8.54939	-0.000203394
8.09919	0.00493	8.12926	6.89e-05	8.55816	-0.000220598
8.10738	0.00479	8.13745	2.07e-05	8.56693	-0.000237801
8.11557	0.00439	8.14564	-3e-06	8.5757	-0.000234662
8.12376	0.00376	8.15383	-4.39e-06	8.58447	-0.000235094
8.13195	0.00321	8.16202	7.34e-06	8.59325	-0.000235919
8.14014	0.00275	8.17021	2.21e-05	8.60202	-0.00024084
8.14833	0.00263	8.1784	3.62e-05	8.61079	-0.000245761
8.15652	0.00241	8.18659	4.94e-05	8.61956	-0.000250591
8.16471	0.00209	8.19478	6.57e-05	8.62833	-0.000264351
8.1729	0.00114	8.20297	9.52e-05	8.63711	-0.000262526
8.18109	-0.00036774	8.21116	0.000121949	8.64588	-0.000260415
8.18928	-0.00307	8.21935	0.000143947	8.65465	-0.000258303
8.19747	-0.00567	8.22754	0.000157169	8.66342	-0.000264787
8.20566	-0.00477	8.23573	0.000148125	8.67219	-0.00027127
8.21385	-0.0032	8.24392	0.000116006	8.68097	-0.000286011
8.22204	-0.00112	8.25211	6.86e-05	8.68974	-0.000301496
8.23023	0.00131	8.2603	2.26e-05	8.69851	-0.000295101
8.23842	0.00402	8.26849	-1.83e-05	8.70728	-0.000295901
8.24661	0.00587	8.27668	-5.46e-05	8.71605	-0.000297731
8.2548	0.00695	8.28487	-8.71e-05	8.72483	-0.00029956
8.26299	0.00562	8.29306	-0.00010816	8.7336	-0.000274031
8.27118	0.00508	8.30125	-0.000123804	8.74237	-0.000274942
8.27937	0.00643	8.30944	-0.000135586	8.75114	-0.000274706
8.28756	0.0094	8.31763	-0.000137546	8.75991	-0.000276801
8.29575	0.01241	8.32582	-0.000131043	8.76869	-0.000278897
8.30394	0.01412	8.33401	-0.000122577	8.77746	-0.000287524
8.31213	0.01469	8.3422	-0.000109137	8.78623	-0.000289312
8.32032	0.01228	8.35039	-9.3e-05	8.795	-0.000295457
8.32851	0.01267	8.35858	-7.57e-05	8.80377	-0.00028903
8.3367	0.0139	8.36677	-6.17e-05	8.81255	-0.000287388
8.34489	0.01484	8.37496	-5.12e-05	8.82132	-0.000299264
8.35308	0.01549	8.38315	-4.55e-05	8.83009	-0.00031114
8.36127	0.014	8.39134	-4.87e-05	8.83886	-0.000321567
8.36946	0.01112	8.39953	-6.06e-05	8.84763	-0.000310869
8.37765	0.00932	8.40772	-6.52e-05	8.85641	-0.000307734
8.38584	0.01094	8.41591	-4.33e-05	8.86518	-0.000307453
8.39402	0.01388	8.4241	1.36e-05	8.87395	-0.000313588
8.40221	0.01579	8.43229	9.7e-05	8.88272	-0.000319723
8.4104	0.01677	8.44048	0.000179523	8.89149	-0.000304791
8.41859	0.01566	8.44867	0.000254243	8.90027	-0.000298374
8.42678	0.01274	8.45686	0.000310473	8.90904	-0.000291957
8.43497	0.0093	8.46505	0.000348949	8.91781	-0.000292218
8.44316	0.00867	8.47324	0.000351301	8.92658	-0.000293489
8.45135	0.01306	8.48142	0.000326539	8.93535	-0.000294759
8.45954	0.01536	8.48961	0.000285281	8.94413	-0.000300485
8.46773	0.0157	8.4978	0.000234766	8.9529	-0.000297342
8.47592	0.01194	8.50599	0.00017647	8.96167	-0.000297573
8.48411	0.01096	8.51418	0.00011151	8.97044	-0.00030571
8.4923	0.01249	8.52237	4.27e-05	8.97921	-0.000313848
8.50049	0.01388	8.53056	-2e-05	8.98799	-0.000323138
8.50868	0.01507	8.53875	-6.44e-05	8.99676	-0.000326621
8.51687	0.01681	8.54694	-8.18e-05	9.00553	-0.000330104
8.52506	0.01904	8.55513	-6.66e-05	9.0143	-0.000338942
8.53325	0.02326	8.56332	-3.91e-05	9.02307	-0.000333417
8.54144	0.02687	8.57151	-9.49e-06	9.03185	-0.000313984
8.54963	0.0299	8.5797	1.05e-05	9.04062	-0.000282869
8.55782	0.0284	8.58789	2.06e-05	9.04939	-0.00028567
8.56601	0.02288	8.59608	4.88e-06	9.05816	-0.000288471
8.5742	0.01798	8.60427	-3.57e-05	9.06693	-0.000294342
8.58239	0.01369	8.61246	-8.79e-05	9.07571	-0.000308218
8.59058	0.00957	8.62065	-0.000142181	9.08448	-0.000312468
8.59877	0.00745	8.62884	-0.000191552	9.09325	-0.000316719
8.60696	0.01336	8.63703	-0.000228579	9.10202	-0.000317495
8.61515	0.01938	8.64522	-0.000242112	9.11079	-0.000321242
8.62334	0.02437	8.65341	-0.000229666	9.11957	-0.000324988
8.63153	0.02844	8.6616	-0.000185238	9.12834	-0.000342954
8.63972	0.03082	8.66979	-0.000107575	9.13711	-0.000333324
8.64791	0.03171	8.67798	-1.7e-05	9.14588	-0.000316152
8.6561	0.02755	8.68617	6.69e-05	9.15465	-0.000310338
8.66429	0.02167	8.69436	0.000141481	9.16343	-0.000297394
8.67248	0.01643	8.70255	0.000206812	9.1722	-0.000298757
8.68067	0.01529	8.71074	0.000259396	9.18097	-0.000300119
8.68886	0.01618	8.71893	0.000299135	9.18974	-0.000304364
8.69705	0.01612	8.72712	0.000329061	9.19851	-0.000297373
8.70524	0.01518	8.73531	0.000358248	9.20729	-0.000286602
8.71343	0.01399	8.7435	0.000384077	9.21606	-0.00027583
8.72162	0.01137	8.75169	0.00040643	9.22483	-0.000275336
8.72981	0.00749	8.75988	0.000415623	9.2336	-0.000279523
8.738	0.00377	8.76807	0.000394219	9.24237	-0.000283711
8.74619	0.000507321	8.77626	0.000350427	9.25115	-0.000292422
8.75438	-0.000629665	8.78445	0.000284471	9.25992	-0.00030067
8.76256	-0.00127	8.79264	0.000209581	9.26869	-0.000308917
8.77075	-0.00202	8.80083	0.00014972	9.27746	-0.000324519
8.77894	-0.00289	8.80902	0.000112132	9.28623	-0.000302746
8.78713	-0.00398	8.81721	8.99e-05	9.29501	-0.000282408
8.79532	-0.00427	8.8254	7.12e-05	9.30378	-0.000282455
8.80351	-0.00516	8.83359	5.4e-05	9.31255	-0.000283114
8.8117	-0.00659	8.84178	3.69e-05	9.32132	-0.00028697
8.81989	-0.00651	8.84997	2.66e-05	9.33009	-0.000290825
8.82808	-0.00634	8.85815	3.06e-05	9.33887	-0.000314213
8.83627	-0.00648	8.86634	5.24e-05	9.34764	-0.000319444
8.84446	-0.0069	8.87453	9.4e-05	9.35641	-0.000330825
8.85265	-0.0079	8.88272	0.000150446	9.36518	-0.000306013
8.86084	-0.00793	8.89091	0.000203526	9.37395	-0.000305819
8.86903	-0.00729	8.8991	0.000249866	9.38273	-0.000307136
8.87722	-0.0061	8.90729	0.000290092	9.3915	-0.000308453
8.88541	-0.00433	8.91548	0.000308706	9.40027	-0.000308505
8.8936	-0.00254	8.92367	0.000305895	9.40904	-0.000308556
8.90179	-0.000891494	8.93186	0.000294064	9.41781	-0.000310044
8.90998	0.000284053	8.94005	0.000284601	9.42659	-0.000311533
8.91817	0.00105	8.94824	0.000287274	9.43536	-0.000317849
8.92636	0.00242	8.95643	0.000307487	9.44413	-0.000318771
8.93455	0.00434	8.96462	0.000337948	9.4529	-0.0003222
8.94274	0.00539	8.97281	0.000366608	9.46167	-0.000325628
8.95093	0.00568	8.981	0.000391559	9.47045	-0.000322554
8.95912	0.0022	8.98919	0.000413161	9.47922	-0.000319479
8.96731	0.00149	8.99738	0.000419751	9.48799	-0.000314392
8.9755	0.000885224	9.00557	0.000419504	9.49676	-0.000311924
8.98369	0.000298907	9.01376	0.000401	9.50553	-0.000312056
8.99188	-0.000481824	9.02195	0.00035464	9.51431	-0.000312188
9.00007	-0.000513016	9.03014	0.000307051	9.52308	-0.000300039
9.00826	-0.00020193	9.03833	0.000267056	9.53185	-0.00028789
9.01645	-0.000612223	9.04652	0.000238576	9.54062	-0.000288872
9.02464	-0.00166	9.05471	0.000229762	9.54939	-0.000292542
9.03283	-0.000428904	9.0629	0.0002376	9.55817	-0.000296211
9.04102	0.0045	9.07109	0.000254709	9.56694	-0.000292967
9.04921	0.00872	9.07928	0.000285214	9.57571	-0.000283475
9.0574	0.01222	9.08747	0.000336779	9.58448	-0.000280804
9.06559	0.01185	9.09566	0.000405329	9.59325	-0.000294204
9.07378	0.00852	9.10385	0.000487687	9.60203	-0.000307603
9.08197	0.00681	9.11204	0.00056257	9.6108	-0.000312266
9.09016	0.00598	9.12023	0.000624946	9.61957	-0.000301577
9.09835	0.00526	9.12842	0.000675923	9.62834	-0.000294689
9.10654	0.00462	9.13661	0.000696636	9.63711	-0.000289673
9.11473	0.00343	9.1448	0.000693536	9.64589	-0.000279726
9.12292	0.00309	9.15299	0.000675124	9.65466	-0.000283719
9.13111	0.00307	9.16118	0.000659872	9.66343	-0.000287712
9.13929	0.00329	9.16937	0.000664448	9.6722	-0.000294819
9.14748	0.00398	9.17756	0.000679081	9.68097	-0.000289544
9.15567	0.00444	9.18575	0.000695854	9.68975	-0.000291236
9.16386	0.0047	9.19394	0.000702263	9.69852	-0.000292927
9.17205	0.00384	9.20213	0.000697977	9.70729	-0.000295311
9.18024	0.00201	9.21032	0.000672997	9.71606	-0.000301178
9.18843	0.00217	9.21851	0.00062329	9.72483	-0.000299254
9.19662	0.0031	9.2267	0.000549809	9.73361	-0.000301841
9.20481	0.00619	9.23488	0.00045422	9.74238	-0.000304429
9.213	0.01644	9.24307	0.000339672	9.75115	-0.000319958
9.22119	0.02437	9.25126	0.000213414	9.75992	-0.000308417
9.22938	0.03009	9.25945	8.84e-05	9.76869	-0.000300972
9.23757	0.02913	9.26764	-2.3e-05	9.77747	-0.000292842
9.24576	0.02304	9.27583	-0.000113051	9.78624	-0.000294194
9.25395	0.01883	9.28402	-0.000177336	9.79501	-0.000295546
9.26214	0.01588	9.29221	-0.000214697	9.80378	-0.000301293
9.27033	0.01399	9.3004	-0.000232934	9.81255	-0.000301808
9.27852	0.01385	9.30859	-0.000237047	9.82133	-0.000298347
9.28671	0.01333	9.31678	-0.000241131	9.8301	-0.000294886
9.2949	0.01246	9.32497	-0.000246902	9.83887	-0.000296768
9.30309	0.01069	9.33316	-0.000257888	9.84764	-0.00029865
9.31128	0.00815	9.34135	-0.000281362	9.85641	-0.000309825
9.31947	0.00444	9.34954	-0.000311186	9.86519	-0.000314515
9.32766	0.00736	9.35773	-0.000329913	9.87396	-0.000319206
9.33585	0.00927	9.36592	-0.000330418	9.88273	-0.000326592
9.34404	0.01015	9.37411	-0.000317924	9.8915	-0.000317366
9.35223	0.00847	9.3823	-0.000300612	9.90027	-0.000314974
9.36042	0.00821	9.39049	-0.000282785	9.90905	-0.000312583
9.36861	0.00798	9.39868	-0.000270844	9.91782	-0.000310648
9.3768	0.00773	9.40687	-0.000264897	9.92659	-0.000313073
9.38499	0.00487	9.41506	-0.000271273	9.93536	-0.000315497
9.39318	0.00137	9.42325	-0.000282264	9.94413	-0.000309055
9.40137	-0.00103	9.43144	-0.000286002	9.95291	-0.000308497
9.40956	-0.00212	9.43963	-0.000280682	9.96168	-0.00030932
9.41775	-0.00397	9.44782	-0.000267131	9.97045	-0.000310143
9.42594	-0.00651	9.45601	-0.000245514	9.97922	-0.000307764
9.43413	-0.00822	9.4642	-0.000215469	9.98799	-0.000310605
9.44232	-0.00654	9.47239	-0.000179969	9.99677	-0.000313445
9.45051	-0.00394	9.48058	-0.000145822	10.0055	-0.000314354
9.4587	-0.00235	9.48877	-0.000107537	10.0143	-0.000307911
9.46689	-0.00167	9.49696	-5.3e-05	10.0231	-0.000301281
9.47508	0.00198	9.50515	1.85e-05	10.0319	-0.00030132
9.48327	0.0049	9.51334	0.000102605	10.0406	-0.000301359
9.49146	0.00711	9.52153	0.000188357	10.0494	-0.000301426
9.49965	0.00649	9.52972	0.00026831	10.0582	-0.000306259
9.50784	0.00496	9.53791	0.00034477	10.0669	-0.000311092
9.51602	0.0027	9.5461	0.000412705	10.0757	-0.000319113
9.52421	-0.000638862	9.55429	0.000470852	10.0845	-0.000304528
9.5324	-0.00352	9.56248	0.000520219	10.0933	-0.00029569
9.54059	-0.00597	9.57067	0.000554416	10.102	-0.000286852
9.54878	-0.00715	9.57886	0.000570341	10.1108	-0.000281106
9.55697	-0.00316	9.58705	0.000564054	10.1196	-0.000284601
9.56516	0.00166	9.59524	0.00053453	10.1283	-0.000288095
9.57335	0.00637	9.60343	0.00049114	10.1371	-0.000294297
9.58154	0.01027	9.61161	0.000444868	10.1459	-0.000294075
9.58973	0.01345	9.6198	0.000403267	10.1547	-0.00028973
9.59792	0.01022	9.62799	0.000373154	10.1634	-0.000277372
9.60611	0.00757	9.63618	0.000353179	10.1722	-0.000272064
9.6143	0.00537	9.64437	0.000334523	10.181	-0.000275754
9.62249	0.00302	9.65256	0.000315973	10.1898	-0.000279444
9.63068	0.00052404	9.66075	0.000293537	10.1985	-0.000268506
9.63887	-0.00262	9.66894	0.000259727	10.2073	-0.000266029
9.64706	-0.00203	9.67713	0.000215314	10.2161	-0.000263552
9.65525	-0.00129	9.68532	0.000171543	10.2248	-0.000257588
9.66344	-0.000884807	9.69351	0.000148118	10.2336	-0.000256616
9.67163	-0.000759238	9.7017	0.000150311	10.2424	-0.000255645
9.67982	-0.00236	9.70989	0.000165286	10.2512	-0.000258377
9.68801	-0.00348	9.71808	0.000190377	10.2599	-0.000261109
9.6962	-0.00352	9.72627	0.000220181	10.2687	-0.000273664
9.70439	-0.00147	9.73446	0.000249131	10.2775	-0.000276682
9.71258	0.000509736	9.74265	0.000274491	10.2862	-0.000279232
9.72077	0.00088117	9.75084	0.000296395	10.295	-0.000281782
9.72896	-0.000152172	9.75903	0.000314854	10.3038	-0.000289042
9.73715	0.00359	9.76722	0.00032262	10.3126	-0.000283985
9.74534	0.00763	9.77541	0.00032937	10.3213	-0.000282112
9.75353	0.00905	9.7836	0.000343551	10.3301	-0.000282704
9.76172	0.00819	9.79179	0.000364598	10.3389	-0.000283297
9.76991	0.00584	9.79998	0.000385043	10.3476	-0.000277648
9.7781	0.00359	9.80817	0.000400681	10.3564	-0.000277045
9.78629	0.00145	9.81636	0.000411641	10.3652	-0.000276442
9.79448	0.00197	9.82455	0.000404169	10.374	-0.000273822
9.80267	0.00316	9.83274	0.000382946	10.3827	-0.000238443
9.81086	0.00486	9.84093	0.000349705	10.3915	-0.00022723
9.81905	0.00815	9.84912	0.000304147	10.4003	-0.000226135
9.82724	0.01139	9.85731	0.000253502	10.4091	-0.00022504
9.83543	0.01453	9.8655	0.0002018	10.4178	-0.000223098
9.84362	0.01755	9.87369	0.00014995	10.4266	-0.000227256
9.85181	0.01791	9.88188	0.000101949	10.4354	-0.000231414
9.86	0.01595	9.89007	5.22e-05	10.4441	-0.000246636
9.86819	0.0132	9.89826	3.8e-06	10.4529	-0.000242301
9.87638	0.01127	9.90645	-3.94e-05	10.4617	-0.000242042
9.88457	0.00972	9.91464	-7.26e-05	10.4704	-0.000241784
9.89275	0.00808	9.92283	-8.84e-05	10.4792	-0.000235799
9.90094	0.00636	9.93102	-7.84e-05	10.488	-0.000230424
9.90913	0.00414	9.93921	-3.21e-05	10.4968	-0.000231351
9.91732	0.0012	9.9474	2.58e-05	10.5055	-0.000235568
9.92551	-0.000719293	9.95559	8.16e-05	10.5143	-0.000239785
9.9337	0.00054805	9.96378	0.000121024	10.5231	-0.000240585
9.94189	0.00277	9.97197	0.00014442	10.5319	-0.000219263
9.95008	0.0051	9.98016	0.000148543	10.5406	-0.000220979
9.95827	0.00718	9.98834	0.00014767	10.5494	-0.000222695
9.96646	0.00791	9.99653	0.000147914	10.5582	-0.000227011
9.97465	0.00745	10.0047	0.000162159	10.567	-0.00023923
9.98284	0.00484	10.0129	0.000189126	10.5757	-0.000229634
9.99103	0.00152	10.0211	0.000213558	10.5845	-0.000227597
9.99922	0.000578268	10.0293	0.000233863	10.5933	-0.000228323
10.0074	0.000677848	10.0375	0.000247369	10.602	-0.000233671
10.0156	0.00111	10.0457	0.00024089	10.6108	-0.00023902
10.0238	-0.000128403	10.0539	0.000210075	10.6196	-0.00023982
10.032	-0.00284	10.062	0.000159981	10.6283	-0.000219338
10.0402	-0.0048	10.0702	9.93e-05	10.6371	-0.000217841
10.0484	-0.00357	10.0784	4.13e-05	10.6459	-0.00021062
10.0565	-0.00227	10.0866	6.1e-07	10.6547	-0.000204061
10.0647	-0.00109	10.0948	-1.87e-05	10.6634	-0.000202631
10.0729	-0.000457919	10.103	-1.94e-05	10.6722	-0.00020313
10.0811	-0.000302942	10.1112	-3.74e-06	10.681	-0.000203629
10.0893	-0.00124	10.1194	2.38e-05	10.6898	-0.000206381
10.0975	-0.0024	10.1276	4.85e-05	10.6985	-0.000209134
10.1057	-0.000914371	10.1358	6.9e-05	10.7073	-0.000219451
10.1139	0.000448966	10.144	8.1e-05	10.7161	-0.0001965
10.1221	0.00126	10.1521	8.57e-05	10.7248	-0.000192629
10.1303	0.0016	10.1603	9.4e-05	10.7336	-0.000191527
10.1385	8.01e-05	10.1685	0.000110983	10.7424	-0.000190424
10.1466	-0.00158	10.1767	0.000138144	10.7512	-0.000185039
10.1548	-0.00297	10.1849	0.000160934	10.7599	-0.00018752
10.163	-0.00353	10.1931	0.000177973	10.7687	-0.000190001
10.1712	-0.00384	10.2013	0.000185358	10.7775	-0.000194545
10.1794	-0.00425	10.2095	0.000170234	10.7863	-0.000185342
10.1876	-0.00476	10.2177	0.000130448	10.795	-0.000177256
10.1958	-0.00563	10.2258	6.98e-05	10.8038	-0.000178349
10.204	-0.00738	10.234	4.11e-06	10.8126	-0.000179441
10.2122	-0.0043	10.2422	-5.24e-05	10.8213	-0.000172574
10.2203	0.000460878	10.2504	-9.65e-05	10.8301	-0.000157112
10.2285	0.00467	10.2586	-0.000118487	10.8389	-0.000148612
10.2367	0.00741	10.2668	-0.000110408	10.8476	-0.000144892
10.2449	0.00888	10.275	-7.88e-05	10.8564	-0.000141172
10.2531	0.01075	10.2832	-3.98e-05	10.8652	-0.000145571
10.2613	0.01296	10.2914	-4.28e-06	10.874	-0.00014997
10.2695	0.01401	10.2996	2.71e-05	10.8827	-0.000158714
10.2777	0.01404	10.3078	5.5e-05	10.8915	-0.000168783
10.2859	0.01226	10.3159	8.12e-05	10.9003	-0.000171538
10.2941	0.01066	10.3241	0.000104364	10.9091	-0.000174293
10.3022	0.00925	10.3323	0.000124524	10.9178	-0.000181698
10.3104	0.00521	10.3405	0.000127725	10.9266	-0.000179188
10.3186	0.00454	10.3487	0.000108377	10.9354	-0.000162684
10.3268	0.00413	10.3569	6.88e-05	10.9441	-0.000157756
10.335	0.00387	10.3651	1.36e-05	10.9529	-0.000158773
10.3432	0.00381	10.3733	-3.89e-05	10.9617	-0.000159789
10.3514	0.00281	10.3814	-7.88e-05	10.9705	-0.000161911
10.3596	0.000970665	10.3896	-0.000109726	10.9792	-0.000164032
10.3678	-0.0025	10.3978	-0.000135476	10.988	-0.000168133
10.3759	-0.00448	10.406	-0.000161436	10.9968	-0.000172869
10.3841	-0.00519	10.4142	-0.00018821	11.0055	-0.000177605
10.3923	-0.00506	10.4224	-0.000222334	11.0143	-0.000156879
10.4005	-0.00494	10.4306	-0.000253662	11.0231	-0.000157496
10.4087	-0.00486	10.4388	-0.000272001	11.0319	-0.000162649
10.4169	-0.00504	10.447	-0.000275027	11.0406	-0.000167802
10.4251	-0.00547	10.4552	-0.000254897	11.0494	-0.00016867
10.4333	-0.0068	10.4634	-0.000202775	11.0582	-0.000170424
10.4415	-0.0081	10.4715	-0.000127434	11.067	-0.000172177
10.4497	-0.00934	10.4797	-3.62e-05	11.0757	-0.00015526
10.4579	-0.00962	10.4879	5.47e-05	11.0845	-0.000133349
10.466	-0.00865	10.4961	0.000136211	11.0933	-0.00011736
10.4742	-0.00763	10.5043	0.000204869	11.102	-0.00012041
10.4824	-0.00659	10.5125	0.000261744	11.1108	-0.00012346
10.4906	-0.00466	10.5207	0.000305805	11.1196	-0.00012853
10.4988	-0.00272	10.5289	0.000340619	11.1283	-0.000137762
10.507	-0.00079455	10.5371	0.000369156	11.1371	-0.000135089
10.5152	0.000216061	10.5452	0.00038627	11.1459	-0.000136372
10.5234	0.000426829	10.5534	0.000382976	11.1547	-0.000137654
10.5316	-0.00103	10.5616	0.000354483	11.1634	-0.000144695
10.5397	-0.00227	10.5698	0.000302941	11.1722	-0.000151735
10.5479	-0.00231	10.578	0.000235768	11.181	-0.000145212
10.5561	-0.00329	10.5862	0.000160145	11.1898	-0.000132651
10.5643	-0.0051	10.5944	9.42e-05	11.1985	-0.000123989
10.5725	-0.0082	10.6026	4.78e-05	11.2073	-0.000125446
10.5807	-0.01002	10.6108	9.97e-06	11.2161	-0.000126904
10.5889	-0.00633	10.619	-2.18e-05	11.2248	-0.000129294
10.5971	0.00124	10.6272	-4.58e-05	11.2336	-0.000130572
10.6053	0.00825	10.6353	-5.17e-05	11.2424	-0.000131849
10.6135	0.01138	10.6435	-3.56e-05	11.2512	-0.000137478
10.6217	0.01112	10.6517	2.24e-06	11.2599	-0.000128967
10.6298	0.01077	10.6599	5.52e-05	11.2687	-0.000119044
10.638	0.01044	10.6681	0.000103055	11.2775	-0.000118197
10.6462	0.01004	10.6763	0.000143782	11.2863	-0.000122369
10.6544	0.01048	10.6845	0.000172998	11.295	-0.000126542
10.6626	0.00989	10.6927	0.00017817	11.3038	-0.00015254
10.6708	0.00837	10.7009	0.000168161	11.3126	-0.000151755
10.679	0.0057	10.709	0.000150316	11.3213	-0.000156356
10.6872	0.00299	10.7172	0.000132981	11.3301	-0.000160957
10.6953	0.00391	10.7254	0.00011759	11.3389	-0.000160598
10.7035	0.00839	10.7336	0.000111256	11.3476	-0.000161152
10.7117	0.01308	10.7418	0.000119814	11.3564	-0.000161706
10.7199	0.01581	10.75	0.000139369	11.3652	-0.000163845
10.7281	0.01682	10.7582	0.000159244	11.374	-0.000165983
10.7363	0.01556	10.7664	0.000176282	11.3827	-0.000173214
10.7445	0.01532	10.7746	0.000190572	11.3915	-0.000170904
10.7527	0.02065	10.7828	0.000191424	11.4003	-0.000171379
10.7609	0.02426	10.7909	0.000169048	11.4091	-0.000178438
10.7691	0.02624	10.7991	0.000122578	11.4178	-0.000185497
10.7773	0.02198	10.8073	6.23e-05	11.4266	-0.000199139
10.7854	0.02232	10.8155	-1.75e-08	11.4354	-0.000203108
10.7936	0.02554	10.8237	-5.37e-05	11.4442	-0.000169454
10.8018	0.02862	10.8319	-8.76e-05	11.4529	-0.000164298
10.81	0.02811	10.8401	-9.6e-05	11.4617	-0.000165197
10.8182	0.02444	10.8483	-8.23e-05	11.4705	-0.000166097
10.8264	0.02507	10.8565	-6.6e-05	11.4792	-0.000161698
10.8346	0.02491	10.8646	-5.16e-05	11.488	-0.000144129
10.8428	0.02397	10.8728	-4.28e-05	11.4968	-0.00014925
10.851	0.02075	10.881	-3.97e-05	11.5055	-0.00015437
10.8591	0.01595	10.8892	-3.32e-05	11.5143	-0.000163984
10.8673	0.01204	10.8974	-1.25e-05	11.5231	-0.000181386
10.8755	0.00793	10.9056	2.51e-05	11.5319	-0.000175959
10.8837	0.00364	10.9138	8.62e-05	11.5406	-0.000173777
10.8919	0.000477126	10.922	0.00014387	11.5494	-0.000173324
10.9001	-0.000761562	10.9302	0.000191687	11.5582	-0.000155291
10.9083	-0.00142	10.9384	0.000230382	11.567	-0.000150633
10.9165	-0.00145	10.9466	0.00024616	11.5757	-0.000153435
10.9247	-0.000127867	10.9547	0.000246196	11.5845	-0.000156237
10.9329	0.00214	10.9629	0.000232976	11.5933	-0.000175937
10.9411	0.00441	10.9711	0.000211893	11.602	-0.000181934
10.9492	0.00425	10.9793	0.000190455	11.6108	-0.000183652
10.9574	0.00195	10.9875	0.000169554	11.6196	-0.000183683
10.9656	0.000741506	10.9957	0.000142618	11.6284	-0.000184412
10.9738	0.000592236	11.0039	0.000123226	11.6371	-0.000186815
10.982	0.000808644	11.0121	0.000110592	11.6459	-0.000189218
10.9902	0.000881473	11.0203	0.000100706	11.6547	-0.000189886
10.9984	0.000822318	11.0284	9.14e-05	11.6634	-0.000191041
11.0066	0.000212154	11.0366	8.23e-05	11.6722	-0.000192196
11.0148	-0.000573605	11.0448	6.59e-05	11.681	-0.000190037
11.0229	0.00448	11.053	4.97e-05	11.6898	-0.000181554
11.0311	0.00955	11.0612	4.34e-05	11.6985	-0.000182146
11.0393	0.00999	11.0694	5.43e-05	11.7073	-0.000183769
11.0475	0.0064	11.0776	8.32e-05	11.7161	-0.000185392
11.0557	0.00313	11.0858	0.000124905	11.7248	-0.000190727
11.0639	0.00023098	11.094	0.00016783	11.7336	-0.000192924
11.0721	-0.00253	11.1022	0.000206195	11.7424	-0.000195907
11.0803	-0.00232	11.1104	0.000243028	11.7512	-0.000177262
11.0885	-0.00178	11.1185	0.000286788	11.7599	-0.000177356
11.0967	-0.00153	11.1267	0.000339624	11.7687	-0.000167685
11.1048	-0.00151	11.1349	0.000389212	11.7775	-0.000164087
11.113	-0.000226213	11.1431	0.000432642	11.7863	-0.000160488
11.1212	0.002	11.1513	0.000470442	11.795	-0.000158719
11.1294	0.00445	11.1595	0.000484944	11.8038	-0.000160194
11.1376	0.00623	11.1677	0.000462391	11.8126	-0.00016167
11.1458	0.00739	11.1759	0.000432522	11.8213	-0.000160131
11.154	0.00718	11.184	0.000409641	11.8301	-0.000147041
11.1622	0.00519	11.1922	0.000392049	11.8389	-0.000149546
11.1704	0.00524	11.2004	0.000376883	11.8477	-0.000152051
11.1785	0.00599	11.2086	0.000363566	11.8564	-0.000158996
11.1867	0.00731	11.2168	0.000351344	11.8652	-0.00016808
11.1949	0.00931	11.225	0.000340008	11.874	-0.000171947
11.2031	0.01141	11.2332	0.000321299	11.8827	-0.000182967
11.2113	0.01332	11.2414	0.000295954	11.8915	-0.000164724
11.2195	0.01506	11.2496	0.000266299	11.9003	-0.000140159
11.2277	0.01827	11.2578	0.000231185	11.9091	-0.000128662
11.2359	0.02059	11.266	0.000173132	11.9178	-0.000125667
11.2441	0.02211	11.2741	9.87e-05	11.9266	-0.000131972
11.2523	0.02215	11.2823	2.75e-05	11.9354	-0.000138276
11.2605	0.01942	11.2905	-3.87e-05	11.9442	-0.000150167
11.2686	0.0155	11.2987	-9.91e-05	11.9529	-0.000144184
11.2768	0.01206	11.3069	-0.000138605	11.9617	-0.000138097
11.285	0.00862	11.3151	-0.000146757	11.9705	-0.000132009
11.2932	0.00519	11.3233	-0.000120017	11.9792	-0.000124785
11.3014	0.00322	11.3315	-6.76e-05	11.988	-0.000122301
11.3096	0.00197	11.3397	-2e-07	11.9968	-0.00012537
11.3178	0.001	11.3478	7.28e-05	12.0055	-0.000128438
11.326	0.000253963	11.356	0.000151456	12.0143	-0.00013706
11.3342	-0.000199092	11.3642	0.000219391	12.0231	-0.000140933
11.3423	0.00115	11.3724	0.000275657	12.0319	-0.000137194
11.3505	0.000451699	11.3806	0.000317753	12.0406	-0.000133927
11.3587	-0.00207	11.3888	0.000334461	12.0494	-0.000132949
11.3669	-0.00446	11.397	0.000327913	12.0582	-0.000138327
11.3751	-0.00209	11.4052	0.000303269	12.067	-0.000143705
11.3833	0.00334	11.4134	0.000261583	12.0757	-0.000113991
11.3915	0.00829	11.4216	0.000205628	12.0845	-0.000113197
11.3997	0.01253	11.4298	0.000139979	12.0933	-0.000113451
11.4079	0.01456	11.4379	6.27e-05	12.1021	-0.000113706
11.4161	0.01468	11.4461	-2.87e-05	12.1108	-7.84e-05
11.4242	0.01364	11.4543	-0.000126775	12.1196	-7.77e-05
11.4324	0.01181	11.4625	-0.000225719	12.1284	-8.2e-05
11.4406	0.00954	11.4707	-0.000307637	12.1371	-8.63e-05
11.4488	0.00799	11.4789	-0.000343218	12.1459	-9.57e-05
11.457	0.00754	11.4871	-0.000328633	12.1547	-9.25e-05
11.4652	0.00732	11.4953	-0.000281706	12.1634	-9.29e-05
11.4734	0.00669	11.5035	-0.000208597	12.1722	-9.33e-05
11.4816	0.00569	11.5116	-0.000131894	12.181	-9.59e-05
11.4898	0.00534	11.5198	-6.12e-05	12.1898	-9.85e-05
11.4979	0.00399	11.528	-3.18e-06	12.1985	-0.000103738
11.5061	0.00176	11.5362	4.27e-05	12.2073	-0.000102529
11.5143	0.000322238	11.5444	7.79e-05	12.2161	-7.93e-05
11.5225	-0.00121	11.5526	0.000104598	12.2248	-6.1e-05
11.5307	-0.00285	11.5608	0.00012392	12.2336	-6.13e-05
11.5389	-0.00127	11.569	0.000132774	12.2424	-6e-05
11.5471	0.00121	11.5772	0.000110889	12.2512	-5.63e-05
11.5553	0.00331	11.5854	6.63e-05	12.2599	-5.58e-05
11.5635	0.00506	11.5935	1.75e-05	12.2687	-6.58e-05
11.5717	0.00619	11.6017	-2.77e-05	12.2775	-7.58e-05
11.5799	0.00679	11.6099	-6.12e-05	12.2863	-8.81e-05
11.588	0.0046	11.6181	-7e-05	12.295	-8.26e-05
11.5962	0.000897901	11.6263	-5.79e-05	12.3038	-8.09e-05
11.6044	-0.00155	11.6345	-3.43e-05	12.3126	-9e-05
11.6126	-0.00298	11.6427	-8.1e-06	12.3214	-9.91e-05
11.6208	-0.00357	11.6509	2.47e-05	12.3301	-0.000106284
11.629	-0.00328	11.6591	7.62e-05	12.3389	-9.65e-05
11.6372	-0.00289	11.6672	0.000126418	12.3477	-7.98e-05
11.6454	-0.00345	11.6754	0.000171664	12.3564	-7.89e-05
11.6536	-0.00484	11.6836	0.000210406	12.3652	-7.62e-05
11.6617	-0.00721	11.6918	0.000243173	12.374	-7.34e-05
11.6699	-0.00861	11.7	0.00026813	12.3827	-7.19e-05
11.6781	-0.0084	11.7082	0.000285892	12.3915	-6.83e-05
11.6863	-0.00711	11.7164	0.000281951	12.4003	-6.48e-05
11.6945	-0.0039	11.7246	0.000261418	12.4091	-3.08e-05
11.7027	-0.00102	11.7328	0.000228469	12.4178	-3.03e-05
11.7109	0.00105	11.741	0.000174599	12.4266	-2.99e-05
11.7191	0.0024	11.7492	9.87e-05	12.4354	-1.87e-05
11.7273	0.000143522	11.7573	8.21e-06	12.4442	-1.96e-05
11.7355	2.67e-05	11.7655	-8.43e-05	12.4529	-2.05e-05
11.7437	-0.000336543	11.7737	-0.000171393	12.4617	-8.72e-06
11.7518	-0.000967098	11.7819	-0.000244205	12.4705	-2.53e-06
11.76	-0.00272	11.7901	-0.000293328	12.4792	3.66e-06
11.7682	-0.0045	11.7983	-0.000315728	12.488	8.39e-06
11.7764	-0.00362	11.8065	-0.000311808	12.4968	1.5e-05
11.7846	-0.00177	11.8147	-0.000284067	12.5056	1.74e-05
11.7928	-0.000387718	11.8229	-0.000236584	12.5143	1.97e-05
11.801	0.000556943	11.831	-0.00018091	12.5231	2.17e-05
11.8092	-0.000133093	11.8392	-0.000126389	12.5319	2.15e-05
11.8173	-0.00159	11.8474	-7.24e-05	12.5406	2.58e-05
11.8255	-0.00292	11.8556	-1.84e-05	12.5494	3e-05
11.8337	-0.00412	11.8638	3e-05	12.5582	2.86e-05
11.8419	-0.00607	11.872	7.16e-05	12.567	2.72e-05
11.8501	-0.00738	11.8802	0.000107166	12.5757	2.24e-05
11.8583	-0.00833	11.8884	0.000131609	12.5845	1.76e-05
11.8665	-0.00922	11.8966	0.000142212	12.5933	1.02e-05
11.8747	-0.01005	11.9047	0.000140646	12.6021	5.91e-06
11.8829	-0.00988	11.9129	0.000127456	12.6108	1.67e-06
11.8911	-0.00963	11.9211	0.000103824	12.6196	-2.74e-06
11.8993	-0.00991	11.9293	7.84e-05	12.6284	-4.82e-06
11.9074	-0.01067	11.9375	5.5e-05	12.6371	-6.9e-06
11.9156	-0.01231	11.9457	3.54e-05	12.6459	-1.64e-05
11.9238	-0.0119	11.9539	1.85e-05	12.6547	1.39e-05
11.932	-0.01103	11.9621	8.5e-07	12.6634	1.42e-05
11.9402	-0.01011	11.9703	-1.81e-05	12.6722	1.45e-05
11.9484	-0.00915	11.9785	-4.56e-05	12.681	1.74e-05
11.9566	-0.00475	11.9866	-6.9e-05	12.6898	1.8e-05
11.9648	0.00264	11.9948	-8.18e-05	12.6985	1.86e-05
11.973	0.00965	12.003	-8.65e-05	12.7073	1.8e-05
11.9811	0.015	12.0112	-8.01e-05	12.7161	1.7e-05
11.9893	0.01893	12.0194	-7.21e-05	12.7249	1.61e-05
11.9975	0.02102	12.0276	-6.57e-05	12.7336	1.87e-05
12.0057	0.02259	12.0358	-6.11e-05	12.7424	2.13e-05
12.0139	0.02374	12.044	-6.96e-05	12.7512	4.33e-05
12.0221	0.02373	12.0522	-9.36e-05	12.7599	5e-05
12.0303	0.02153	12.0604	-0.000133516	12.7687	6.33e-05
12.0385	0.01743	12.0686	-0.000186582	12.7775	5.91e-05
12.0467	0.01382	12.0767	-0.000243532	12.7863	5.49e-05
12.0549	0.01233	12.0849	-0.000292237	12.795	4.47e-05
12.0631	0.01104	12.0931	-0.000318368	12.8038	6.29e-05
12.0712	0.00989	12.1013	-0.000310597	12.8126	8.8e-05
12.0794	0.00548	12.1095	-0.000269593	12.8214	8.76e-05
12.0876	0.00664	12.1177	-0.000206495	12.8301	9.55e-05
12.0958	0.00863	12.1259	-0.000132433	12.8389	9.82e-05
12.104	0.00971	12.1341	-6.24e-05	12.8477	9.75e-05
12.1122	0.00998	12.1423	-3.46e-06	12.8564	9.69e-05
12.1204	0.00997	12.1504	4.48e-05	12.8652	0.000143366
12.1286	0.00811	12.1586	6.5e-05	12.874	0.000145973
12.1368	0.00464	12.1668	6.69e-05	12.8827	0.000148581
12.1449	0.00246	12.175	6.02e-05	12.8915	0.000149173
12.1531	0.00135	12.1832	4.89e-05	12.9003	0.000152772
12.1613	0.000658501	12.1914	4.08e-05	12.9091	0.000153404
12.1695	6.68e-05	12.1996	3.48e-05	12.9178	0.000154035
12.1777	-0.000448639	12.2078	2.77e-05	12.9266	0.000167012
12.1859	-0.000830355	12.216	1.92e-05	12.9354	0.000188904
12.1941	-0.00132	12.2242	-1.57e-06	12.9442	0.000200814
12.2023	-0.00191	12.2324	-3.68e-05	12.9529	0.000215598
12.2105	-0.0028	12.2405	-8.57e-05	12.9617	0.0002234
12.2187	-0.00339	12.2487	-0.000135015	12.9705	0.000232621
12.2268	-0.00298	12.2569	-0.000180047	12.9793	0.000243902
12.235	-0.00235	12.2651	-0.000207173	12.988	0.000257953
12.2432	-0.0019	12.2733	-0.00021153	12.9968	0.000258932
12.2514	-0.00159	12.2815	-0.000205254	13.0056	0.000256377
12.2596	-0.00202	12.2897	-0.000184329	13.0143	0.000253821
12.2678	-0.0019	12.2979	-0.000162071	13.0231	0.000268645
12.276	-0.000432154	12.3061	-0.000141936	13.0319	0.000274447
12.2842	0.00152	12.3142	-0.000124639	13.0406	0.000294811
12.2924	0.00385	12.3224	-0.000109934	13.0494	0.000305414
12.3005	0.00601	12.3306	-0.000100011	13.0582	0.000311541
12.3087	0.00788	12.3388	-9.36e-05	13.067	0.000311524
12.3169	0.00951	12.347	-7.73e-05	13.0757	0.000311508
12.3251	0.01154	12.3552	-3.99e-05	13.0845	0.000343448
12.3333	0.01353	12.3634	2.26e-06	13.0933	0.000377205
12.3415	0.01321	12.3716	4.25e-05	13.1021	0.000379989
12.3497	0.01086	12.3798	6.92e-05	13.1108	0.000382773
12.3579	0.00845	12.388	8.25e-05	13.1196	0.000382193
12.3661	0.00604	12.3961	7.3e-05	13.1284	0.000408163
12.3743	0.00159	12.4043	4.21e-05	13.1371	0.00042158
12.3825	0.00287	12.4125	5.35e-07	13.1459	0.000430644
12.3906	0.00466	12.4207	-4.2e-05	13.1547	0.000457357
12.3988	0.0063	12.4289	-8.64e-05	13.1635	0.000477697
12.407	0.0078	12.4371	-0.000136966	13.1722	0.000493051
12.4152	0.01094	12.4453	-0.000195406	13.181	0.000492812
12.4234	0.01294	12.4535	-0.000247412	13.1898	0.000492572
12.4316	0.01392	12.4617	-0.000281377	13.1985	0.000502862
12.4398	0.01259	12.4698	-0.000299365	13.2073	0.000538912
12.448	0.01302	12.478	-0.000306285	13.2161	0.000546846
12.4562	0.01265	12.4862	-0.000296743	13.2249	0.00055478
12.4643	0.01155	12.4944	-0.00025905	13.2336	0.000571735
12.4725	0.00905	12.5026	-0.000192591	13.2424	0.000585965
12.4807	0.00676	12.5108	-0.000119258	13.2512	0.000591245
12.4889	0.0047	12.519	-4.92e-05	13.2599	0.000596526
12.4971	0.00257	12.5272	-1.16e-06	13.2687	0.000621771
12.5053	0.00287	12.5354	2.52e-05	13.2775	0.000660487
12.5135	0.00444	12.5436	1.71e-05	13.2863	0.000683359
12.5217	0.00708	12.5518	-6.33e-06	13.295	0.000702053
12.5299	0.02054	12.5599	-2.51e-05	13.3038	0.000703816
12.5381	0.03213	12.5681	-2.89e-05	13.3126	0.000723057
12.5462	0.04184	12.5763	-1.56e-05	13.3214	0.000749012
12.5544	0.04512	12.5845	-6.58e-07	13.3301	0.000767509
12.5626	0.04091	12.5927	1.39e-05	13.3389	0.000792619
12.5708	0.03643	12.6009	2.69e-05	13.3477	0.00081266
12.579	0.02945	12.6091	4.67e-05	13.3564	0.00082172
12.5872	0.0239	12.6173	7.65e-05	13.3652	0.000830779
12.5954	0.01916	12.6255	0.000111185	13.374	0.000864721
12.6036	0.01512	12.6336	0.00014548	13.3828	0.000911616
12.6118	0.01149	12.6418	0.000175383	13.3915	0.000927295
12.6199	0.00812	12.65	0.000200941	13.4003	0.000945478
12.6281	0.00498	12.6582	0.000221616	13.4091	0.000966879
12.6363	0.000242182	12.6664	0.000238917	13.4178	0.000983502
12.6445	-0.00148	12.6746	0.000253523	13.4266	0.000991746
12.6527	-0.00278	12.6828	0.000262401	13.4354	0.00102
12.6609	-0.00387	12.691	0.000251593	13.4442	0.00104
12.6691	-0.00478	12.6992	0.000214727	13.4529	0.00106
12.6773	-0.0051	12.7073	0.00015807	13.4617	0.0011
12.6855	-0.00491	12.7155	9.55e-05	13.4705	0.0011
12.6937	-0.00419	12.7237	4.26e-05	13.4793	0.00111
12.7019	-0.00374	12.7319	5.75e-06	13.488	0.00112
12.71	-0.00356	12.7401	-1.41e-05	13.4968	0.00115
12.7182	-0.00463	12.7483	-1.59e-05	13.5056	0.00119
12.7264	-0.00286	12.7565	-7.47e-06	13.5143	0.0012
12.7346	0.000340681	12.7647	4.97e-06	13.5231	0.00121
12.7428	0.00324	12.7729	1.92e-05	13.5319	0.00125
12.751	0.00565	12.7811	3.28e-05	13.5406	0.00126
12.7592	0.00764	12.7892	4.03e-05	13.5494	0.00127
12.7674	0.00656	12.7974	4.17e-05	13.5582	0.00131
12.7756	0.00837	12.8056	2.56e-05	13.567	0.00137
12.7837	0.01048	12.8138	-7.94e-06	13.5757	0.00141
12.7919	0.01179	12.822	-4.36e-05	13.5845	0.00143
12.8001	0.01242	12.8302	-6.62e-05	13.5933	0.00146
12.8083	0.00826	12.8384	-6.64e-05	13.6021	0.0015
12.8165	0.00941	12.8466	-4.85e-05	13.6108	0.00154
12.8247	0.00987	12.8548	-1.78e-05	13.6196	0.00156
12.8329	0.0096	12.863	2.53e-05	13.6284	0.00157
12.8411	0.00785	12.8712	6.9e-05	13.6372	0.0016
12.8493	0.00487	12.8793	0.000108689	13.6459	0.00161
12.8575	0.00248	12.8875	0.000143809	13.6547	0.00163
12.8657	0.000627296	12.8957	0.000174791	13.6635	0.00168
12.8738	0.00072156	12.9039	0.000204153	13.6722	0.00173
12.882	0.00079201	12.9121	0.00023102	13.681	0.00176
12.8902	0.00079705	12.9203	0.00025491	13.6898	0.00179
12.8984	-0.00026679	12.9285	0.000275803	13.6985	0.00182
12.9066	-0.000815587	12.9367	0.000294025	13.7073	0.00189
12.9148	-0.00281	12.9449	0.000295208	13.7161	0.00193
12.923	-0.00609	12.953	0.000276474	13.7249	0.00196
12.9312	-0.0086	12.9612	0.000250549	13.7336	0.00199
12.9393	-0.00172	12.9694	0.00022238	13.7424	0.00203
12.9475	0.00325	12.9776	0.000189236	13.7512	0.00207
12.9557	0.00632	12.9858	0.000163117	13.7599	0.00211
12.9639	0.00608	12.994	0.00015158	13.7687	0.00215
12.9721	0.00353	13.0022	0.000158232	13.7775	0.0022
12.9803	0.00603	13.0104	0.000188421	13.7863	0.00224
12.9885	0.01003	13.0186	0.000237727	13.795	0.00226
12.9967	0.01355	13.0267	0.000301743	13.8038	0.00227
13.0049	0.01511	13.0349	0.000370108	13.8126	0.00232
13.0131	0.01498	13.0431	0.000433506	13.8214	0.00241
13.0213	0.0132	13.0513	0.000494757	13.8301	0.00244
13.0294	0.01444	13.0595	0.000555961	13.8389	0.00247
13.0376	0.01627	13.0677	0.000614687	13.8477	0.00252
13.0458	0.01729	13.0759	0.00067287	13.8565	0.00258
13.054	0.0176	13.0841	0.000722244	13.8652	0.00266
13.0622	0.01654	13.0923	0.00076269	13.874	0.00271
13.0704	0.0143	13.1005	0.000791998	13.8828	0.00277
13.0786	0.01257	13.1087	0.000795837	13.8915	0.00282
13.0868	0.01074	13.1168	0.000776713	13.9003	0.00285
13.095	0.00881	13.125	0.000740493	13.9091	0.0029
13.1031	0.0069	13.1332	0.000685653	13.9178	0.00296
13.1113	0.00501	13.1414	0.000612826	13.9266	0.00302
13.1195	0.00164	13.1496	0.000548606	13.9354	0.00307
13.1277	-0.00157	13.1578	0.000502605	13.9442	0.00313
13.1359	-0.00461	13.166	0.00046859	13.9529	0.00317
13.1441	-0.00861	13.1742	0.000448922	13.9617	0.00323
13.1523	-0.01111	13.1824	0.000450253	13.9705	0.00329
13.1605	-0.01192	13.1905	0.000473841	13.9793	0.00334
13.1687	-0.0113	13.1987	0.000512631	13.988	0.0034
13.1769	-0.00813	13.2069	0.000561917	13.9968	0.00345
13.1851	-0.00482	13.2151	0.000609043	14.0056	0.00351
13.1932	-0.00273	13.2233	0.000650731	14.0143	0.00355
13.2014	-0.00171	13.2315	0.000687381	14.0231	0.0036
13.2096	-0.00292	13.2397	0.00071944	14.0319	0.00367
13.2178	-0.00273	13.2479	0.000751683	14.0407	0.00372
13.226	-0.00256	13.2561	0.000792418	14.0494	0.00377
13.2342	-0.00245	13.2643	0.000834375	14.0582	0.00388
13.2424	-0.00133	13.2724	0.000871393	14.067	0.00394
13.2506	0.000456066	13.2806	0.00090339	14.0757	0.00399
13.2588	0.00282	13.2888	0.000912504	14.0845	0.00405
13.2669	0.00692	13.297	0.000903696	14.0933	0.00412
13.2751	0.0096	13.3052	0.000887608	14.1021	0.0042
13.2833	0.01102	13.3134	0.000871957	14.1108	0.00424
13.2915	0.01041	13.3216	0.000857498	14.1196	0.00431
13.2997	0.00892	13.3298	0.000846516	14.1284	0.00437
13.3079	0.00669	13.338	0.00084929	14.1372	0.00442
13.3161	0.00311	13.3462	0.000871196	14.1459	0.00449
13.3243	0.00476	13.3544	0.000913772	14.1547	0.00459
13.3325	0.00646	13.3625	0.000991745	14.1635	0.00469
13.3407	0.00706	13.3707	0.00108	14.1722	0.00475
13.3488	0.00671	13.3789	0.00116	14.181	0.0048
13.357	0.00447	13.3871	0.00123	14.1898	0.00489
13.3652	0.00339	13.3953	0.00128	14.1985	0.005
13.3734	0.00267	13.4035	0.00133	14.2073	0.00508
13.3816	0.00283	13.4117	0.00138	14.2161	0.00515
13.3898	0.00295	13.4199	0.00141	14.2249	0.00524
13.398	0.00303	13.4281	0.00144	14.2336	0.00536
13.4062	0.00261	13.4362	0.00146	14.2424	0.00547
13.4144	0.00175	13.4444	0.00146	14.2512	0.00558
13.4225	0.00101	13.4526	0.00144	14.26	0.00568
13.4307	0.00246	13.4608	0.0014	14.2687	0.0058
13.4389	0.00621	13.469	0.00134	14.2775	0.00592
13.4471	0.01191	13.4772	0.00126	14.2863	0.00603
13.4553	0.01536	13.4854	0.00118	14.295	0.00616
13.4635	0.01681	13.4936	0.00112	14.3038	0.00627
13.4717	0.01476	13.5018	0.00107	14.3126	0.00641
13.4799	0.00925	13.5099	0.00104	14.3214	0.00657
13.4881	0.00754	13.5181	0.00103	14.3301	0.00673
13.4963	0.00729	13.5263	0.00102	14.3389	0.00688
13.5045	0.00823	13.5345	0.00102	14.3477	0.00704
13.5126	0.00955	13.5427	0.00103	14.3565	0.00722
13.5208	0.01119	13.5509	0.00106	14.3652	0.00736
13.529	0.01392	13.5591	0.00111	14.374	0.00754
13.5372	0.01651	13.5673	0.00118	14.3828	0.00775
13.5454	0.01836	13.5755	0.00125	14.3915	0.00797
13.5536	0.01957	13.5837	0.00133	14.4003	0.00817
13.5618	0.01761	13.5919	0.00139	14.4091	0.00837
13.57	0.01836	13.6	0.00144	14.4178	0.0086
13.5782	0.01964	13.6082	0.00148	14.4266	0.00885
13.5863	0.01968	13.6164	0.0015	14.4354	0.00909
13.5945	0.01862	13.6246	0.00151	14.4442	0.00934
13.6027	0.01685	13.6328	0.00151	14.4529	0.0096
13.6109	0.01548	13.641	0.0015	14.4617	0.00987
13.6191	0.01434	13.6492	0.00149	14.4705	0.01015
13.6273	0.01337	13.6574	0.00147	14.4793	0.01047
13.6355	0.01463	13.6656	0.00145	14.488	0.01078
13.6437	0.01784	13.6738	0.00144	14.4968	0.0111
13.6519	0.02148	13.6819	0.00142	14.5056	0.01142
13.6601	0.02285	13.6901	0.00142	14.5144	0.01174
13.6682	0.02221	13.6983	0.00145	14.5231	0.0121
13.6764	0.01806	13.7065	0.00151	14.5319	0.01248
13.6846	0.01895	13.7147	0.00159	14.5407	0.01287
13.6928	0.01999	13.7229	0.00168	14.5494	0.01325
13.701	0.02069	13.7311	0.00176	14.5582	0.01365
13.7092	0.02108	13.7393	0.00185	14.567	0.01409
13.7174	0.02091	13.7475	0.00194	14.5757	0.01448
13.7256	0.02058	13.7556	0.00203	14.5845	0.0149
13.7338	0.01913	13.7638	0.00212	14.5933	0.01538
13.7419	0.0165	13.772	0.0022	14.6021	0.01586
13.7501	0.01348	13.7802	0.00226	14.6108	0.01633
13.7583	0.01086	13.7884	0.00231	14.6196	0.0168
13.7665	0.01011	13.7966	0.00233	14.6284	0.01731
13.7747	0.01007	13.8048	0.00233	14.6372	0.01782
13.7829	0.01061	13.813	0.00234	14.6459	0.01833
13.7911	0.01167	13.8212	0.00235	14.6547	0.01884
13.7993	0.01265	13.8293	0.00237	14.6635	0.01939
13.8075	0.01354	13.8375	0.00239	14.6722	0.01995
13.8157	0.01428	13.8457	0.00241	14.681	0.0205
13.8239	0.01487	13.8539	0.00242	14.6898	0.02107
13.832	0.01392	13.8621	0.00243	14.6986	0.02162
13.8402	0.01174	13.8703	0.00242	14.7073	0.02222
13.8484	0.01002	13.8785	0.0024	14.7161	0.02282
13.8566	0.00858	13.8867	0.00239	14.7249	0.0234
13.8648	0.00738	13.8949	0.00237	14.7337	0.02399
13.873	0.00855	13.9031	0.00236	14.7424	0.0246
13.8812	0.01047	13.9113	0.00237	14.7512	0.02521
13.8894	0.01237	13.9194	0.00242	14.76	0.0258
13.8976	0.01384	13.9276	0.00253	14.7687	0.02643
13.9057	0.01495	13.9358	0.00268	14.7775	0.02705
13.9139	0.0155	13.944	0.00286	14.7863	0.02767
13.9221	0.01558	13.9522	0.00303	14.795	0.0283
13.9303	0.01369	13.9604	0.00318	14.8038	0.02893
13.9385	0.01046	13.9686	0.00332	14.8126	0.02955
13.9467	0.00895	13.9768	0.00343	14.8214	0.03015
13.9549	0.00851	13.985	0.00351	14.8301	0.03076
13.9631	0.00847	13.9931	0.00358	14.8389	0.03139
13.9713	0.00788	14.0013	0.00365	14.8477	0.03199
13.9795	0.00678	14.0095	0.0037	14.8565	0.03261
13.9877	0.00606	14.0177	0.00375	14.8652	0.03323
13.9958	0.00749	14.0259	0.00378	14.874	0.03384
14.004	0.01088	14.0341	0.00381	14.8828	0.03441
14.0122	0.01396	14.0423	0.00381	14.8915	0.03499
14.0204	0.0165	14.0505	0.00382	14.9003	0.03559
14.0286	0.01857	14.0587	0.00382	14.9091	0.03615
14.0368	0.02124	14.0669	0.00382	14.9179	0.03672
14.045	0.02359	14.075	0.00382	14.9266	0.03727
14.0532	0.02371	14.0832	0.00383	14.9354	0.03781
14.0613	0.02188	14.0914	0.00385	14.9442	0.03835
14.0695	0.01783	14.0996	0.00389	14.9529	0.03885
14.0777	0.01471	14.1078	0.00394	14.9617	0.03936
14.0859	0.01199	14.116	0.004	14.9705	0.03985
14.0941	0.00962	14.1242	0.00406	14.9793	0.04032
14.1023	0.00739	14.1324	0.00414	14.988	0.0408
14.1105	0.00638	14.1406	0.00422	14.9968	0.04128
14.1187	0.00643	14.1487	0.0043	15.0056	0.0417
14.1269	0.0071	14.1569	0.00439	15.0144	0.04208
14.1351	0.00798	14.1651	0.00448	15.0231	0.0425
14.1433	0.00902	14.1733	0.00457	15.0319	0.0429
14.1514	0.01039	14.1815	0.00466	15.0407	0.04327
14.1596	0.01041	14.1897	0.00475	15.0494	0.04365
14.1678	0.00922	14.1979	0.00482	15.0582	0.04401
14.176	0.00723	14.2061	0.00489	15.067	0.04433
14.1842	0.00637	14.2143	0.00496	15.0757	0.04466
14.1924	0.00742	14.2225	0.00503	15.0845	0.04496
14.2006	0.00878	14.2307	0.00511	15.0933	0.04522
14.2088	0.00992	14.2388	0.00521	15.1021	0.04549
14.217	0.01085	14.247	0.00533	15.1108	0.04577
14.2251	0.01242	14.2552	0.00545	15.1196	0.04601
14.2333	0.01304	14.2634	0.00556	15.1284	0.04622
14.2415	0.01281	14.2716	0.00566	15.1372	0.04642
14.2497	0.01233	14.2798	0.00575	15.1459	0.04662
14.2579	0.01168	14.288	0.00584	15.1547	0.04679
14.2661	0.01091	14.2962	0.00595	15.1635	0.04694
14.2743	0.01475	14.3044	0.00608	15.1723	0.04707
14.2825	0.01856	14.3125	0.00623	15.181	0.0472
14.2907	0.02199	14.3207	0.0064	15.1898	0.04734
14.2989	0.02385	14.3289	0.00659	15.1986	0.04746
14.3071	0.02434	14.3371	0.00676	15.2073	0.04757
14.3152	0.0251	14.3453	0.00695	15.2161	0.04766
14.3234	0.02576	14.3535	0.00718	15.2249	0.04774
14.3316	0.02631	14.3617	0.00742	15.2337	0.04782
14.3398	0.02073	14.3699	0.00765	15.2424	0.04788
14.348	0.01639	14.3781	0.00788	15.2512	0.04792
14.3562	0.01266	14.3863	0.00808	15.26	0.04799
14.3644	0.00943	14.3945	0.00826	15.2687	0.04801
14.3726	0.00886	14.4026	0.00844	15.2775	0.04802
14.3808	0.01352	14.4108	0.00863	15.2863	0.04806
14.3889	0.01939	14.419	0.00884	15.295	0.04809
14.3971	0.02453	14.4272	0.00908	15.3038	0.04813
14.4053	0.02774	14.4354	0.00933	15.3126	0.04814
14.4135	0.02927	14.4436	0.0096	15.3214	0.04815
14.4217	0.02869	14.4518	0.00989	15.3301	0.04816
14.4299	0.02808	14.46	0.01018	15.3389	0.04816
14.4381	0.02741	14.4682	0.01049	15.3477	0.04817
14.4463	0.02582	14.4764	0.0108	15.3565	0.04819
14.4545	0.02267	14.4845	0.0111	15.3652	0.04821
14.4627	0.02034	14.4927	0.01138	15.374	0.04823
14.4708	0.01846	14.5009	0.01164	15.3828	0.04824
14.479	0.01695	14.5091	0.01189	15.3916	0.04827
14.4872	0.01763	14.5173	0.01214	15.4003	0.04829
14.4954	0.01886	14.5255	0.01241	15.4091	0.04833
14.5036	0.02053	14.5337	0.01268	15.4179	0.04841
14.5118	0.02229	14.5419	0.01295	15.4266	0.04846
14.52	0.02536	14.5501	0.01323	15.4354	0.04853
14.5282	0.02688	14.5582	0.01353	15.4442	0.04864
14.5364	0.02699	14.5664	0.01384	15.4529	0.04877
14.5445	0.03053	14.5746	0.01417	15.4617	0.04891
14.5527	0.039	14.5828	0.01452	15.4705	0.04902
14.5609	0.05172	14.591	0.01489	15.4793	0.04919
14.5691	0.06347	14.5992	0.01528	15.488	0.0494
14.5773	0.06775	14.6074	0.0157	15.4968	0.04962
14.5855	0.0655	14.6156	0.01614	15.5056	0.04987
14.5937	0.06098	14.6238	0.01661	15.5144	0.05015
14.6019	0.0572	14.6319	0.0171	15.5231	0.05045
14.6101	0.05334	14.6401	0.01759	15.5319	0.05077
14.6183	0.0494	14.6483	0.01807	15.5407	0.05117
14.6265	0.0452	14.6565	0.01853	15.5494	0.05163
14.6346	0.04301	14.6647	0.01897	15.5582	0.0521
14.6428	0.04162	14.6729	0.01942	15.567	0.05261
14.651	0.04175	14.6811	0.01987	15.5758	0.05316
14.6592	0.04245	14.6893	0.02035	15.5845	0.05379
14.6674	0.04282	14.6975	0.02086	15.5933	0.0545
14.6756	0.04287	14.7057	0.0214	15.6021	0.05526
14.6838	0.04187	14.7139	0.02196	15.6108	0.05609
14.692	0.04283	14.722	0.02254	15.6196	0.05698
14.7002	0.04732	14.7302	0.02312	15.6284	0.05797
14.7083	0.05203	14.7384	0.02369	15.6372	0.05905
14.7165	0.05544	14.7466	0.02425	15.6459	0.06019
14.7247	0.05771	14.7548	0.02481	15.6547	0.06145
14.7329	0.05888	14.763	0.02537	15.6635	0.0628
14.7411	0.06447	14.7712	0.02594	15.6723	0.06426
14.7493	0.0712	14.7794	0.02652	15.681	0.06585
14.7575	0.07348	14.7876	0.0271	15.6898	0.06756
14.7657	0.07184	14.7957	0.02766	15.6986	0.0694
14.7739	0.06873	14.8039	0.02823	15.7073	0.07138
14.7821	0.06636	14.8121	0.0288	15.7161	0.07353
14.7902	0.06468	14.8203	0.02938	15.7249	0.07583
14.7984	0.06431	14.8285	0.02995	15.7337	0.07828
14.8066	0.06441	14.8367	0.03052	15.7424	0.0809
14.8148	0.0649	14.8449	0.03108	15.7512	0.08373
14.823	0.0673	14.8531	0.03164	15.76	0.08674
14.8312	0.07065	14.8613	0.0322	15.7687	0.08995
14.8394	0.07277	14.8695	0.03274	15.7775	0.09338
14.8476	0.07379	14.8776	0.03329	15.7863	0.09705
14.8558	0.0739	14.8858	0.03381	15.7951	0.10096
14.864	0.07323	14.894	0.03433	15.8038	0.10512
14.8721	0.07195	14.9022	0.03484	15.8126	0.10956
14.8803	0.0746	14.9104	0.03534	15.8214	0.11423
14.8885	0.07805	14.9186	0.03583	15.8301	0.1192
14.8967	0.08085	14.9268	0.0363	15.8389	0.12449
14.9049	0.08307	14.935	0.03677	15.8477	0.13008
14.9131	0.08352	14.9432	0.03722	15.8565	0.13595
14.9213	0.07856	14.9513	0.03767	15.8652	0.14215
14.9295	0.07859	14.9595	0.03812	15.874	0.14871
14.9377	0.07941	14.9677	0.03858	15.8828	0.15559
14.9459	0.08039	14.9759	0.03904	15.8916	0.16285
14.954	0.08131	14.9841	0.03951	15.9003	0.17047
14.9622	0.08216	14.9923	0.03996	15.9091	0.17844
14.9704	0.08304	15.0005	0.04039	15.9179	0.1868
14.9786	0.08611	15.0087	0.0408	15.9266	0.1957
14.9868	0.09027	15.0169	0.0412	15.9354	0.205
14.995	0.09533	15.0251	0.0416	15.9442	0.21479
15.0032	0.09872	15.0333	0.04198	15.9529	0.22507
15.0114	0.10062	15.0414	0.04233	15.9617	0.23549
15.0196	0.09995	15.0496	0.04267	15.9705	0.24625
15.0277	0.09726	15.0578	0.04299	15.9793	0.25739
15.0359	0.09476	15.066	0.0433	15.988	0.26895
15.0441	0.09246	15.0742	0.0436	15.9968	0.28088
15.0523	0.08968	15.0824	0.04388	16.0056	0.29315
15.0605	0.08744	15.0906	0.04416	16.0144	0.3058
15.0687	0.08547	15.0988	0.04443	16.0231	0.31891
15.0769	0.08372	15.107	0.04468	16.0319	0.33241
15.0851	0.08423	15.1151	0.04492	16.0407	0.3463
15.0933	0.08544	15.1233	0.04513	16.0494	0.36049
15.1015	0.0847	15.1315	0.04532	16.0582	0.37499
15.1097	0.08225	15.1397	0.04551	16.067	0.38989
15.1178	0.07947	15.1479	0.04567	16.0758	0.40508
15.126	0.07893	15.1561	0.04581	16.0845	0.4205
15.1342	0.07937	15.1643	0.04594	16.0933	0.43625
15.1424	0.08061	15.1725	0.04606	16.1021	0.45225
15.1506	0.08369	15.1807	0.04616	16.1108	0.46841
15.1588	0.08665	15.1889	0.04626	16.1196	0.48479
15.167	0.08913	15.1971	0.04635	16.1284	0.50137
15.1752	0.09121	15.2052	0.04644	16.1372	0.51807
15.1834	0.09275	15.2134	0.04652	16.1459	0.53496
15.1915	0.09271	15.2216	0.0466	16.1547	0.55195
15.1997	0.09141	15.2298	0.04667	16.1635	0.56891
15.2079	0.09065	15.238	0.04674	16.1722	0.58595
15.2161	0.09048	15.2462	0.0468	16.181	0.60305
15.2243	0.09083	15.2544	0.04686	16.1898	0.62011
15.2325	0.09286	15.2626	0.04691	16.1986	0.63709
15.2407	0.09436	15.2707	0.04696	16.2073	0.65409
15.2489	0.09536	15.2789	0.04702	16.2161	0.67101
15.2571	0.09461	15.2871	0.04708	16.2249	0.68771
15.2652	0.09425	15.2953	0.04715	16.2337	0.70422
15.2734	0.09344	15.3035	0.04723	16.2424	0.72054
15.2816	0.09224	15.3117	0.0473	16.2512	0.73665
15.2898	0.09089	15.3199	0.04736	16.26	0.75254
15.298	0.0891	15.3281	0.04742	16.2687	0.76809
15.3062	0.0898	15.3363	0.04746	16.2775	0.78329
15.3144	0.09445	15.3445	0.0475	16.2863	0.79821
15.3226	0.09879	15.3527	0.04755	16.2951	0.81275
15.3308	0.10234	15.3608	0.04761	16.3038	0.82686
15.339	0.10519	15.369	0.04766	16.3126	0.84068
15.3471	0.107	15.3772	0.04773	16.3214	0.85418
15.3553	0.10063	15.3854	0.04781	16.3301	0.86707
15.3635	0.09431	15.3936	0.04788	16.3389	0.87936
15.3717	0.08971	15.4018	0.04795	16.3477	0.89118
15.3799	0.08709	15.41	0.048	16.3565	0.90261
15.3881	0.08596	15.4182	0.04805	16.3652	0.91347
15.3963	0.08437	15.4264	0.04807	16.374	0.92361
15.4045	0.08236	15.4345	0.04808	16.3828	0.93316
15.4127	0.07733	15.4427	0.04809	16.3915	0.94213
15.4209	0.07196	15.4509	0.04811	16.4003	0.95052
15.4291	0.07256	15.4591	0.04815	16.4091	0.95801
15.4372	0.07598	15.4673	0.04822	16.4179	0.96474
15.4454	0.07835	15.4755	0.04832	16.4266	0.97115
15.4536	0.07975	15.4837	0.04844	16.4354	0.97703
15.4618	0.07629	15.4919	0.0486	16.4442	0.98226
15.47	0.07633	15.5001	0.0488	16.453	0.98682
15.4782	0.07883	15.5083	0.04905	16.4617	0.99073
15.4864	0.08342	15.5165	0.04935	16.4705	0.99399
15.4946	0.08878	15.5246	0.0497	16.4793	0.99657
15.5028	0.09011	15.5328	0.05007	16.488	0.99853
15.5109	0.08788	15.541	0.05049	16.4968	0.99982
15.5191	0.08303	15.5492	0.05097	16.5056	1
15.5273	0.08058	15.5574	0.05149	16.5144	0.99995
15.5355	0.07913	15.5656	0.05204	16.5231	0.9999
15.5437	0.07848	15.5738	0.05262	16.5319	0.99863
15.5519	0.08035	15.582	0.05324	16.5407	0.99675
15.5601	0.08498	15.5902	0.05391	16.5495	0.99428
15.5683	0.08995	15.5983	0.05462	16.5582	0.99118
15.5765	0.09395	15.6065	0.0554	16.567	0.9875
15.5846	0.09711	15.6147	0.05625	16.5758	0.98325
15.5928	0.09398	15.6229	0.05717	16.5845	0.97841
15.601	0.09234	15.6311	0.05816	16.5933	0.97303
15.6092	0.09135	15.6393	0.05921	16.6021	0.96713
15.6174	0.09088	15.6475	0.06033	16.6108	0.96094
15.6256	0.09049	15.6557	0.06152	16.6196	0.95439
15.6338	0.09015	15.6639	0.06279	16.6284	0.94709
15.642	0.08878	15.6721	0.06415	16.6372	0.9392
15.6502	0.08923	15.6802	0.06559	16.6459	0.93088
15.6584	0.09035	15.6884	0.06713	16.6547	0.92212
15.6666	0.09166	15.6966	0.06879	16.6635	0.91296
15.6747	0.09292	15.7048	0.07059	16.6723	0.90322
15.6829	0.09186	15.713	0.07254	16.681	0.89306
15.6911	0.08879	15.7212	0.07467	16.6898	0.88272
15.6993	0.08564	15.7294	0.07698	16.6986	0.87205
15.7075	0.08408	15.7376	0.07946	16.7073	0.86109
15.7157	0.08311	15.7458	0.08212	16.7161	0.84981
15.7239	0.08262	15.7539	0.08496	16.7249	0.83802
15.7321	0.0828	15.7621	0.08797	16.7337	0.82599
15.7403	0.08324	15.7703	0.09115	16.7424	0.8139
15.7485	0.08391	15.7785	0.09451	16.7512	0.80159
15.7566	0.08468	15.7867	0.09807	16.76	0.78905
15.7648	0.08774	15.7949	0.10185	16.7688	0.77633
15.773	0.09265	15.8031	0.10585	16.7775	0.76346
15.7812	0.09721	15.8113	0.11007	16.7863	0.75045
15.7894	0.101	15.8195	0.11451	16.7951	0.73734
15.7976	0.10413	15.8277	0.11918	16.8038	0.72405
15.8058	0.10791	15.8359	0.12408	16.8126	0.71066
15.814	0.11229	15.844	0.12921	16.8214	0.69727
15.8222	0.12048	15.8522	0.1346	16.8301	0.68377
15.8303	0.12703	15.8604	0.14026	16.8389	0.67019
15.8385	0.13205	15.8686	0.14619	16.8477	0.65654
15.8467	0.13487	15.8768	0.1524	16.8565	0.64292
15.8549	0.13728	15.885	0.15891	16.8652	0.62933
15.8631	0.14105	15.8932	0.16573	16.874	0.61576
15.8713	0.14613	15.9014	0.17287	16.8828	0.60223
15.8795	0.15125	15.9096	0.18035	16.8916	0.58874
15.8877	0.15636	15.9177	0.18816	16.9003	0.57532
15.8959	0.16373	15.9259	0.19633	16.9091	0.56194
15.9041	0.17769	15.9341	0.20485	16.9179	0.5486
15.9123	0.19045	15.9423	0.21374	16.9266	0.53541
15.9204	0.20061	15.9505	0.22299	16.9354	0.52234
15.9286	0.20852	15.9587	0.23259	16.9442	0.50933
15.9368	0.2171	15.9669	0.24254	16.953	0.49644
15.945	0.22491	15.9751	0.25284	16.9617	0.48371
15.9532	0.232	15.9833	0.26346	16.9705	0.47113
15.9614	0.24005	15.9915	0.27441	16.9793	0.45867
15.9696	0.25024	15.9997	0.28571	16.9881	0.44636
15.9778	0.25954	16.0078	0.29735	16.9968	0.43421
15.986	0.27018	16.016	0.30934	17.0056	0.42225
15.9941	0.28218	16.0242	0.32166	17.0144	0.41047
16.0023	0.29421	16.0324	0.33432	17.0231	0.39882
16.0105	0.30638	16.0406	0.34729	17.0319	0.38734
16.0187	0.3176	16.0488	0.36055	17.0407	0.37613
16.0269	0.32799	16.057	0.37406	17.0495	0.36508
16.0351	0.34079	16.0652	0.38782	17.0582	0.3542
16.0433	0.35502	16.0734	0.4018	17.067	0.34354
16.0515	0.36815	16.0815	0.41599	17.0758	0.33312
16.0597	0.38089	16.0897	0.43041	17.0845	0.32288
16.0678	0.3974	16.0979	0.44506	17.0933	0.31283
16.076	0.41474	16.1061	0.45995	17.1021	0.30304
16.0842	0.43181	16.1143	0.47508	17.1109	0.29351
16.0924	0.44799	16.1225	0.4904	17.1196	0.28416
16.1006	0.46365	16.1307	0.50589	17.1284	0.27497
16.1088	0.47959	16.1389	0.52151	17.1372	0.26599
16.117	0.4972	16.1471	0.53724	17.1459	0.25726
16.1252	0.51398	16.1552	0.55306	17.1547	0.24877
16.1334	0.52999	16.1634	0.56895	17.1635	0.24043
16.1416	0.54381	16.1716	0.5849	17.1723	0.23228
16.1498	0.55653	16.1798	0.60085	17.181	0.2244
16.1579	0.57031	16.188	0.61678	17.1898	0.21647
16.1661	0.58255	16.1962	0.63265	17.1986	0.20867
16.1743	0.59722	16.2044	0.64842	17.2074	0.20125
16.1825	0.61687	16.2126	0.66408	17.2161	0.19405
16.1907	0.63732	16.2208	0.6796	17.2249	0.18716
16.1989	0.65529	16.229	0.69497	17.2337	0.18051
16.2071	0.67108	16.2371	0.71018	17.2424	0.17402
16.2153	0.68564	16.2453	0.72519	17.2512	0.16773
16.2235	0.70094	16.2535	0.74	17.26	0.1617
16.2316	0.71609	16.2617	0.7546	17.2688	0.15581
16.2398	0.7311	16.2699	0.76896	17.2775	0.15007
16.248	0.74518	16.2781	0.78305	17.2863	0.14456
16.2562	0.75675	16.2863	0.79685	17.2951	0.13923
16.2644	0.76616	16.2945	0.81035	17.3038	0.13406
16.2726	0.78004	16.3027	0.82353	17.3126	0.12906
16.2808	0.79476	16.3109	0.83636	17.3214	0.12421
16.289	0.80825	16.3191	0.84884	17.3302	0.11952
16.2972	0.82064	16.3272	0.86097	17.3389	0.115
16.3054	0.83149	16.3354	0.87271	17.3477	0.11066
16.3135	0.84428	16.3436	0.88404	17.3565	0.10647
16.3217	0.85549	16.3518	0.89492	17.3652	0.10238
16.3299	0.86525	16.36	0.90532	17.374	0.09849
[truncated: 1,665 more rows]

## Sheet: H132Adark
Elution time (min)	Normalized detector signal	time (min)	UV	time (min)	dRI	time (min)	Molar Mass
time (min)	LS	time (min)	UV	time (min)	dRI	time (min)	Molar Mass
-0.02379	-0.000636924	0.00592	0.000410797	-0.14402	0.00636	13.4156	92497.5
-0.0156	-0.000561452	0.01411	0.000487349	-0.13525	0.00358	13.4238	93041.9
-0.00741	-0.000520176	0.0223	0.000555943	-0.12647	0.0013	13.432	92956
0.000778956	-0.000614621	0.03049	0.000620359	-0.1177	0.00206	13.4402	93036.6
0.00897	-0.000892739	0.03868	0.000694162	-0.10893	0.00243	13.4484	93463.6
0.01716	-0.00149	0.04687	0.000776967	-0.10016	0.00261	13.4566	93928.3
0.02535	-0.00217	0.05506	0.000855984	-0.09139	0.00269	13.4648	94312
0.03354	-0.00273	0.06325	0.000927762	-0.08261	0.0027	13.473	94506.6
0.04173	-0.00322	0.07143	0.000983761	-0.07384	0.00269	13.4812	94540.6
0.04992	-0.00367	0.07962	0.00103	-0.06507	0.00269	13.4894	94404.1
0.05811	-0.00376	0.08781	0.00105	-0.0563	0.00265	13.4976	94101.3
0.0663	-0.00372	0.096	0.00106	-0.04753	0.00262	13.5057	93783.9
0.07449	-0.00371	0.10419	0.00106	-0.03875	0.00252	13.5139	93598.9
0.08268	-0.00374	0.11238	0.00106	-0.02998	0.00236	13.5221	93474.9
0.09087	-0.00405	0.12057	0.00105	-0.02121	0.00226	13.5303	93459.5
0.09906	-0.00469	0.12876	0.00104	-0.01244	0.00219	13.5385	93502.7
0.10725	-0.00558	0.13695	0.00101	-0.00367	0.00208	13.5467	93516.5
0.11544	-0.00563	0.14514	0.000983563	0.00511	0.00195	13.5549	93474.2
0.12363	-0.00517	0.15333	0.000954443	0.01388	0.00181	13.5631	93323.1
0.13182	-0.00387	0.16152	0.000928961	0.02265	0.00169	13.5713	93226.3
0.14001	-0.0024	0.16971	0.000906929	0.03142	0.00159	13.5794	93143.3
0.1482	-0.00112	0.1779	0.000897915	0.04019	0.00147	13.5876	93247
0.15638	-0.00066985	0.18609	0.000905991	0.04897	0.00133	13.5958	93416.4
0.16457	-0.000940707	0.19428	0.000928502	0.05774	0.00122	13.604	93527.3
0.17276	-0.000884457	0.20247	0.000965832	0.06651	0.00114	13.6122	93555.9
0.18095	-0.000569626	0.21066	0.00101	0.07528	0.00106	13.6204	93603.1
0.18914	-0.000174044	0.21885	0.00105	0.08405	0.000974456	13.6286	93631.4
0.19733	0.000183852	0.22704	0.00108	0.09283	0.000878304	13.6368	93607.3
0.20552	0.000464256	0.23523	0.00111	0.1016	0.00080726	13.645	93546.9
0.21371	0.000436793	0.24342	0.00112	0.11037	0.000747987	13.6532	93541.6
0.2219	-6.85e-05	0.25161	0.00111	0.11914	0.000665802	13.6613	93626.7
0.23009	-0.00062094	0.2598	0.00108	0.12791	0.00058178	13.6695	93762.4
0.23828	-0.00106	0.26799	0.00103	0.13669	0.000520042	13.6777	93925.9
0.24647	-0.00147	0.27618	0.000967017	0.14546	0.000458516	13.6859	94045.9
0.25466	-0.00185	0.28437	0.000874763	0.15423	0.000411254	13.6941	94102.8
0.26285	-0.00228	0.29256	0.000760342	0.163	0.000404959	13.7023	94094.2
0.27104	-0.00265	0.30075	0.000638999	0.17177	0.000398663	13.7105	94061.4
0.27923	-0.00232	0.30894	0.000529199	0.18055	0.000383277	13.7187	94022.7
0.28742	-0.00164	0.31713	0.00043236	0.18932	0.000333097	13.7269	93966.8
0.29561	-0.00142	0.32532	0.000346947	0.19809	0.000315312	13.735	93888.1
0.3038	-0.00186	0.33351	0.000267166	0.20686	0.000313425	13.7432	93783.4
0.31199	-0.00237	0.3417	0.000190987	0.21563	0.000311538	13.7514	93664.7
0.32018	-0.00214	0.34989	0.000123153	0.22441	0.000296797	13.7596	93543.2
0.32837	-0.00103	0.35808	7.43e-05	0.23318	0.000294127	13.7678	93431.6
0.33656	0.000270997	0.36627	4.9e-05	0.24195	0.000291457	13.776	93331.4
0.34475	0.00111	0.37446	5.03e-05	0.25072	0.000278585	13.7842	93262.7
0.35294	0.0014	0.38265	8.23e-05	0.25949	0.000274876	13.7924	93216
0.36113	0.00135	0.39084	0.000132579	0.26827	0.000282819	13.8006	93193.8
0.36932	0.00105	0.39903	0.000176964	0.27704	0.00028354	13.8088	93190.4
0.37751	0.000264631	0.40722	0.000215403	0.28581	0.000291349	13.817	93208.8
0.3857	-0.000169396	0.41541	0.000246086	0.29458	0.000289371	13.8251	93206.1
0.39389	-0.00035313	0.4236	0.000261045	0.30335	0.000287393	13.8333	93189.7
0.40208	-0.00047878	0.43179	0.000263714	0.31213	0.00027591	13.8415	93157.3
0.41027	-0.000692283	0.43998	0.00025511	0.3209	0.000256056	13.8497	93012.7
0.41846	-0.00104	0.44817	0.000237917	0.32967	0.000277927	13.8579	92844.5
0.42665	-0.00172	0.45635	0.000216114	0.33844	0.000283462	13.8661	92832.9
0.43484	-0.00168	0.46454	0.000181561	0.34721	0.000297293	13.8743	92888.5
0.44303	0.000250267	0.47273	0.000133886	0.35599	0.000343938	13.8825	92992.9
0.45122	0.00347	0.48092	7.05e-05	0.36476	0.00034427	13.8907	93095.3
0.45941	0.00676	0.48911	-1.03e-05	0.37353	0.000341078	13.8988	93152.1
0.4676	0.00847	0.4973	-8.87e-05	0.3823	0.000337886	13.907	93219.6
0.47579	0.00824	0.50549	-0.000143719	0.39107	0.000317644	13.9152	93338.6
0.48398	0.00701	0.51368	-0.000158796	0.39985	0.000339819	13.9234	93546.5
0.49217	0.00553	0.52187	-0.000126227	0.40862	0.000353592	13.9316	93627.1
0.50036	0.00419	0.53006	-5.99e-05	0.41739	0.000352727	13.9398	93576.3
0.50855	0.00303	0.53825	1.92e-05	0.42616	0.000351861	13.948	93569.6
0.51674	0.00202	0.54644	9.51e-05	0.43493	0.000353971	13.9562	93683.7
0.52493	0.0012	0.55463	0.00016279	0.44371	0.00034933	13.9644	93723.4
0.53312	0.000551983	0.56282	0.000220578	0.45248	0.000344689	13.9726	93746.6
0.5413	0.000443817	0.57101	0.000269653	0.46125	0.000359839	13.9808	93762.1
0.54949	0.000880218	0.5792	0.000314789	0.47002	0.000358861	13.9889	93700.6
0.55768	0.00128	0.58739	0.000358983	0.47879	0.000357492	13.9971	93556
0.56587	0.00144	0.59558	0.000404382	0.48757	0.000356122	14.0053	93465.7
0.57406	0.000829793	0.60377	0.000454764	0.49634	0.000357072	14.0135	93582.4
0.58225	0.000861156	0.61196	0.000512794	0.50511	0.000354877	14.0217	93797.8
0.59044	0.00136	0.62015	0.000561456	0.51388	0.000352681	14.0299	94010.3
0.59863	0.00192	0.62834	0.000601353	0.52265	0.000359267	14.0381	94076.9
0.60682	0.00248	0.63653	0.00062709	0.53143	0.00035921	14.0463	93909.3
0.61501	0.00277	0.64472	0.000620045	0.5402	0.000359152	14.0544	93772.7
0.6232	0.00272	0.65291	0.000580827	0.54897	0.000358729	14.0626	93745
0.63139	0.00212	0.6611	0.000515953	0.55774	0.000392446	14.0708	93621.2
0.63958	0.00166	0.66929	0.000461371	0.56651	0.00040143	14.079	93480.2
0.64777	0.00202	0.67748	0.000433633	0.57529	0.000403121	14.0872	93323.6
0.65596	0.00248	0.68567	0.0004218	0.58406	0.000394418	14.0954	93159.7
0.66415	0.00274	0.69386	0.000419534	0.59283	0.000385716	14.1036	93030.1
0.67234	0.00204	0.70205	0.000420802	0.6016	0.00038966	14.1118	92909.7
0.68053	0.00096273	0.71024	0.000416339	0.61037	0.000401086	14.12	92919.5
0.68872	4.57e-05	0.71843	0.00040656	0.61915	0.000415018	14.1282	93000.9
0.69691	0.000458283	0.72662	0.000400306	0.62792	0.000432961	14.1364	92945.9
0.7051	0.00146	0.73481	0.000395136	0.63669	0.000447629	14.1445	92793.5
0.71329	0.00239	0.743	0.000387519	0.64546	0.000451375	14.1527	92699.4
0.72148	0.00318	0.75119	0.000377648	0.65423	0.000447465	14.1609	92709.9
0.72967	0.00264	0.75938	0.000358127	0.66301	0.000443554	14.1691	92627.2
0.73786	0.00177	0.76757	0.000323349	0.67178	0.000416429	14.1773	92575.2
0.74605	0.0011	0.77576	0.000280525	0.68055	0.000419104	14.1855	92586.8
0.75424	0.000505229	0.78395	0.000255105	0.68932	0.00041735	14.1937	92445
0.76243	-6.94e-05	0.79214	0.00025802	0.69809	0.000415597	14.2019	92332
0.77062	-0.000375524	0.80033	0.000284786	0.70687	0.000434153	14.2101	92351.2
0.77881	-0.000453045	0.80852	0.000314314	0.71564	0.000440279	14.2182	92567
0.787	-0.000546957	0.81671	0.000342167	0.72441	0.000431331	14.2264	92771.2
0.79519	-0.000725688	0.8249	0.000359388	0.73318	0.000422383	14.2346	93023.8
0.80338	-0.00124	0.83309	0.000366983	0.74195	0.000435854	14.2428	93131.8
0.81157	-0.00186	0.84127	0.000353999	0.75073	0.000435612	14.251	92992.2
0.81976	-0.00207	0.84946	0.000330581	0.7595	0.000435369	14.2592	92823.3
0.82795	-0.00193	0.85765	0.00029997	0.76827	0.000437539	14.2674	92684.7
0.83614	-0.00156	0.86584	0.00025848	0.77704	0.000441516	14.2756	92448.3
0.84433	-0.000897109	0.87403	0.000202975	0.78581	0.000445566	14.2838	92372.8
0.85252	0.000105605	0.88222	0.000130328	0.79459	0.000465004	14.292	92421
0.86071	0.00126	0.89041	4.2e-05	0.80336	0.000459064	14.3002	92652
0.8689	0.00158	0.8986	-3.99e-05	0.81213	0.000453124	14.3083	92726.1
0.87709	0.000782618	0.90679	-9.75e-05	0.8209	0.000440552	14.3165	92490.7
0.88528	-0.000337945	0.91498	-0.000127436	0.82967	0.000436732	14.3247	92452.1
0.89347	-0.00121	0.92317	-0.000152634	0.83845	0.000458863	14.3329	92471.1
0.90166	-0.00185	0.93136	-0.000177491	0.84722	0.000458986	14.3411	92434.1
0.90985	-0.00231	0.93955	-0.000202159	0.85599	0.000442281
0.91804	-0.00255	0.94774	-0.00024189	0.86476	0.000425576
0.92622	-0.00256	0.95593	-0.000279276	0.87353	0.000447806
0.93441	-0.00242	0.96412	-0.000303758	0.88231	0.0004558
0.9426	-0.00215	0.97231	-0.000296898	0.89108	0.000463794
0.95079	-0.00182	0.9805	-0.000248025	0.89985	0.0004729
0.95898	-0.00149	0.98869	-0.000177897	0.90862	0.000473909
0.96717	-0.0013	0.99688	-0.000107998	0.91739	0.000463225
0.97536	-0.00129	1.00507	-4e-05	0.92617	0.000452541
0.98355	-0.00126	1.01326	3.48e-05	0.93494	0.000489414
0.99174	-0.00128	1.02145	0.000110415	0.94371	0.000485999
0.99993	-0.00139	1.02964	0.000184126	0.95248	0.000482585
1.00812	-0.00111	1.03783	0.000256502	0.96125	0.00047612
1.01631	-0.00055524	1.04602	0.000317884	0.97003	0.00050725
1.0245	-0.000284433	1.05421	0.000369298	0.9788	0.000512295
1.03269	-0.000426122	1.0624	0.000407062	0.98757	0.000511359
1.04088	-0.00104	1.07059	0.000417373	0.99634	0.000498483
1.04907	-0.00172	1.07878	0.00040396	1.00511	0.000485607
1.05726	-0.00212	1.08697	0.000380093	1.01389	0.000494649
1.06545	-0.00129	1.09516	0.000357696	1.02266	0.00049768
1.07364	0.000668274	1.10335	0.000336947	1.03143	0.000500711
1.08183	0.00243	1.11154	0.000316118	1.0402	0.000541342
1.09002	0.00359	1.11973	0.000293139	1.04897	0.000537488
1.09821	0.00419	1.12792	0.000271501	1.05775	0.000533634
1.1064	0.0045	1.13611	0.000240885	1.06652	0.000519234
1.11459	0.00464	1.1443	0.000209923	1.07529	0.000481606
1.12278	0.00437	1.15249	0.000184446	1.08406	0.000475122
1.13097	0.00374	1.16068	0.000163028	1.09283	0.000468498
1.13916	0.00338	1.16887	0.000144074	1.10161	0.000461875
1.14735	0.00322	1.17706	0.000127242	1.11038	0.000447016
1.15554	0.0031	1.18525	0.000108889	1.11915	0.000441187
1.16373	0.00298	1.19344	9.03e-05	1.12792	0.000443741
1.17192	0.00301	1.20163	7.15e-05	1.13669	0.000446295
1.18011	0.00324	1.20982	2.98e-05	1.14547	0.000446851
1.1883	0.00355	1.21801	-2.58e-05	1.15424	0.000445175
1.19649	0.00366	1.22619	-7.3e-05	1.16301	0.000443499
1.20468	0.0035	1.23438	-9.7e-05	1.17178	0.00045355
1.21287	0.00396	1.24257	-9.25e-05	1.18055	0.000489988
1.22106	0.00478	1.25076	-4.24e-05	1.18933	0.000495986
1.22925	0.00523	1.25895	4.18e-05	1.1981	0.000497196
1.23744	0.00518	1.26714	0.000125295	1.20687	0.000484156
1.24563	0.00513	1.27533	0.000200366	1.21564	0.000471116
1.25382	0.00659	1.28352	0.000247288	1.22441	0.000456408
1.26201	0.00849	1.29171	0.000268857	1.23319	0.000479595
1.2702	0.01004	1.2999	0.000248872	1.24196	0.000486072
1.27839	0.01119	1.30809	0.000201886	1.25073	0.000486095
1.28658	0.01143	1.31628	0.000139151	1.2595	0.000484981
1.29477	0.01062	1.32447	7.5e-05	1.26827	0.000483867
1.30296	0.0095	1.33266	1.37e-05	1.27705	0.000490954
1.31114	0.00837	1.34085	-4.95e-05	1.28582	0.000498041
1.31933	0.00709	1.34904	-0.000108914	1.29459	0.000497496
1.32752	0.00568	1.35723	-0.000153496	1.30336	0.000511931
1.33571	0.00592	1.36542	-0.000182306	1.31213	0.000514016
1.3439	0.00675	1.37361	-0.000192586	1.32091	0.000516101
1.35209	0.00746	1.3818	-0.000194347	1.32968	0.00051671
1.36028	0.00743	1.38999	-0.000195323	1.33845	0.000509266
1.36847	0.00597	1.39818	-0.000211006	1.34722	0.000501821
1.37666	0.0042	1.40637	-0.000240083	1.35599	0.00048723
1.38485	0.00401	1.41456	-0.000272928	1.36477	0.000466525
1.39304	0.00431	1.42275	-0.00029599	1.37354	0.000450071
1.40123	0.00444	1.43094	-0.000305273	1.38231	0.000479274
1.40942	0.00425	1.43913	-0.000288451	1.39108	0.000491229
1.41761	0.00349	1.44732	-0.00024127	1.39985	0.000493703
1.4258	0.0026	1.45551	-0.000194662	1.40863	0.000494285
1.43399	0.0018	1.4637	-0.000152128	1.4174	0.000493921
1.44218	0.000737048	1.47189	-0.000118531	1.42617	0.000485645
1.45037	-0.000203328	1.48008	-9.29e-05	1.43494	0.000477369
1.45856	-0.000913319	1.48827	-8.48e-05	1.44371	0.000460232
1.46675	-0.00132	1.49646	-0.000103449	1.45249	0.000448273
1.47494	-0.00173	1.50465	-0.000154795	1.46126	0.000454292
1.48313	-0.00227	1.51284	-0.000216904	1.47003	0.000456351
1.49132	-0.00313	1.52103	-0.000266529	1.4788	0.000458411
1.49951	-0.00389	1.52922	-0.000303554	1.48757	0.000468154
1.5077	-0.00431	1.53741	-0.000326992	1.49635	0.000488197
1.51589	-0.00418	1.5456	-0.000339471	1.50512	0.000491131
1.52408	-0.00379	1.55379	-0.000348872	1.51389	0.000489749
1.53227	-0.00302	1.56198	-0.000355804	1.52266	0.000488367
1.54046	-0.00221	1.57017	-0.000361104	1.53143	0.000480327
1.54865	-0.00153	1.57836	-0.000356809	1.54021	0.000477706
1.55684	-0.00139	1.58655	-0.000337103	1.54898	0.000480896
1.56503	-0.00146	1.59474	-0.000295013	1.55775	0.0004914
1.57322	-0.00153	1.60293	-0.000232767	1.56652	0.00048397
1.58141	-0.00103	1.61111	-0.000161311	1.57529	0.000476541
1.5896	-0.000264242	1.6193	-8.92e-05	1.58407	0.000454146
1.59779	0.000499722	1.62749	-2.14e-05	1.59284	0.000455859
1.60598	0.000604434	1.63568	3.19e-05	1.60161	0.000459763
1.61417	-0.000127439	1.64387	7.22e-05	1.61038	0.000458321
1.62236	-0.00101	1.65206	8.6e-05	1.61915	0.000456879
1.63055	-0.00153	1.66025	7.05e-05	1.62793	0.000446373
1.63874	-0.00182	1.66844	4.94e-05	1.6367	0.000481826
1.64693	-0.00138	1.67663	4.45e-05	1.64547	0.000479526
1.65512	-0.000454868	1.68482	5.77e-05	1.65424	0.000477226
1.66331	0.000253182	1.69301	9.19e-05	1.66301	0.000454893
1.6715	0.000574751	1.7012	0.000150849	1.67179	0.000451544
1.67969	0.000927457	1.70939	0.000217891	1.68056	0.000507023
1.68788	0.00113	1.71758	0.00029273	1.68933	0.000505019
1.69606	0.00107	1.72577	0.000361307	1.6981	0.000503015
1.70425	0.00043458	1.73396	0.000421252	1.70687	0.000499866
1.71244	-0.000344346	1.74215	0.000473549	1.71565	0.000477729
1.72063	-0.00106	1.75034	0.000510376	1.72442	0.000455414
1.72882	-0.0012	1.75853	0.000524097	1.73319	0.00044797
1.73701	-0.00101	1.76672	0.000517597	1.74196	0.000432733
1.7452	-0.000744936	1.77491	0.00049143	1.75073	0.000435768
1.75339	-0.000508756	1.7831	0.000451109	1.75951	0.000435971
1.76158	-0.000323677	1.79129	0.000411042	1.76828	0.000436175
1.76977	-0.000246975	1.79948	0.000369089	1.77705	0.000450522
1.77796	-0.000108466	1.80767	0.000328074	1.78582	0.000454553
1.78615	-0.000306873	1.81586	0.000291553	1.79459	0.000426589
1.79434	-0.000991975	1.82405	0.000259093	1.80337	0.000398625
1.80253	-0.00148	1.83224	0.000218872	1.81214	0.000387076
1.81072	-0.00144	1.84043	0.000160258	1.82091	0.000409484
1.81891	-0.00109	1.84862	8.98e-05	1.82968	0.00041936
1.8271	-0.000738825	1.85681	1.99e-05	1.83845	0.000429236
1.83529	-0.000448482	1.865	-4.73e-05	1.84723	0.00042621
1.84348	-0.000663546	1.87319	-0.000108546	1.856	0.000423183
1.85167	-0.000803679	1.88138	-0.000170571	1.86477	0.000412229
1.85986	-0.000845071	1.88957	-0.000238315	1.87354	0.000413055
1.86805	-0.000898367	1.89776	-0.000294235	1.88231	0.00041388
1.87624	-0.000936782	1.90595	-0.000323714	1.89109	0.000412546
1.88443	-0.000477108	1.91414	-0.000331275	1.89986	0.000411211
1.89262	0.000303422	1.92233	-0.000319151	1.90863	0.000402543
1.90081	0.000633977	1.93052	-0.000311975	1.9174	0.000387029
1.909	0.00031831	1.93871	-0.000309888	1.92617	0.000399229
1.91719	-0.000612759	1.9469	-0.000319508	1.93495	0.000401961
1.92538	-0.00152	1.95509	-0.0003631	1.94372	0.000394006
1.93357	-0.00196	1.96328	-0.000417684	1.95249	0.000386052
1.94176	-0.002	1.97147	-0.000462163	1.96126	0.000397873
1.94995	-0.00185	1.97966	-0.000493841	1.97003	0.00039377
1.95814	-0.00167	1.98785	-0.000511199	1.97881	0.000389667
1.96633	-0.00148	1.99603	-0.000513233	1.98758	0.000377184
1.97452	-0.0013	2.00422	-0.000514948	1.99635	0.000374895
1.98271	-0.00114	2.01241	-0.000516841	2.00512	0.000371091
1.9909	-0.000804926	2.0206	-0.000519467	2.01389	0.000368018
1.99909	-0.000472515	2.02879	-0.000504996	2.02267	0.000396706
2.00728	-0.000227021	2.03698	-0.000464021	2.03144	0.00039602
2.01547	-0.000317846	2.04517	-0.000409187	2.04021	0.000393758
2.02366	-0.000626041	2.05336	-0.000344902	2.04898	0.000391497
2.03185	-0.000571027	2.06155	-0.000284289	2.05775	0.000380028
2.04004	-0.000336654	2.06974	-0.000233159	2.06653	0.000401957
2.04823	-7.72e-05	2.07793	-0.00019054	2.0753	0.000407469
2.05642	0.000180176	2.08612	-0.000177744	2.08407	0.000408463
2.06461	0.000369798	2.09431	-0.000184437	2.09284	0.000409458
2.0728	0.000476431	2.1025	-0.000199271	2.10161	0.00040673
2.08098	0.000675758	2.11069	-0.000202152	2.11039	0.000404001
2.08917	0.000863615	2.11888	-0.000183158	2.11916	0.000399423
2.09736	0.000977272	2.12707	-0.000141542	2.12793	0.000389103
2.10555	0.00108	2.13526	-7.55e-05	2.1367	0.000385944
2.11374	0.00106	2.14345	1.32e-05	2.14547	0.000381654
2.12193	0.000893651	2.15164	9.32e-05	2.15425	0.000377365
2.13012	0.000705902	2.15983	0.000162037	2.16302	0.000366691
2.13831	0.000540314	2.16802	0.000221069	2.17179	0.000371397
2.1465	0.000271441	2.17621	0.000250201	2.18056	0.000371965
2.15469	-0.000138264	2.1844	0.000245508	2.18933	0.000358194
2.16288	-0.000497476	2.19259	0.000211167	2.19811	0.000344423
2.17107	-0.000892758	2.20078	0.000153047	2.20688	0.000332957
2.17926	-0.00138	2.20897	8.45e-05	2.21565	0.000365529
2.18745	-0.0015	2.21716	1.46e-05	2.22442	0.000365784
2.19564	-0.00139	2.22535	-5.93e-05	2.23319	0.000361026
2.20383	-0.00119	2.23354	-0.00014039	2.24197	0.000356267
2.21202	-0.000970963	2.24173	-0.000231802	2.25074	0.000338127
2.22021	-0.000774721	2.24992	-0.000330304	2.25951	0.000337258
2.2284	-0.000612224	2.25811	-0.000425075	2.26828	0.000335866
2.23659	-0.000163176	2.2663	-0.000508209	2.27705	0.000334475
2.24478	0.000617562	2.27449	-0.00056926	2.28583	0.00032277
2.25297	0.00129	2.28268	-0.000594305	2.2946	0.000309826
2.26116	0.0017	2.29087	-0.000576053	2.30337	0.000316201
2.26935	0.00166	2.29906	-0.000553237	2.31214	0.000310438
2.27754	0.00132	2.30725	-0.000531294	2.32091	0.000304675
2.28573	0.000776763	2.31544	-0.000520145	2.32969	0.000282668
2.29392	-0.000334546	2.32363	-0.000518789	2.33846	0.000298113
2.30211	-0.00142	2.33182	-0.000535355	2.34723	0.000303888
2.3103	-0.00165	2.34001	-0.000550637	2.356	0.000302515
2.31849	0.000177333	2.3482	-0.000537523	2.36477	0.000301142
2.32668	0.00274	2.35639	-0.000492771	2.37355	0.000293758
2.33487	0.00517	2.36458	-0.000443729	2.38232	0.000283836
2.34306	0.00738	2.37277	-0.000397865	2.39109	0.000284469
2.35125	0.00931	2.38095	-0.000360426	2.39986	0.000288531
2.35944	0.01096	2.38914	-0.000330555	2.40863	0.000285139
2.36763	0.01231	2.39733	-0.000320188	2.41741	0.000281747
2.37582	0.01234	2.40552	-0.000323745	2.42618	0.000268646
2.38401	0.01186	2.41371	-0.000324481	2.43495	0.00030505
2.3922	0.01133	2.4219	-0.000315202	2.44372	0.000320292
2.40039	0.01068	2.43009	-0.000287099	2.45249	0.000314969
2.40858	0.00991	2.43828	-0.000230793	2.46127	0.000309646
2.41677	0.00903	2.44647	-0.000152736	2.47004	0.00030002
2.42496	0.00792	2.45466	-7.65e-05	2.47881	0.000296496
2.43315	0.00656	2.46285	-8.36e-06	2.48758	0.000292971
2.44134	0.0052	2.47104	3.8e-05	2.49635	0.000288765
2.44953	0.00477	2.47923	6.47e-05	2.50513	0.000284558
2.45772	0.00496	2.48742	5.54e-05	2.5139	0.000279699
2.4659	0.00483	2.49561	7.68e-06	2.52267	0.000279501
2.47409	0.00414	2.5038	-6.07e-05	2.53144	0.000279303
2.48228	0.00295	2.51199	-0.000129954	2.54021	0.000273735
2.49047	0.0022	2.52018	-0.000214039	2.54899	0.000268168
2.49866	0.00177	2.52837	-0.000302646	2.55776	0.000253854
2.50685	0.00143	2.53656	-0.000381806	2.56653	0.000239917
2.51504	0.0013	2.54475	-0.000452236	2.5753	0.00022598
2.52323	0.00127	2.55294	-0.000524685	2.58407	0.000210591
2.53142	0.00128	2.56113	-0.000596428	2.59285	0.000202445
2.53961	0.00185	2.56932	-0.000655659	2.60162	0.000155139
2.5478	0.00245	2.57751	-0.000697726	2.61039	0.00014968
2.55599	0.00278	2.5857	-0.000706807	2.61916	0.000165167
2.56418	0.00302	2.59389	-0.000661872	2.62793	0.000180654
2.57237	0.00329	2.60208	-0.000563767	2.63671	0.000180124
2.58056	0.00342	2.61027	-0.000419225	2.64548	0.000177988
2.58875	0.00333	2.61846	-0.000268005	2.65425	0.000175852
2.59694	0.00311	2.62665	-0.000124278	2.66302	0.000173875
2.60513	0.00257	2.63484	-8.53e-06	2.67179	0.000171898
2.61332	0.00171	2.64303	8.2e-05	2.68057	0.000162547
2.62151	0.000989697	2.65122	0.000131157	2.68934	0.000148543
2.6297	0.000513642	2.65941	0.000154414	2.69811	0.00013454
2.63789	0.000178421	2.6676	0.000154869	2.70688	0.000123041
2.64608	-6.01e-05	2.67579	0.000146383	2.71565	0.000131918
2.65427	-0.000314991	2.68398	0.000135452	2.72443	0.000140794
2.66246	-0.00062543	2.69217	0.000122547	2.7332	0.000141571
2.67065	-0.00134	2.70036	8.71e-05	2.74197	0.000141361
2.67884	-0.00155	2.70855	2.47e-05	2.75074	0.000141151
2.68703	-0.000921357	2.71674	-6.26e-05	2.75951	0.000144957
2.69522	-4.31e-07	2.72493	-0.000161699	2.76829	0.000144166
2.70341	0.000493816	2.73312	-0.000262925	2.77706	0.000141937
2.7116	0.000406508	2.74131	-0.000360098	2.78583	0.000139709
2.71979	0.000267999	2.7495	-0.000437601	2.7946	0.00011469
2.72798	0.000147058	2.75769	-0.000473901	2.80337	0.000153815
2.73617	-7.75e-06	2.76587	-0.000462793	2.81215	0.000145224
2.74436	-0.000652492	2.77406	-0.00042016	2.82092	0.000136632
2.75255	-0.00136	2.78225	-0.000355257	2.82969	0.000119536
2.76074	-0.00187	2.79044	-0.000296433	2.83846	0.000116446
2.76893	-0.00191	2.79863	-0.000245133	2.84723	0.00010145
2.77712	-0.00167	2.80682	-0.000200466	2.85601	8.78e-05
2.78531	-0.00128	2.81501	-0.000174202	2.86478	7.42e-05
2.7935	-0.000530907	2.8232	-0.00013855	2.87355	4.51e-05
2.80169	0.000321195	2.83139	-7.47e-05	2.88232	4.95e-05
2.80988	0.00114	2.83958	-8.36e-06	2.89109	4.47e-05
2.81807	0.00187	2.84777	5.42e-05	2.89987	3.99e-05
2.82626	0.0025	2.85596	0.000109584	2.90864	2.22e-06
2.83445	0.00271	2.86415	0.000153765	2.91741	3.09e-05
2.84264	0.00257	2.87234	0.00018794	2.92618	2.52e-05
2.85082	0.00248	2.88053	0.000200397	2.93495	1.96e-05
2.85901	0.00239	2.88872	0.000200858	2.94373	9.12e-06
2.8672	0.00222	2.89691	0.000199243	2.9525	-1.06e-06
2.87539	0.00206	2.9051	0.000177317	2.96127	4.41e-06
2.88358	0.00189	2.91329	0.000112559	2.97004	6.54e-06
2.89177	0.00172	2.92148	1.49e-05	2.97881	6.99e-06
2.89996	0.00188	2.92967	-0.000105637	2.98759	-2.98e-06
2.90815	0.00216	2.93786	-0.00022902	2.99636	-1.29e-05
2.91634	0.00232	2.94605	-0.000321871	3.00513	-3.33e-05
2.92453	0.00231	2.95424	-0.000380458	3.0139	-6.81e-05
2.93272	0.0023	2.96243	-0.000416373	3.02267	-6.66e-05
2.94091	0.00229	2.97062	-0.000433596	3.03145	-6.87e-05
2.9491	0.00226	2.97881	-0.000435254	3.04022	-7.07e-05
2.95729	0.00223	2.987	-0.000423139	3.04899	-7.62e-05
2.96548	0.00298	2.99519	-0.000393185	3.05776	-0.000111861
2.97367	0.00434	3.00338	-0.000339619	3.06653	-8.53e-05
2.98186	0.00556	3.01157	-0.000266293	3.07531	-8.03e-05
2.99005	0.00645	3.01976	-0.000199229	3.08408	-7.53e-05
2.99824	0.00652	3.02795	-0.000140037	3.09285	-7.39e-05
3.00643	0.00603	3.03614	-9.12e-05	3.10162	-7.06e-05
3.01462	0.00534	3.04433	-5.16e-05	3.11039	-7.63e-05
3.02281	0.00455	3.05252	-2.15e-05	3.11917	-8.2e-05
3.031	0.00399	3.06071	4.25e-06	3.12794	-8.66e-05
3.03919	0.00351	3.0689	2.26e-05	3.13671	-7.99e-05
3.04738	0.00299	3.07709	2.59e-05	3.14548	-7.06e-05
3.05557	0.00379	3.08528	1.22e-05	3.15425	-6.66e-05
3.06376	0.0048	3.09347	-1.47e-05	3.16303	-7.27e-05
3.07195	0.00538	3.10166	-5.57e-05	3.1718	-7.87e-05
3.08014	0.00534	3.10985	-0.000101124	3.18057	-5.79e-05
3.08833	0.00502	3.11804	-0.00013917	3.18934	-5.66e-05
3.09652	0.00517	3.12623	-0.000171576	3.19811	-5.7e-05
3.10471	0.00548	3.13442	-0.000205385	3.20689	-6.89e-05
3.1129	0.00572	3.14261	-0.000240645	3.21566	-8.07e-05
3.12109	0.0057	3.15079	-0.000272338	3.22443	-8.41e-05
3.12928	0.00566	3.15898	-0.000298192	3.2332	-8.24e-05
3.13747	0.0063	3.16717	-0.000320188	3.24197	-8.51e-05
3.14566	0.00728	3.17536	-0.000332296	3.25075	-8.78e-05
3.15385	0.00803	3.18355	-0.000338481	3.25952	-8.08e-05
3.16204	0.00846	3.19174	-0.000333786	3.26829	-6.81e-05
3.17023	0.00842	3.19993	-0.000311292	3.27706	-6.26e-05
3.17842	0.00716	3.20812	-0.000297637	3.28583	-7.32e-05
3.18661	0.00545	3.21631	-0.00029258	3.29461	-8.38e-05
3.1948	0.00441	3.2245	-0.000301935	3.30338	-8.96e-05
3.20299	0.00378	3.23269	-0.000321044	3.31215	-9.95e-05
3.21118	0.00324	3.24088	-0.000339525	3.32092	-0.000112163
3.21937	0.00274	3.24907	-0.000348501	3.32969	-0.000124806
3.22756	0.0022	3.25726	-0.000337955	3.33847	-0.000156923
3.23574	0.00136	3.26545	-0.000310368	3.34724	-0.000153631
3.24393	0.000871386	3.27364	-0.000262541	3.35601	-0.000150339
3.25212	0.00107	3.28183	-0.000196907	3.36478	-0.000148708
3.26031	0.00214	3.29002	-0.00012496	3.37355	-0.000143047
3.2685	0.00321	3.29821	-4.64e-05	3.38233	-0.000127129
3.27669	0.00393	3.3064	2.81e-05	3.3911	-0.000120493
3.28488	0.00409	3.31459	9.54e-05	3.39987	-0.000133277
3.29307	0.00362	3.32278	0.000144572	3.40864	-0.000146061
3.30126	0.00302	3.33097	0.000177364	3.41741	-0.000160277
3.30945	0.00245	3.33916	0.000175186	3.42619	-0.000135357
3.31764	0.00141	3.34735	0.000152347	3.43496	-0.000140313
3.32583	5.75e-05	3.35554	0.000127765	3.44373	-0.000145269
3.33402	-0.00123	3.36373	0.000105193	3.4525	-0.000156043
3.34221	-0.000440493	3.37192	8.45e-05	3.46127	-0.000152624
3.3504	0.00109	3.38011	6.96e-05	3.47005	-0.000151574
3.35859	0.00245	3.3883	6.38e-05	3.47882	-0.000154703
3.36678	0.00361	3.39649	6.68e-05	3.48759	-0.000157832
3.37497	0.00405	3.40468	7.02e-05	3.49636	-0.000165141
3.38316	0.00362	3.41287	7.26e-05	3.50513	-0.000151938
3.39135	0.00296	3.42106	7.41e-05	3.51391	-0.000142795
3.39954	0.00329	3.42925	6.09e-05	3.52268	-0.000133652
3.40773	0.00444	3.43744	3.64e-05	3.53145	-0.000130366
3.41592	0.00567	3.44563	-4.52e-07	3.54022	-0.000129596
3.42411	0.00669	3.45382	-5.07e-05	3.54899	-0.000130084
3.4323	0.00748	3.46201	-0.000108242	3.55777	-0.000158996
3.44049	0.00733	3.4702	-0.000172254	3.56654	-0.000187907
3.44868	0.00645	3.47839	-0.000251169	3.57531	-0.000153926
3.45687	0.00562	3.48658	-0.000353687	3.58408	-0.000150682
3.46506	0.00495	3.49477	-0.000476549	3.59285	-0.000154995
3.47325	0.00429	3.50296	-0.000596431	3.60163	-0.000159308
3.48144	0.00357	3.51115	-0.000696763	3.6104	-0.000171178
3.48963	0.00276	3.51934	-0.000775062	3.61917	-0.000183426
3.49782	0.002	3.52753	-0.000809815	3.62794	-0.0001534
3.50601	0.00131	3.53571	-0.000795995	3.63671	-0.000150236
3.5142	0.000681232	3.5439	-0.000753828	3.64549	-0.000156097
3.52239	-0.000240846	3.55209	-0.000695779	3.65426	-0.000161957
3.53058	-0.00127	3.56028	-0.000640572	3.66303	-0.000167371
3.53877	-0.00151	3.56847	-0.000590606	3.6718	-0.000170757
3.54696	-0.00125	3.57666	-0.000548223	3.68057	-0.000174144
3.55515	-0.00105	3.58485	-0.000512581	3.68935	-0.00017192
3.56334	-0.00104	3.59304	-0.000479018	3.69812	-0.00017918
3.57153	-0.0016	3.60123	-0.000448542	3.70689	-0.00018644
3.57972	-0.00192	3.60942	-0.000420816	3.71566	-0.000169707
3.58791	-0.00196	3.61761	-0.000393848	3.72443	-0.000173846
3.5961	-0.00188	3.6258	-0.000362704	3.73321	-0.000177985
3.60429	-0.0016	3.63399	-0.000323733	3.74198	-0.000188274
3.61248	-0.000856157	3.64218	-0.000276703	3.75075	-0.000190533
3.62066	0.000125599	3.65037	-0.000229004	3.75952	-0.000183641
3.62885	0.00108	3.65856	-0.000185404	3.76829	-0.000180393
3.63704	0.00184	3.66675	-0.000137055	3.77707	-0.000177145
3.64523	0.00238	3.67494	-8.45e-05	3.78584	-0.000172336
3.65342	0.00221	3.68313	-3.35e-05	3.79461	-0.000172232
3.66161	0.00179	3.69132	1.75e-06	3.80338	-0.000176622
3.6698	0.00159	3.69951	2.28e-05	3.81215	-0.000181011
3.67799	0.00144	3.7077	1.79e-05	3.82093	-0.000177294
3.68618	0.00126	3.71589	-7.45e-06	3.8297	-0.000178565
3.69437	0.000637023	3.72408	-4.62e-05	3.83847	-0.000179836
3.70256	0.000203642	3.73227	-8.43e-05	3.84724	-0.000182083
3.71075	0.000242569	3.74046	-0.000115407	3.85601	-0.000200017
3.71894	0.000323096	3.74865	-0.000140217	3.86479	-0.000222693
3.72713	0.000288996	3.75684	-0.000160772	3.87356	-0.000217907
3.73532	-5.05e-05	3.76503	-0.000177645	3.88233	-0.000218792
3.74351	-0.00106	3.77322	-0.00019032	3.8911	-0.000219676
3.7517	-0.0021	3.78141	-0.000177253	3.89987	-0.000218354
3.75989	-0.0026	3.7896	-0.000137698	3.90865	-0.000206367
3.76808	-0.00276	3.79779	-8.99e-05	3.91742	-0.000207729
3.77627	-0.00271	3.80598	-4.62e-05	3.92619	-0.000209091
3.78446	-0.00229	3.81417	-7.68e-06	3.93496	-0.000235159
3.79265	-0.00183	3.82236	2.37e-05	3.94373	-0.000233769
3.80084	-0.00151	3.83055	4.88e-05	3.95251	-0.000235032
3.80903	-0.00155	3.83874	6.62e-05	3.96128	-0.000236296
3.81722	-0.0017	3.84693	8.15e-05	3.97005	-0.000228826
3.82541	-0.00185	3.85512	0.000111167	3.97882	-0.000227522
3.8336	-0.00202	3.86331	0.000139752	3.98759	-0.000230337
3.84179	-0.00194	3.8715	0.000163567	3.99637	-0.000233153
3.84998	-0.00192	3.87969	0.000183092	4.00514	-0.000201325
3.85817	-0.00208	3.88788	0.000174808	4.01391	-0.000202351
3.86636	-0.00213	3.89607	0.000126384	4.02268	-0.000203376
3.87455	-0.00194	3.90426	5.04e-05	4.03146	-0.000194822
3.88274	-0.00155	3.91245	-3.37e-05	4.04023	-0.000185562
3.89093	-0.00111	3.92063	-0.000103319	4.049	-0.000185727
3.89912	-0.000663523	3.92882	-0.000144181	4.05777	-0.000186618
3.90731	0.000124579	3.93701	-0.000165699	4.06654	-0.000194795
3.9155	0.00113	3.9452	-0.000170958	4.07532	-0.000202972
3.92369	0.00156	3.95339	-0.000171362	4.08409	-0.0001793
3.93188	0.0012	3.96158	-0.000171763	4.09286	-0.000167544
3.94007	0.000525541	3.96977	-0.000172292	4.10163	-0.000165167
3.94826	0.00043289	3.97796	-0.000187385	4.1104	-0.000165996
3.95645	0.0011	3.98615	-0.000224993	4.11918	-0.000166824
3.96464	0.00172	3.99434	-0.000279026	4.12795	-0.000146083
3.97283	0.00202	4.00253	-0.000323509	4.13672	-0.000135853
3.98102	0.00176	4.01072	-0.000349123	4.14549	-0.000135986
3.98921	0.00149	4.01891	-0.000356958	4.15426	-0.000136118
3.9974	0.00179	4.0271	-0.000339048	4.16304	-0.000128995
4.00558	0.00272	4.03529	-0.000295602	4.17181	-9.31e-05
4.01377	0.00354	4.04348	-0.000233519	4.18058	-9.04e-05
4.02196	0.00398	4.05167	-0.000168955	4.18935	-9.22e-05
4.03015	0.00349	4.05986	-0.000108402	4.19812	-9.4e-05
4.03834	0.00229	4.06805	-6.1e-05	4.2069	-0.000108998
4.04653	0.00166	4.07624	-2.55e-05	4.21567	-0.000108644
4.05472	0.00175	4.08443	-1.01e-06	4.22444	-0.000111593
4.06291	0.00201	4.09262	1.5e-05	4.23321	-0.000114542
4.0711	0.0021	4.10081	2.98e-05	4.24198	-0.000120793
4.07929	0.00199	4.109	5.29e-05	4.25076	-0.000131804
4.08748	0.00134	4.11719	7.46e-05	4.25953	-0.000132535
4.09567	0.000258622	4.12538	8.94e-05	4.2683	-0.000126705
4.10386	-0.000105005	4.13357	9.79e-05	4.27707	-0.00012921
4.11205	-6.07e-05	4.14176	7.86e-05	4.28584	-0.000131715
4.12024	-5.3e-05	4.14995	4.06e-05	4.29462	-0.000140062
4.12843	-0.000133866	4.15814	-2.34e-05	4.30339	-0.000152411
4.13662	-0.00045114	4.16633	-0.000101035	4.31216	-0.00016278
4.14481	-0.00104	4.17452	-0.000171426	4.32093	-0.000165899
4.153	-0.00185	4.18271	-0.000234181	4.3297	-0.000169018
4.16119	-0.00192	4.1909	-0.000285455	4.33848	-0.000159919
4.16938	-0.00171	4.19909	-0.000327251	4.34725	-0.000150873
4.17757	-0.00155	4.20728	-0.000360035	4.35602	-0.000146214
4.18576	-0.00185	4.21547	-0.000384908	4.36479	-0.000141555
4.19395	-0.00186	4.22366	-0.00040554	4.37356	-0.000131113
4.20214	-0.0015	4.23185	-0.000406307	4.38234	-0.000132247
4.21033	-0.00126	4.24004	-0.000395059	4.39111	-0.000133381
4.21852	-0.00127	4.24823	-0.000372779	4.39988	-0.000141958
4.22671	-0.00161	4.25642	-0.000333039	4.40865	-0.000157468
4.2349	-0.00208	4.26461	-0.000296581	4.41742	-0.000155909
4.24309	-0.00259	4.2728	-0.000265755	4.4262	-0.00013006
4.25128	-0.00319	4.28099	-0.00023993	4.43497	-0.000127399
4.25947	-0.00335	4.28918	-0.00024016	4.44374	-0.000124737
4.26766	-0.00308	4.29737	-0.000263556	4.45251	-0.000123216
4.27585	-0.0028	4.30555	-0.000294671	4.46128	-0.00012612
4.28404	-0.00264	4.31374	-0.000312015	4.47006	-0.000129024
4.29223	-0.00271	4.32193	-0.000297637	4.47883	-0.000135924
4.30042	-0.00252	4.33012	-0.000247427	4.4876	-0.000148086
4.30861	-0.00222	4.33831	-0.000165517	4.49637	-0.000131593
4.3168	-0.00206	4.3465	-8.23e-05	4.50514	-0.000127991
4.32499	-0.00208	4.35469	-7.79e-06	4.51392	-0.000124389
4.33318	-0.00261	4.36288	4.82e-05	4.52269	-8.22e-05
4.34137	-0.00255	4.37107	8.77e-05	4.53146	-8.57e-05
4.34956	-0.00184	4.37926	9.65e-05	4.54023	-8.92e-05
4.35775	-0.0011	4.38745	9.16e-05	4.549	-0.000100415
4.36594	-0.000487542	4.39564	8.86e-05	4.55778	-9.23e-05
4.37413	1.74e-05	4.40383	8.6e-05	4.56655	-8.2e-05
4.38232	0.000430597	4.41202	7.74e-05	4.57532	-7.18e-05
4.3905	0.000324955	4.42021	6.31e-05	4.58409	-7.23e-05
4.39869	1.12e-05	4.4284	3.22e-05	4.59286	-7.43e-05
4.40688	-0.00028211	4.43659	-1.07e-05	4.60164	-7.64e-05
4.41507	-0.000543543	4.44478	-5.85e-05	4.61041	-8.05e-05
4.42326	-0.00047755	4.45297	-0.000110627	4.61918	-8.49e-05
4.43145	-0.00027686	4.46116	-0.000167018	4.62795	-7.83e-05
4.43964	-6.68e-05	4.46935	-0.000220804	4.63672	-6.14e-05
4.44783	0.000430689	4.47754	-0.000267535	4.6455	-6.32e-05
4.45602	0.00105	4.48573	-0.000308947	4.65427	-6.5e-05
4.46421	0.00209	4.49392	-0.000345739	4.66304	-6.87e-05
4.4724	0.0033	4.50211	-0.000402123	4.67181	-6.37e-05
4.48059	0.00432	4.5103	-0.00049159	4.68058	-6.15e-05
4.48878	0.00509	4.51849	-0.000595447	4.68936	-6.42e-05
4.49697	0.00545	4.52668	-0.000684011	4.69813	-6.69e-05
4.50516	0.00524	4.53487	-0.000737165	4.7069	-9.51e-05
4.51335	0.0048	4.54306	-0.000750578	4.71567	-0.000100155
4.52154	0.00412	4.55125	-0.000721095	4.72444	-0.000105164
4.52973	0.00392	4.55944	-0.000667846	4.73322	-0.000101748
4.53792	0.00387	4.56763	-0.000615976	4.74199	-9.47e-05
4.54611	0.0037	4.57582	-0.00056789	4.75076	-8.76e-05
4.5543	0.00279	4.58401	-0.000512468	4.75953	-8.32e-05
4.56249	0.00178	4.5922	-0.000447694	4.7683	-7.92e-05
4.57068	0.00149	4.60039	-0.000372097	4.77708	-8.13e-05
4.57887	0.00138	4.60858	-0.000276698	4.78585	-8.34e-05
4.58706	0.00119	4.61677	-0.000163548	4.79462	-8.66e-05
4.59525	0.000780753	4.62496	-6.65e-05	4.80339	-9.23e-05
4.60344	0.000265651	4.63315	1.54e-05	4.81216	-7.95e-05
4.61163	-1.49e-05	4.64134	7.35e-05	4.82094	-7.5e-05
4.61982	0.000156099	4.64953	8.13e-05	4.82971	-7.04e-05
4.62801	0.000597626	4.65772	5.41e-05	4.83848	-6.92e-05
4.6362	0.00107	4.66591	1.18e-05	4.84725	-5.94e-05
4.64439	0.00118	4.6741	-2.64e-05	4.85602	-5.66e-05
4.65258	0.000846769	4.68229	-5.57e-05	4.8648	-6.14e-05
4.66077	0.000657621	4.69047	-8.05e-05	4.87357	-6.62e-05
4.66896	0.001	4.69866	-0.000112916	4.88234	-8.36e-05
4.67715	0.00153	4.70685	-0.000152275	4.89111	-8.09e-05
4.68534	0.00205	4.71504	-0.000206792	4.89988	-7.82e-05
4.69353	0.00254	4.72323	-0.000258533	4.90866	-7.88e-05
4.70172	0.00313	4.73142	-0.000288346	4.91743	-8.14e-05
4.70991	0.00358	4.73961	-0.000290525	4.9262	-8.39e-05
4.7181	0.0038	4.7478	-0.00027314	4.93497	-0.000106762
4.72629	0.00313	4.75599	-0.00023809	4.94374	-9.82e-05
4.73448	0.00212	4.76418	-0.000205181	4.95252	-9.08e-05
4.74267	0.00132	4.77237	-0.000174747	4.96129	-9.21e-05
4.75086	0.00131	4.78056	-0.000147386	4.97006	-9.34e-05
4.75905	0.00167	4.78875	-0.000124278	4.97883	-9.57e-05
4.76723	0.00209	4.79694	-0.000104955	4.9876	-9.34e-05
4.77542	0.00245	4.80513	-9.74e-05	4.99638	-9.1e-05
4.78361	0.00272	4.81332	-9.6e-05	5.00515	-8.86e-05
4.7918	0.00291	4.82151	-9.59e-05	5.01392	-9.71e-05
4.79999	0.00304	4.8297	-9.67e-05	5.02269	-0.0001056
4.80818	0.00281	4.83789	-0.000106467	5.03146	-0.00010736
4.81637	0.00282	4.84608	-0.000135905	5.04024	-9.96e-05
4.82456	0.00308	4.85427	-0.000179422	5.04901	-0.000101491
4.83275	0.00332	4.86246	-0.000228552	5.05778	-0.000103396
4.84094	0.00347	4.87065	-0.000286121	5.06655	-0.000116068
4.84913	0.00438	4.87884	-0.000336748	5.07532	-8.58e-05
4.85732	0.00556	4.88703	-0.000377067	5.0841	-8.14e-05
4.86551	0.0063	4.89522	-0.000408073	5.09287	-8.34e-05
4.8737	0.00649	4.90341	-0.000425419	5.10164	-8.53e-05
4.88189	0.00574	4.9116	-0.000430291	5.11041	-0.0001
4.89008	0.00492	4.91979	-0.000413979	5.11918	-7.38e-05
4.89827	0.0044	4.92798	-0.000380061	5.12796	-7.23e-05
4.90646	0.00372	4.93617	-0.000348965	5.13673	-7.44e-05
4.91465	0.00273	4.94436	-0.000322439	5.1455	-7.65e-05
4.92284	0.00172	4.95255	-0.000299967	5.15427	-8.5e-05
4.93103	0.000950067	4.96074	-0.000282202	5.16304	-9.29e-05
4.93922	0.000755949	4.96893	-0.000273882	5.17182	-9.58e-05
4.94741	0.000826176	4.97712	-0.000284315	5.18059	-9.87e-05
4.9556	0.000987804	4.98531	-0.000313128	5.18936	-0.000104167
4.96379	0.00118	4.9935	-0.000351417	5.19813	-0.000130052
4.97198	0.00133	5.00169	-0.000386583	5.2069	-0.000129584
4.98017	0.00143	5.00988	-0.000409102	5.21568	-0.000112656
4.98836	0.00144	5.01807	-0.000399786	5.22445	-0.000106597
4.99655	0.00139	5.02626	-0.000356272	5.23322	-0.000106225
5.00474	0.00115	5.03445	-0.000298344	5.24199	-0.000105853
5.01293	0.000440224	5.04264	-0.000235813	5.25076	-8.98e-05
5.02112	-0.000472624	5.05083	-0.000183111	5.25954	-8.96e-05
5.02931	-0.000685488	5.05902	-0.000139487	5.26831	-8.95e-05
5.0375	-0.000432677	5.06721	-0.000110255	5.27708	-8.66e-05
5.04569	-5.19e-05	5.07539	-0.000102608	5.28585	-8.64e-05
5.05388	0.000351025	5.08358	-0.000102828	5.29462	-8.06e-05
5.06207	0.000668146	5.09177	-0.000112505	5.3034	-7.3e-05
5.07026	0.000874514	5.09996	-0.000118662	5.31217	-7.41e-05
5.07845	0.000924007	5.10815	-0.000113538	5.32094	-7.52e-05
5.08664	0.00106	5.11634	-9.02e-05	5.32971	-6.07e-05
5.09483	0.00122	5.12453	-6.24e-05	5.33848	-5.66e-05
5.10302	0.00137	5.13272	-3.49e-05	5.34726	-6.88e-05
5.11121	0.00145	5.14091	-2.38e-05	5.35603	-8.1e-05
5.1194	0.00129	5.1491	-2.76e-05	5.3648	-9.35e-05
5.12759	0.000819843	5.15729	-7.01e-05	5.37357	-7.33e-05
5.13578	0.000256653	5.16548	-0.000150733	5.38234	-6.59e-05
5.14397	-0.000186727	5.17367	-0.000252626	5.39112	-6.3e-05
5.15215	-0.000580369	5.18186	-0.000343237	5.39989	-6.84e-05
5.16034	-0.000974952	5.19005	-0.000421117	5.40866	-7.38e-05
5.16853	-0.00126	5.19824	-0.000490951	5.41743	-8.76e-05
5.17672	-0.00153	5.20643	-0.000553855	5.4262	-0.000116363
5.18491	-0.00185	5.21462	-0.000613421	5.43498	-9.93e-05
5.1931	-0.00234	5.22281	-0.000665465	5.44375	-9.37e-05
5.20129	-0.00271	5.231	-0.000697489	5.45252	-9.39e-05
5.20948	-0.00248	5.23919	-0.000694417	5.46129	-9.55e-05
5.21767	-0.00198	5.24738	-0.000651457	5.47006	-9.72e-05
5.22586	-0.0014	5.25557	-0.000607445	5.47884	-8.36e-05
5.23405	-0.000464971	5.26376	-0.000567696	5.48761	-8.4e-05
5.24224	0.00096763	5.27195	-0.000542099	5.49638	-8.24e-05
5.25043	0.0025	5.28014	-0.000529252	5.50515	-7.66e-05
5.25862	0.00362	5.28833	-0.000525967	5.51392	-7.8e-05
5.26681	0.00422	5.29652	-0.000522635	5.5227	-7.93e-05
5.275	0.00421	5.30471	-0.000515545	5.53147	-9.57e-05
5.28319	0.00343	5.3129	-0.000497435	5.54024	-8.59e-05
5.29138	0.00239	5.32109	-0.000483927	5.54901	-8.33e-05
5.29957	0.00149	5.32928	-0.000474946	5.55778	-8.08e-05
5.30776	0.00070033	5.33747	-0.000474089	5.56656	-7.81e-05
5.31595	-5.29e-06	5.34566	-0.000481636	5.57533	-8.14e-05
5.32414	-0.000853998	5.35385	-0.000469773	5.5841	-8.47e-05
5.33233	-0.00164	5.36204	-0.000428026	5.59287	-0.00010025
5.34052	-0.00222	5.37023	-0.000359906	5.60164	-8.7e-05
5.34871	-0.00268	5.37842	-0.000290229	5.61042	-8.26e-05
5.3569	-0.00306	5.38661	-0.000225514	5.61919	-7.81e-05
5.36509	-0.0034	5.3948	-0.000176892	5.62796	-5.54e-05
5.37328	-0.00376	5.40299	-0.000142766	5.63673	-4.68e-05
5.38147	-0.00416	5.41118	-0.000131213	5.6455	-5.4e-05
5.38966	-0.00406	5.41937	-0.000119975	5.65428	-6.13e-05
5.39785	-0.0036	5.42756	-0.000103545	5.66305	-6.62e-05
5.40604	-0.00307	5.43575	-7.18e-05	5.67182	-5.64e-05
5.41423	-0.00259	5.44394	-1.82e-05	5.68059	-6.21e-05
5.42242	-0.00218	5.45213	2.61e-05	5.68936	-6.78e-05
5.43061	-0.00182	5.46031	6.14e-05	5.69814	-6.26e-05
5.4388	-0.0015	5.4685	7.98e-05	5.70691	-3.02e-05
5.44699	-0.00122	5.47669	5.04e-05	5.71568	-1.7e-05
5.45518	-0.00107	5.48488	-2e-05	5.72445	-1.45e-05
5.46337	-0.000440795	5.49307	-0.000111648	5.73322	-1.2e-05
5.47156	0.000592007	5.50126	-0.000195017	5.742	3.91e-06
5.47975	0.0021	5.50945	-0.000251572	5.75077	3.03e-06
5.48794	0.00362	5.51764	-0.000281044	5.75954	4.18e-08
5.49613	0.00495	5.52583	-0.000292767	5.76831	-2.94e-06
5.50432	0.00444	5.53402	-0.000296035	5.77708	4.13e-06
5.51251	0.00322	5.54221	-0.000292275	5.78586	-2.65e-06
5.5207	0.00224	5.5504	-0.000283259	5.79463	-9.42e-06
5.52889	0.00141	5.55859	-0.000266849	5.8034	1.32e-05
5.53707	0.000677123	5.56678	-0.000241322	5.81217	7.59e-06
5.54526	0.000226051	5.57497	-0.000215036	5.82094	2e-06
5.55345	9.64e-05	5.58316	-0.000190425	5.82972	-1.84e-05
5.56164	0.000102749	5.59135	-0.00016035	5.83849	-1.84e-05
5.56983	-4.93e-05	5.59954	-0.000115287	5.84726	-7.34e-06
5.57802	-0.000431503	5.60773	-5.34e-05	5.85603	-3.17e-06
5.58621	0.000518918	5.61592	4.67e-06	5.8648	-6.85e-06
5.5944	0.00158	5.62411	5.21e-05	5.87358	-1.05e-05
5.60259	0.00205	5.6323	8.99e-05	5.88235	-2.21e-05
5.61078	0.00162	5.64049	8.22e-05	5.89112	-3.99e-05
5.61897	0.00129	5.64868	3.29e-05	5.89989	-1.91e-05
5.62716	0.000993679	5.65687	-4.18e-05	5.90866	-1.08e-05
5.63535	0.000504024	5.66506	-0.000116641	5.91744	-9.13e-06
5.64354	-8.88e-05	5.67325	-0.000183076	5.92621	-7.46e-06
5.65173	-0.000583887	5.68144	-0.000238015	5.93498	-1.4e-05
5.65992	-0.000394274	5.68963	-0.000264869	5.94375	-2.06e-05
5.66811	7.9e-05	5.69782	-0.000270659	5.95252	-3.62e-05
5.6763	0.000476334	5.70601	-0.00027587	5.9613	-2.78e-05
5.68449	0.000760493	5.7142	-0.000281195	5.97007	-2.87e-05
5.69268	0.00081549	5.72239	-0.00028942	5.97884	-3.15e-05
5.70087	0.000786751	5.73058	-0.0002944	5.98761	-3.43e-05
5.70906	0.000752181	5.73877	-0.000293334	5.99638	-3.57e-05
5.71725	0.00066504	5.74696	-0.000270498	6.00516	-2.97e-05
5.72544	0.00076549	5.75515	-0.000216062	6.01393	-3.35e-05
5.73363	0.000677385	5.76334	-0.000149488	6.0227	-3.73e-05
5.74182	0.00023819	5.77153	-9.36e-05	6.03147	-4.65e-05
5.75001	-5.5e-05	5.77972	-4.77e-05	6.04024	-4.67e-05
5.7582	-0.000186751	5.78791	-1.57e-05	6.04902	-4.74e-05
5.76639	-0.000385352	5.7961	1.36e-06	6.05779	-4.82e-05
5.77458	-0.000703113	5.80429	4.6e-06	6.06656	-4.5e-05
5.78277	-0.000922441	5.81248	-9.95e-06	6.07533	-2.25e-05
5.79096	-0.00105	5.82067	-3.29e-05	6.0841	-1.89e-05
5.79915	-0.00119	5.82886	-4.55e-05	6.09288	-1.54e-05
5.80734	-0.00138	5.83705	-5.93e-05	6.10165	-6.37e-06
5.81553	-0.00101	5.84523	-7.45e-05	6.11042	-8.17e-06
5.82372	0.00057714	5.85342	-9.71e-05	6.11919	-9.96e-06
5.83191	0.00229	5.86161	-0.000138191	6.12796	-1.28e-05
5.8401	0.00366	5.8698	-0.000187342	6.13674	-8.63e-06
5.84829	0.00405	5.87799	-0.000247655	6.14551	7.33e-06
5.85648	0.00344	5.88618	-0.000318973	6.15428	7.01e-06
5.86467	0.00282	5.89437	-0.000381164	6.16305	2.85e-06
5.87286	0.00275	5.90256	-0.000432741	6.17182	-1.31e-06
5.88105	0.00268	5.91075	-0.000477769	6.1806	-1.32e-05
5.88924	0.0024	5.91894	-0.000521968	6.18937	-2.51e-05
5.89743	0.00175	5.92713	-0.000565611	6.19814	-1.44e-05
5.90562	0.000800603	5.93532	-0.00061235	6.20691	1.9e-06
5.91381	-0.000157946	5.94351	-0.00065926	6.21568	-1.95e-06
5.92199	-0.00103	5.9517	-0.000700851	6.22446	-5.79e-06
5.93018	-0.00129	5.95989	-0.000735795	6.23323	-1.89e-05
5.93837	-0.00105	5.96808	-0.00075919	6.242	-2.48e-05
5.94656	-0.00083105	5.97627	-0.000760641	6.25077	-9.4e-06
5.95475	-0.000788551	5.98446	-0.000739692	6.25954	-9.55e-06
5.96294	-0.00125	5.99265	-0.000715514	6.26832	-1.84e-05
5.97113	-0.00115	6.00084	-0.000692123	6.27709	-2.73e-05
5.97932	-0.00056919	6.00903	-0.0006728	6.28586	-8.35e-06
5.98751	-5.49e-05	6.01722	-0.000657151	6.29463	4.84e-06
5.9957	0.000275202	6.02541	-0.000655278	6.3034	1.01e-05
6.00389	0.000122422	6.0336	-0.000666753	6.31218	8.57e-06
6.01208	-0.000402574	6.04179	-0.000670717	6.32095	6.99e-06
6.02027	-0.000696751	6.04998	-0.000650288	6.32972	2.12e-06
6.02846	-0.000161406	6.05817	-0.000606985	6.33849	3.99e-05
6.03665	0.00072721	6.06636	-0.00054352	6.34726	4.71e-05
6.04484	0.00141	6.07455	-0.000465629	6.35604	4.77e-05
6.05303	0.0018	6.08274	-0.000393523	6.36481	4.49e-05
6.06122	0.00162	6.09093	-0.000329886	6.37358	4.21e-05
6.06941	0.000675602	6.09912	-0.000274783	6.38235	8.96e-06
6.0776	0.000144067	6.10731	-0.000227184	6.39112	3.3e-05
6.08579	0.000112398	6.1155	-0.000175267	6.3999	4.92e-05
6.09398	8.65e-05	6.12369	-0.000123826	6.40867	5.61e-05
6.10217	-5.63e-05	6.13188	-7.81e-05	6.41744	5.1e-05
6.11036	-0.000490724	6.14007	-4.58e-05	6.42621	4.6e-05
6.11855	-0.000960686	6.14826	-2.54e-05	6.43498	4.93e-05
6.12674	-0.00115	6.15645	-3.96e-05	6.44376	4.65e-05
6.13493	-0.00135	6.16464	-9.37e-05	6.45253	4.36e-05
6.14312	-0.00168	6.17283	-0.000177817	6.4613	4.66e-05
6.15131	-0.00232	6.18102	-0.000271696	6.47007	6.32e-05
6.1595	-0.00242	6.18921	-0.000360983	6.47884	5.93e-05
6.16769	-0.00216	6.1974	-0.000435395	6.48762	5.54e-05
6.17588	-0.00178	6.20559	-0.000474637	6.49639	4.8e-05
6.18407	-0.000936516	6.21378	-0.000487727	6.50516	2.42e-05
6.19226	-0.000113701	6.22197	-0.000485369	6.51393	4.55e-05
6.20045	0.00047056	6.23015	-0.000466619	6.5227	5.77e-05
6.20864	0.000629286	6.23834	-0.000442299	6.53148	6.11e-05
6.21683	0.000563696	6.24653	-0.000417534	6.54025	6.07e-05
6.22502	0.000705074	6.25472	-0.00039779	6.54902	4.41e-05
6.23321	0.00116	6.26291	-0.000382626	6.55779	2.75e-05
6.2414	0.00173	6.2711	-0.000374055	6.56656	1.68e-05
6.24959	0.00214	6.27929	-0.000344841	6.57534	1.89e-05
6.25778	0.00231	6.28748	-0.000290474	6.58411	2.1e-05
6.26597	0.00191	6.29567	-0.00022047	6.59288	3.11e-05
6.27416	0.00168	6.30386	-0.000150235	6.60165	3.27e-05
6.28235	0.00165	6.31205	-8.7e-05	6.61042	2.5e-05
6.29054	0.00168	6.32024	-3.67e-05	6.6192	1.73e-05
6.29873	0.00183	6.32843	2e-06	6.62797	2.06e-05
6.30691	0.00236	6.33662	3.12e-05	6.63674	1.45e-05
6.3151	0.00264	6.34481	6.38e-05	6.64551	8.41e-06
6.32329	0.0024	6.353	9.8e-05	6.65428	3.54e-06
6.33148	0.00194	6.36119	0.000129545	6.66306	6.36e-06
6.33967	0.00161	6.36938	0.000152271	6.67183	5.61e-06
6.34786	0.0015	6.37757	0.000167024	6.6806	4.87e-06
6.35605	0.0017	6.38576	0.000162921	6.68937	-1.1e-06
6.36424	0.00207	6.39395	0.000140072	6.69814	-7.06e-06
6.37243	0.00189	6.40214	0.000104359	6.70692	-1.82e-05
6.38062	0.000967682	6.41033	6.49e-05	6.71569	-7.16e-06
6.38881	-9.15e-05	6.41852	2.91e-05	6.72446	2.07e-05
6.397	-0.000121641	6.42671	-1.79e-06	6.73323	1.72e-05
6.40519	0.000607111	6.4349	-2.95e-05	6.742	1.36e-05
6.41338	0.00108	6.44309	-5.44e-05	6.75078	5.74e-07
6.42157	0.00104	6.45128	-0.000104799	6.75955	9.41e-06
6.42976	0.000624039	6.45947	-0.000181253	6.76832	7e-06
6.43795	0.000224564	6.46766	-0.000278351	6.77709	4.59e-06
6.44614	-7.93e-05	6.47585	-0.000387536	6.78586	3.93e-05
6.45433	-0.000511226	6.48404	-0.000482171	6.79464	4.08e-05
6.46252	-0.00114	6.49223	-0.000534469	6.80341	3.26e-05
6.47071	-0.00152	6.50042	-0.000549832	6.81218	2.44e-05
6.4789	-0.00157	6.50861	-0.000537566	6.82095	6.45e-06
6.48709	-0.00133	6.5168	-0.000523996	6.82972	1.07e-05
6.49528	-0.00117	6.52499	-0.00051334	6.8385	1.64e-05
6.50347	-0.0012	6.53318	-0.000505357	6.84727	1.85e-05
6.51166	-0.00155	6.54137	-0.000529168	6.85604	7.96e-06
6.51985	-0.00117	6.54956	-0.000590871	6.86481	-2.6e-06
6.52804	-0.000620854	6.55775	-0.000675419	6.87358	1.89e-06
6.53623	-0.000264782	6.56594	-0.000747662	6.88236	3.37e-06
6.54442	-0.000650446	6.57413	-0.000783298	6.89113	4.86e-06
6.55261	-0.00114	6.58232	-0.000767781	6.8999	2.31e-05
6.5608	-0.00131	6.59051	-0.000696943	6.90867	2.66e-05
6.56899	-0.00131	6.5987	-0.000578997	6.91744	2.74e-05
6.57718	-0.0012	6.60688	-0.000440141	6.92622	2.72e-05
6.58537	-0.00103	6.61507	-0.000314251	6.93499	2.7e-05
6.59356	-0.00108	6.62326	-0.000207754	6.94376	2.57e-05
6.60175	-0.0014	6.63145	-0.000118479	6.95253	2.44e-05
6.60994	-0.0018	6.63964	-7.75e-05	6.9613	1.38e-05
6.61813	-0.00204	6.64783	-8.44e-05	6.97008	1.88e-05
6.62632	-0.00216	6.65602	-0.000114567	6.97885	4.44e-05
6.63451	-0.00222	6.66421	-0.00014595	6.98762	4.93e-05
6.6427	-0.00184	6.6724	-0.000176019	6.99639	6.24e-05
6.65089	-0.00136	6.68059	-0.00020488	7.00516	6.77e-05
6.65908	-0.000950299	6.68878	-0.000236007	7.01394	6.67e-05
6.66727	-0.000966362	6.69697	-0.000291335	7.02271	6.45e-05
6.67546	-0.0011	6.70516	-0.000380595	7.03148	6.23e-05
6.68365	2.11e-05	6.71335	-0.000488217	7.04025	4.81e-05
6.69183	0.00238	6.72154	-0.000585089	7.04902	4.5e-05
6.70002	0.00468	6.72973	-0.000647489	7.0578	5.57e-05
6.70821	0.00654	6.73792	-0.00066452	7.06657	6.37e-05
6.7164	0.00741	6.74611	-0.000641398	7.07534	6.25e-05
6.72459	0.00735	6.7543	-0.000608852	7.08411	6.13e-05
6.73278	0.00655	6.76249	-0.000575447	7.09288	9.02e-05
6.74097	0.00512	6.77068	-0.000544693	7.10166	0.000104147
6.74916	0.00372	6.77887	-0.000518918	7.11043	0.000101485
6.75735	0.00352	6.78706	-0.000497586	7.1192	9.88e-05
6.76554	0.00388	6.79525	-0.000491647	7.12797	8.92e-05
6.77373	0.00411	6.80344	-0.000501498	7.13674	0.000118922
6.78192	0.0041	6.81163	-0.000526763	7.14552	0.000131907
6.79011	0.00422	6.81982	-0.000567064	7.15429	0.000148524
6.7983	0.0044	6.82801	-0.000593757	7.16306	0.00014597
6.80649	0.00453	6.8362	-0.000597746	7.17183	0.000143415
6.81468	0.00461	6.84439	-0.000590771	7.1806	0.000138123
6.82287	0.00463	6.85258	-0.000586608	7.18938	0.00013582
6.83106	0.00452	6.86077	-0.000585328	7.19815	0.000133517
6.83925	0.00491	6.86896	-0.000589435	7.20692	0.000135726
6.84744	0.00656	6.87715	-0.000612313	7.21569	0.000137798
6.85563	0.00805	6.88534	-0.000646151	7.22446	0.00013987
6.86382	0.00882	6.89353	-0.000676701	7.23324	0.000149262
6.87201	0.00842	6.90172	-0.000706173	7.24201	0.000155853
6.8802	0.0078	6.90991	-0.000733287	7.25078	0.000144487
6.88839	0.00754	6.9181	-0.000755901	7.25955	0.000133122
6.89658	0.00751	6.92629	-0.00077464	7.26832	0.000131349
6.90477	0.00754	6.93448	-0.000791469	7.2771	0.000129577
6.91296	0.00739	6.94267	-0.000806677	7.28587	0.000122115
6.92115	0.00698	6.95086	-0.00083357	7.29464	0.000135986
6.92934	0.00643	6.95905	-0.000873562	7.30341	0.000148229
6.93753	0.00581	6.96724	-0.000917815	7.31218	0.000155164
6.94572	0.00499	6.97543	-0.000966131	7.32096	0.000153021
6.95391	0.00414	6.98362	-0.00102	7.32973	0.000150878
6.9621	0.00331	6.9918	-0.00107	7.3385	0.000140782
6.97029	0.0021	6.99999	-0.0011	7.34727	0.000126818
6.97848	0.00144	7.00818	-0.00113	7.35604	0.000145982
6.98667	0.00242	7.01637	-0.00115	7.36482	0.000144577
6.99486	0.00357	7.02456	-0.00116	7.37359	0.000143172
7.00305	0.00424	7.03275	-0.00113	7.38236	0.000138363
7.01124	0.00395	7.04094	-0.00107	7.39113	0.000120272
7.01943	0.00326	7.04913	-0.000970346	7.3999	0.000102181
7.02762	0.0034	7.05732	-0.000836477	7.40868	6.56e-05
7.03581	0.00386	7.06551	-0.000670414	7.41745	7.54e-05
7.044	0.00402	7.0737	-0.000509682	7.42622	9.35e-05
7.05219	0.00382	7.08189	-0.000362988	7.43499	0.00011162
7.06038	0.00367	7.09008	-0.000246065	7.44376	0.000115556
7.06857	0.00373	7.09827	-0.000155793	7.45254	0.000119882
7.07675	0.00389	7.10646	-0.000107165	7.46131	0.000117248
7.08494	0.004	7.11465	-8.09e-05	7.47008	0.000114614
7.09313	0.00405	7.12284	-6.79e-05	7.47885	0.000109645
7.10132	0.00396	7.13103	-6.12e-05	7.48762	0.000102717
7.10951	0.00366	7.13922	-6.06e-05	7.4964	0.00010411
7.1177	0.00357	7.14741	-7.27e-05	7.50517	0.000104067
7.12589	0.00377	7.1556	-0.000108255	7.51394	0.000104024
7.13408	0.00457	7.16379	-0.000175583	7.52271	0.000108177
7.14227	0.00576	7.17198	-0.000269502	7.53148	0.000107466
7.15046	0.00698	7.18017	-0.000362176	7.54026	0.000103211
7.15865	0.00751	7.18836	-0.000428759	7.54903	9.9e-05
7.16684	0.00715	7.19655	-0.000481623	7.5578	8.42e-05
7.17503	0.00671	7.20474	-0.000520169	7.56657	8.2e-05
7.18322	0.00626	7.21293	-0.000553478	7.57534	9.88e-05
7.19141	0.00573	7.22112	-0.000584037	7.58412	0.000131833
7.1996	0.00507	7.22931	-0.000612243	7.59289	0.000133708
7.20779	0.00427	7.2375	-0.00063151	7.60166	0.000126886
7.21598	0.00421	7.24569	-0.000623306	7.61043	0.000120064
7.22417	0.00434	7.25388	-0.000595776	7.6192	0.000100121
7.23236	0.00434	7.26207	-0.000564859	7.62798	8.5e-05
7.24055	0.00393	7.27026	-0.000534703	7.63675	0.00012263
7.24874	0.00321	7.27845	-0.000511243	7.64552	0.000114985
7.25693	0.00325	7.28664	-0.00049385	7.65429	0.00010734
7.26512	0.00379	7.29483	-0.000481124	7.66306	8.14e-05
7.27331	0.00402	7.30302	-0.000451596	7.67184	7.47e-05
7.2815	0.00377	7.31121	-0.000398772	7.68061	8.04e-05
7.28969	0.00341	7.3194	-0.000325226	7.68938	7.61e-05
7.29788	0.00316	7.32759	-0.000230697	7.69815	7.18e-05
7.30607	0.00276	7.33578	-0.000142737	7.70692	3.74e-05
7.31426	0.00212	7.34397	-6.49e-05	7.7157	6.35e-05
7.32245	0.00141	7.35216	-6.97e-06	7.72447	6.47e-05
7.33064	0.00106	7.36035	3.32e-05	7.73324	6.6e-05
7.33883	0.00114	7.36854	4.18e-05	7.74201	8.53e-05
7.34702	0.00136	7.37672	3.15e-05	7.75078	9.43e-05
7.35521	0.00142	7.38491	1.82e-05	7.75956	8.63e-05
7.3634	0.00129	7.3931	-1.81e-06	7.76833	7.83e-05
7.37159	0.000666157	7.40129	-2.2e-05	7.7771	7.08e-05
7.37978	0.000226916	7.40948	-4.49e-05	7.78587	6.34e-05
7.38797	0.000189655	7.41767	-7.02e-05	7.79464	4.54e-05
7.39616	0.000743018	7.42586	-9e-05	7.80342	4.31e-05
7.40435	0.00147	7.43405	-0.000107806	7.81219	4.48e-05
7.41254	0.00218	7.44224	-0.000123885	7.82096	4.02e-05
7.42073	0.00262	7.45043	-0.00014046	7.82973	3.57e-05
7.42892	0.00273	7.45862	-0.000153739	7.8385	2.49e-05
7.43711	0.0023	7.46681	-0.000156991	7.84728	3.12e-05
7.4453	0.00169	7.475	-0.000153755	7.85605	4.82e-05
7.45349	0.0011	7.48319	-0.000147319	7.86482	6.52e-05
7.46167	0.000579905	7.49138	-0.000137001	7.87359	7.42e-05
7.46986	0.00055086	7.49957	-0.00012602	7.88236	7.74e-05
7.47805	0.000635003	7.50776	-0.000121581	7.89114	7.71e-05
7.48624	0.000620849	7.51595	-0.00012312	7.89991	6.76e-05
7.49443	0.000447998	7.52414	-0.000140769	7.90868	5.8e-05
7.50262	0.000508573	7.53233	-0.000172637	7.91745	7.32e-05
7.51081	0.000672456	7.54052	-0.000206947	7.92622	8.76e-05
7.519	0.000706627	7.54871	-0.000224875	7.935	0.000102023
7.52719	0.000579181	7.5569	-0.000213626	7.94377	0.000101728
7.53538	0.000897943	7.56509	-0.000173995	7.95254	9.95e-05
7.54357	0.00123	7.57328	-0.000118155	7.96131	9.72e-05
7.55176	0.00133	7.58147	-5.53e-05	7.97008	8.3e-05
7.55995	0.001	7.58966	1.37e-05	7.97886	5.65e-05
7.56814	0.000732391	7.59785	8.58e-05	7.98763	6.21e-05
7.57633	0.000537883	7.60604	0.000157829	7.9964	7.71e-05
7.58452	0.000335078	7.61423	0.000222821	8.00517	8.79e-05
7.59271	-1.12e-05	7.62242	0.000277894	8.01394	8.86e-05
7.6009	-0.000407717	7.63061	0.000324161	8.02272	8.2e-05
7.60909	-0.000796137	7.6388	0.000346995	8.03149	7.55e-05
7.61728	-0.000741484	7.64699	0.000351299	8.04026	8.9e-05
7.62547	-0.000604754	7.65518	0.000336817	8.04903	8.93e-05
7.63366	-0.000589728	7.66337	0.000303362	8.0578	7.8e-05
7.64185	-0.000774005	7.67156	0.000246538	8.06658	6.67e-05
7.65004	-0.000998975	7.67975	0.000160478	8.07535	7.82e-05
7.65823	-0.00107	7.68794	5.69e-05	8.08412	8.66e-05
7.66642	-0.00116	7.69613	-5.27e-05	8.09289	8.41e-05
7.67461	-0.00137	7.70432	-0.000148532	8.10166	8.17e-05
7.6828	-0.0013	7.71251	-0.000216519	8.11044	6.83e-05
7.69099	-0.000981796	7.7207	-0.000269657	8.11921	6.24e-05
7.69918	-0.000514967	7.72889	-0.000315054	8.12798	3.92e-05
7.70737	0.000116616	7.73708	-0.000364239	8.13675	1.6e-05
7.71556	0.00077799	7.74527	-0.000417096	8.14552	4.49e-06
7.72375	0.00133	7.75346	-0.000464477	8.1543	2.74e-06
7.73194	0.00176	7.76164	-0.000497972	8.16307	-3.41e-07
7.74013	0.00203	7.76983	-0.000508251	8.17184	-3.42e-06
7.74832	0.00163	7.77802	-0.000490266	8.18061	-1.65e-05
7.75651	0.00061374	7.78621	-0.000448268	8.18938	-1.86e-05
7.7647	-0.000359455	7.7944	-0.000392296	8.19816	-3.14e-05
7.77289	-0.000887466	7.80259	-0.000329281	8.20693	-4.42e-05
7.78108	-0.00125	7.81078	-0.000251153	8.2157	-3.66e-05
7.78927	-0.00158	7.81897	-0.000155035	8.22447	-2.02e-05
7.79746	-0.00213	7.82716	-6.46e-05	8.23324	-1.94e-05
7.80565	-0.00265	7.83535	1.56e-05	8.24202	-1.85e-05
7.81384	-0.00312	7.84354	7.02e-05	8.25079	-1.69e-05
7.82203	-0.00355	7.85173	0.000101886	8.25956	-1.94e-05
7.83022	-0.00337	7.85992	9.51e-05	8.26833	-2.2e-05
7.83841	-0.00299	7.86811	6.22e-05	8.2771	-7.45e-06
7.84659	-0.00267	7.8763	7.93e-06	8.28588	8.43e-06
7.85478	-0.0021	7.88449	-6.02e-05	8.29465	1.15e-05
7.86297	-0.00142	7.89268	-0.000133464	8.30342	7.59e-06
7.87116	-0.0012	7.90087	-0.000212079	8.31219	3.63e-06
7.87935	-0.00157	7.90906	-0.00029706	8.32096	2.09e-05
7.88754	-0.00206	7.91725	-0.000373838	8.32974	2.92e-05
7.89573	-0.00214	7.92544	-0.000433854	8.33851	2.95e-05
7.90392	-0.00176	7.93363	-0.000470221	8.34728	2.98e-05
7.91211	-0.0013	7.94182	-0.000465582	8.35605	3.15e-05
7.9203	-0.00104	7.95001	-0.000416523	8.36482	3.08e-05
7.92849	-0.00102	7.9582	-0.000343562	8.3736	3.01e-05
7.93668	-0.0011	7.96639	-0.000276959	8.38237	4.29e-05
7.94487	-0.00116	7.97458	-0.000218137	8.39114	5.57e-05
7.95306	-0.0012	7.98277	-0.000170575	8.39991	6.17e-05
7.96125	-0.00125	7.99096	-0.000133022	8.40868	6.66e-05
7.96944	-0.0013	7.99915	-0.000100157	8.41746	7.14e-05
7.97763	-0.00156	8.00734	-5.44e-05	8.42623	7.91e-05
7.98582	-0.00132	8.01553	-1.49e-05	8.435	8.21e-05
7.99401	-0.00096662	8.02372	1.84e-05	8.44377	8.51e-05
8.0022	-0.00076524	8.03191	3.96e-05	8.45254	9.28e-05
8.01039	-0.000866369	8.0401	2.36e-05	8.46132	0.000108042
8.01858	-0.00050926	8.04829	-2.69e-05	8.47009	0.000115905
8.02677	0.00010398	8.05648	-8.12e-05	8.47886	0.000118953
8.03496	0.000622055	8.06467	-0.000110498	8.48763	0.000110131
8.04315	0.001	8.07286	-0.000110568	8.4964	0.000101309
8.05134	0.00194	8.08105	-0.00010953	8.50518	8.31e-05
8.05953	0.00321	8.08924	-0.000112244	8.51395	7.57e-05
8.06772	0.00432	8.09743	-0.000118374	8.52272	7.28e-05
8.07591	0.00519	8.10562	-0.000153276	8.53149	6.98e-05
8.0841	0.0056	8.11381	-0.000208406	8.54026	6.14e-05
8.09229	0.00607	8.122	-0.000264993	8.54904	4.48e-05
8.10048	0.00672	8.13019	-0.000321087	8.55781	4.2e-05
8.10867	0.00719	8.13838	-0.000394709	8.56658	3.93e-05
8.11686	0.00739	8.14656	-0.000485393	8.57535	3.68e-05
8.12505	0.00705	8.15475	-0.000575677	8.58412	3.53e-05
8.13324	0.00592	8.16294	-0.000635132	8.5929	1.02e-05
8.14143	0.00471	8.17113	-0.000648628	8.60167	1.39e-06
8.14962	0.00388	8.17932	-0.000617455	8.61044	-1.3e-06
8.15781	0.00338	8.18751	-0.000543979	8.61921	-3.99e-06
8.166	0.00292	8.1957	-0.000464766	8.62798	-1.2e-05
8.17419	0.00241	8.20389	-0.000390676	8.63676	-4.03e-05
8.18238	0.0018	8.21208	-0.000333059	8.64553	-2.59e-05
8.19057	0.00165	8.22027	-0.000290267	8.6543	-2.25e-05
8.19876	0.00215	8.22846	-0.000278429	8.66307	-2.61e-05
8.20695	0.00297	8.23665	-0.000303573	8.67184	-2.98e-05
8.21514	0.00395	8.24484	-0.000346469	8.68062	-5.28e-05
8.22333	0.00494	8.25303	-0.000395494	8.68939	-1.36e-05
8.23151	0.00579	8.26122	-0.000450163	8.69816	1.84e-05
8.2397	0.00649	8.26941	-0.000501735	8.70693	9.07e-06
8.24789	0.00678	8.2776	-0.000556133	8.7157	-3e-07
8.25608	0.00659	8.28579	-0.000620041	8.72448	-1.88e-05
8.26427	0.00593	8.29398	-0.000694636	8.73325	-3.55e-05
8.27246	0.00561	8.30217	-0.000772695	8.74202	-4.1e-06
8.28065	0.00534	8.31036	-0.000837467	8.75079	9.27e-06
8.28884	0.00492	8.31855	-0.000874534	8.75956	2.26e-05
8.29703	0.00492	8.32674	-0.000865383	8.76834	2.37e-05
8.30522	0.00527	8.33493	-0.000814042	8.77711	2.84e-05
8.31341	0.00581	8.34312	-0.000726758	8.78588	2.83e-05
8.3216	0.00626	8.35131	-0.000603212	8.79465	2.82e-05
8.32979	0.00652	8.3595	-0.000479722	8.80342	3.12e-05
8.33798	0.00625	8.36769	-0.000367088	8.8122	2.56e-05
8.34617	0.00509	8.37588	-0.000278106	8.82097	2.01e-05
8.35436	0.00445	8.38407	-0.00021031	8.82974	2.18e-05
8.36255	0.00457	8.39226	-0.000169916	8.83851	4.87e-05
8.37074	0.00474	8.40045	-0.000153714	8.84728	5.64e-05
8.37893	0.00478	8.40864	-0.000154663	8.85606	4.37e-05
8.38712	0.00455	8.41683	-0.000157067	8.86483	3.1e-05
8.39531	0.00384	8.42502	-0.000151792	8.8736	3.56e-07
8.4035	0.00309	8.43321	-0.000131172	8.88237	-4.93e-06
8.41169	0.00247	8.4414	-0.000101408	8.89114	-1.02e-05
8.41988	0.00203	8.44959	-6.17e-05	8.89992	-2.88e-05
8.42807	0.00163	8.45778	-2.16e-05	8.90869	-4.03e-05
8.43626	0.00122	8.46597	8.61e-06	8.91746	-9.86e-06
8.44445	0.00106	8.47416	2.98e-05	8.92623	-1.1e-05
8.45264	0.00135	8.48235	1.11e-06	8.935	-1.21e-05
8.46083	0.00189	8.49054	-6.84e-05	8.94378	-1.83e-05
8.46902	0.00248	8.49873	-0.000149501	8.95255	-1.86e-05
8.47721	0.00301	8.50692	-0.000220473	8.96132	-2.08e-05
8.4854	0.00347	8.51511	-0.000272909	8.97009	-2.29e-05
8.49359	0.00304	8.5233	-0.000296755	8.97886	-3.58e-05
8.50178	0.00204	8.53148	-0.000286906	8.98764	-3.41e-05
8.50997	0.00134	8.53967	-0.000249864	8.99641	-3.57e-05
8.51816	0.00184	8.54786	-0.000202022	9.00518	-3.73e-05
8.52635	0.00282	8.55605	-0.000156971	9.01395	-4.19e-05
8.53454	0.00372	8.56424	-0.00011611	9.02272	-3.07e-05
8.54273	0.00447	8.57243	-8.03e-05	9.0315	-2.91e-05
8.55092	0.00477	8.58062	-4.9e-05	9.04027	-2.75e-05
8.55911	0.00489	8.58881	-2.05e-05	9.04904	-2.47e-05
8.5673	0.00522	8.597	1.38e-05	9.05781	-2.13e-05
8.57549	0.00566	8.60519	4.89e-05	9.06658	-1.8e-05
8.58368	0.00596	8.61338	7.82e-05	9.07536	-1.39e-05
8.59187	0.00607	8.62157	0.000102344	9.08413	-1.56e-05
8.60006	0.00584	8.62976	9.74e-05	9.0929	-1.74e-05
8.60825	0.00524	8.63795	6.82e-05	9.10167	-1.77e-05
8.61643	0.0049	8.64614	1.36e-05	9.11044	-9.59e-06
8.62462	0.00482	8.65433	-7.24e-05	9.11922	-1.43e-06
8.63281	0.00482	8.66252	-0.000163025	9.12799	4.72e-07
8.641	0.00483	8.67071	-0.00023621	9.13676	5.77e-07
8.64919	0.00484	8.6789	-0.000285174	9.14553	-8.26e-06
8.65738	0.00483	8.68709	-0.000315047	9.1543	-1.71e-05
8.66557	0.0048	8.69528	-0.000329003	9.16308	-2.55e-05
8.67376	0.00458	8.70347	-0.000328747	9.17185	-2.43e-05
8.68195	0.0048	8.71166	-0.000311439	9.18062	-1.91e-05
8.69014	0.00487	8.71985	-0.000281389	9.18939	-1.36e-05
8.69833	0.00448	8.72804	-0.000245064	9.19816	-7.26e-06
8.70652	0.00371	8.73623	-0.000209731	9.20694	-9.64e-07
8.71471	0.00295	8.74442	-0.000180216	9.21571	9.8e-06
8.7229	0.00269	8.75261	-0.000155964	9.22448	9.19e-06
8.73109	0.00269	8.7608	-0.000168802	9.23325	8.59e-06
8.73928	0.00278	8.76899	-0.00021317	9.24202	1.01e-05
8.74747	0.00302	8.77718	-0.000288433	9.2508	7.61e-06
8.75566	0.00327	8.78537	-0.000381093	9.25957	5.13e-06
8.76385	0.00348	8.79356	-0.000457033	9.26834	-1.29e-06
8.77204	0.00289	8.80175	-0.000504262	9.27711	-1.67e-06
8.78023	0.00188	8.80994	-0.000524253	9.28588	-4.79e-06
8.78842	0.00127	8.81813	-0.00051234	9.29466	-7.92e-06
8.79661	0.00141	8.82632	-0.000474989	9.30343	-1.54e-05
8.8048	0.00189	8.83451	-0.000421173	9.3122	-2.4e-05
8.81299	0.00228	8.8427	-0.000371019	9.32097	-1.8e-05
8.82118	0.00249	8.85089	-0.000325974	9.32974	-5.26e-06
8.82937	0.00241	8.85908	-0.00028544	9.33852	-2.01e-06
8.83756	0.00229	8.86727	-0.00024755	9.34729	-2.59e-06
8.84575	0.00213	8.87546	-0.000201353	9.35606	-4.16e-06
8.85394	0.00188	8.88365	-0.000152999	9.36483	-5.72e-06
8.86213	0.00163	8.89184	-0.000109965	9.3736	1.52e-06
8.87032	0.00136	8.90003	-6.19e-05	9.38238	-1.45e-06
8.87851	0.00103	8.90822	-2.12e-06	9.39115	-4.41e-06
8.8867	0.00103	8.9164	5.33e-05	9.39992	1.98e-05
8.89489	0.00122	8.92459	0.000100191	9.40869	3.87e-05
8.90308	0.0015	8.93278	0.000139439	9.41746	4.09e-05
8.91127	0.00185	8.94097	0.000144983	9.42624	4.35e-05
8.91946	0.00208	8.94916	0.000100948	9.43501	4.6e-05
8.92765	0.00212	8.95735	1.57e-05	9.44378	4.44e-05
8.93584	0.00184	8.96554	-9.26e-05	9.45255	4.29e-05
8.94403	0.00185	8.97373	-0.000195709	9.46132	3.81e-05
8.95222	0.00202	8.98192	-0.000283121	9.4701	-2.02e-05
8.96041	0.00202	8.99011	-0.000357784	9.47887	-5.56e-05
8.9686	0.00179	8.9983	-0.000425154	9.48764	-5.59e-05
8.97679	0.00102	9.00649	-0.000486277	9.49641	-5.62e-05
8.98498	0.00088384	9.01468	-0.000544188	9.50518	-4.9e-05
8.99317	0.00168	9.02287	-0.000610288	9.51396	-5.08e-05
9.00135	0.00239	9.03106	-0.000666339	9.52273	-5.25e-05
9.00954	0.0027	9.03925	-0.000687773	9.5315	-4.16e-05
9.01773	0.00224	9.04744	-0.000668234	9.54027	-3.47e-05
9.02592	0.00147	9.05563	-0.000616872	9.54904	-3.27e-05
9.03411	0.00124	9.06382	-0.000542129	9.55782	-3.06e-05
9.0423	0.00129	9.07201	-0.000444443	9.56659	-3.35e-05
9.05049	0.00139	9.0802	-0.000346195	9.57536	-3.63e-05
9.05868	0.00143	9.08839	-0.000253237	9.58413	-4.44e-05
9.06687	0.00136	9.09658	-0.000149574	9.5929	-4.95e-05
9.07506	0.00103	9.10477	-5.03e-05	9.60168	-5.61e-05
9.08325	0.000394781	9.11296	3.9e-05	9.61045	-3.66e-05
9.09144	-0.000489113	9.12115	0.000110602	9.61922	-3.67e-05
9.09963	-0.00126	9.12934	0.000166282	9.62799	-4.45e-05
9.10782	-0.00116	9.13753	0.000201662	9.63676	-5.24e-05
9.11601	-0.000715007	9.14572	0.000216206	9.64554	-8.05e-05
9.1242	-0.000326955	9.15391	0.000213769	9.65431	-7.95e-05
9.13239	-2.68e-05	9.1621	0.000198267	9.66308	-7.84e-05
9.14058	0.000182582	9.17029	0.000163035	9.67185	-5.29e-05
9.14877	0.000131467	9.17848	0.000108939	9.68062	-4.93e-05
9.15696	-0.0002218	9.18667	3.57e-05	9.6894	-5.17e-05
9.16515	-0.000469842	9.19486	-4.94e-05	9.69817	-5.42e-05
9.17334	-0.000275245	9.20305	-0.000142008	9.70694	-9.91e-05
9.18153	0.000167907	9.21124	-0.000236081	9.71571	-9.12e-05
9.18972	0.00025297	9.21943	-0.000323821	9.72448	-9.11e-05
9.19791	-0.000177077	9.22762	-0.000394285	9.73326	-9.37e-05
9.2061	-0.000849564	9.23581	-0.000432105	9.74203	-9.63e-05
9.21429	-0.00135	9.244	-0.000441878	9.7508	-8.77e-05
9.22248	-0.000803242	9.25219	-0.000434294	9.75957	-7.58e-05
9.23067	0.000729543	9.26038	-0.00042013	9.76834	-7.14e-05
9.23886	0.00227	9.26857	-0.000400933	9.77712	-7.82e-05
9.24705	0.00351	9.27676	-0.000372279	9.78589	-8.49e-05
9.25524	0.00391	9.28495	-0.000326864	9.79466	-9.98e-05
9.26343	0.00411	9.29314	-0.000259882	9.80343	-0.000100153
9.27162	0.00436	9.30132	-0.000171906	9.8122	-9.9e-05
9.27981	0.00459	9.30951	-5.89e-05	9.82098	-9.43e-05
9.288	0.0046	9.3177	5.42e-05	9.82975	-9.76e-05
9.29619	0.00433	9.32589	0.00015954	9.83852	-0.00010094
9.30438	0.00348	9.33408	0.000245383	9.84729	-0.000108319
9.31257	0.00267	9.34227	0.000313762	9.85606	-0.000105111
9.32076	0.0021	9.35046	0.000344303	9.86484	-9.48e-05
9.32895	0.00173	9.35865	0.000339425	9.87361	-9.56e-05
9.33714	0.00131	9.36684	0.000315307	9.88238	-0.000108084
9.34533	0.000775906	9.37503	0.000279486	9.89115	-0.000120563
9.35352	-9.46e-05	9.38322	0.000232865	9.89992	-0.00012186
9.36171	-0.000908952	9.39141	0.000178817	9.9087	-0.000111364
9.3699	-0.00105	9.3996	0.000132363	9.91747	-0.000104447
9.37809	-0.000774026	9.40779	9.86e-05	9.92624	-9.75e-05
9.38627	-0.000250968	9.41598	7.4e-05	9.93501	-9.92e-05
9.39446	0.000176143	9.42417	5.37e-05	9.94378	-0.00010085
9.40265	0.000393016	9.43236	3.66e-05	9.95256	-0.000112374
9.41084	6.01e-05	9.44055	2.22e-05	9.96133	-0.000114867
9.41903	-0.000641215	9.44874	1.8e-05	9.9701	-0.000117361
9.42722	-0.000960987	9.45693	2.25e-05	9.97887	-0.000138996
9.43541	0.000476076	9.46512	3.66e-05	9.98764	-0.000137849
9.4436	0.00295	9.47331	6.98e-05	9.99642	-0.000138046
9.45179	0.00492	9.4815	0.000121183	10.0052	-0.000138242
9.45998	0.00604	9.48969	0.000183881	10.014	-0.000136072
9.46817	0.00575	9.49788	0.000254272	10.0227	-0.000133902
9.47636	0.00512	9.50607	0.000315984	10.0315	-0.00013528
9.48455	0.00538	9.51426	0.000369556	10.0403	-0.000136658
9.49274	0.00616	9.52245	0.000412505	10.049	-0.000138711
9.50093	0.00694	9.53064	0.000423678	10.0578	-0.000168782
9.50912	0.0076	9.53883	0.000398266	10.0666	-0.000146336
9.51731	0.0072	9.54702	0.000349274	10.0754	-0.000148823
9.5255	0.00673	9.55521	0.000292203	10.0841	-0.000151311
9.53369	0.00696	9.5634	0.000226677	10.0929	-0.000160847
9.54188	0.00752	9.57159	0.000151151	10.1017	-0.00019267
9.55007	0.00804	9.57978	7.63e-05	10.1105	-0.000199369
9.55826	0.00845	9.58797	6.19e-06	10.1192	-0.000174397
9.56645	0.00869	9.59616	-6.69e-05	10.128	-0.000172361
9.57464	0.00858	9.60435	-0.000137973	10.1368	-0.000176883
9.58283	0.00836	9.61254	-0.000201835	10.1455	-0.000181405
9.59102	0.00744	9.62073	-0.000258374	10.1543	-0.000187192
9.59921	0.00575	9.62892	-0.000308474	10.1631	-0.000199023
9.6074	0.00497	9.63711	-0.000355279	10.1719	-0.000210854
9.61559	0.00484	9.6453	-0.000398925	10.1806	-0.000210022
9.62378	0.00491	9.65349	-0.000442612	10.1894	-0.000213534
9.63197	0.00527	9.66168	-0.000476151	10.1982	-0.000217045
9.64016	0.00554	9.66987	-0.000490599	10.207	-0.0002198
9.64835	0.00559	9.67806	-0.000488124	10.2157	-0.000222554
9.65654	0.00534	9.68624	-0.000456876	10.2245	-0.000229111
9.66473	0.00482	9.69443	-0.00039572	10.2333	-0.000227556
9.67292	0.00365	9.70262	-0.000332864	10.242	-0.000227435
9.68111	0.00248	9.71081	-0.000276525	10.2508	-0.000231875
9.6893	0.00203	9.719	-0.000240814	10.2596	-0.000236315
9.69749	0.00192	9.72719	-0.000223673	10.2683	-0.00024254
9.70568	0.00193	9.73538	-0.000235279	10.2771	-0.000248766
9.71387	0.00204	9.74357	-0.000264688	10.2859	-0.000268621
9.72206	0.00215	9.75176	-0.000297681	10.2947	-0.000277771
9.73025	0.00223	9.75995	-0.000322056	10.3034	-0.000272672
9.73844	0.00212	9.76814	-0.000338203	10.3122	-0.000269538
9.74663	0.00176	9.77633	-0.000354452	10.321	-0.000274278
9.75482	0.000981108	9.78452	-0.000371044	10.3298	-0.000279018
9.76301	0.00101	9.79271	-0.000390565	10.3385	-0.000286996
9.77119	0.00205	9.8009	-0.000426798	10.3473	-0.000285754
9.77938	0.00391	9.80909	-0.000481542	10.3561	-0.000286875
9.78757	0.00604	9.81728	-0.00055906	10.3648	-0.000287996
9.79576	0.00767	9.82547	-0.000655548	10.3736	-0.000296087
9.80395	0.00864	9.83366	-0.000745767	10.3824	-0.000298108
9.81214	0.0089	9.84185	-0.000807799	10.3912	-0.00030013
9.82033	0.00786	9.85004	-0.000843072	10.3999	-0.000304825
9.82852	0.00691	9.85823	-0.000851256	10.4087	-0.000304005
9.83671	0.0063	9.86642	-0.000854446	10.4175	-0.000307147
9.8449	0.00555	9.87461	-0.000855771	10.4262	-0.00031029
9.85309	0.00455	9.8828	-0.000855534	10.435	-0.000317395
9.86128	0.00339	9.89099	-0.000844735	10.4438	-0.0003433
9.86947	0.00224	9.89918	-0.000825835	10.4526	-0.00032923
9.87766	0.00161	9.90737	-0.000802125	10.4613	-0.000331931
9.88585	0.00148	9.91556	-0.000757622	10.4701	-0.000334632
9.89404	0.00135	9.92375	-0.000693691	10.4789	-0.000342977
9.90223	0.00107	9.93194	-0.000621388	10.4877	-0.000345822
9.91042	0.000391525	9.94013	-0.000554737	10.4964	-0.000369494
9.91861	-0.000214667	9.94832	-0.000491233	10.5052	-0.000356364
9.9268	-0.000632164	9.95651	-0.000417912	10.514	-0.000341571
9.93499	-0.000914627	9.9647	-0.000340595	10.5227	-0.000335553
9.94318	-0.00107	9.97289	-0.000268608	10.5315	-0.000333922
9.95137	-0.00119	9.98108	-0.000204874	10.5403	-0.000339731
9.95956	-0.0013	9.98927	-0.000147727	10.549	-0.000345539
9.96775	-0.00165	9.99746	-9.73e-05	10.5578	-0.000341725
9.97594	-0.00175	10.0056	-5.32e-05	10.5666	-0.000328034
9.98413	-0.00176	10.0138	-1.46e-05	10.5754	-0.000313813
9.99232	-0.00185	10.022	1.07e-05	10.5841	-0.000311368
10.0005	-0.00203	10.0302	1.67e-05	10.5929	-0.000287052
10.0087	-0.00166	10.0384	1.87e-06	10.6017	-0.000286856
10.0169	-0.00104	10.0466	-2.91e-05	10.6105	-0.00028666
10.0251	-0.000440308	10.0548	-6.26e-05	10.6192	-0.000285633
10.0333	8.74e-05	10.063	-7.93e-05	10.628	-0.000278897
10.0415	0.00053651	10.0712	-9e-05	10.6368	-0.000262921
10.0496	0.000500854	10.0793	-9.58e-05	10.6456	-0.00025861
10.0578	0.000269606	10.0875	-0.000101053	10.6543	-0.000261745
10.066	2.49e-05	10.0957	-0.000105888	10.6631	-0.000264881
10.0742	-0.000424594	10.1039	-0.000112531	10.6719	-0.000270765
10.0824	-0.00116	10.1121	-0.000121741	10.6806	-0.00027269
10.0906	-0.00161	10.1203	-0.000117115	10.6894	-0.000274615
10.0988	-0.00182	10.1285	-9.39e-05	10.6982	-0.000281131
10.107	-0.00188	10.1367	-6.04e-05	10.707	-0.000295905
10.1152	-0.00186	10.1449	-2.09e-05	10.7157	-0.000310679
10.1234	-0.0019	10.1531	1.46e-05	10.7245	-0.000297133
10.1316	-0.00204	10.1613	4.33e-05	10.7333	-0.000271007
10.1397	-0.0018	10.1694	6.59e-05	10.742	-0.000273295
10.1479	-0.00125	10.1776	7.36e-05	10.7508	-0.000275583
10.1561	-0.000601937	10.1858	8.65e-05	10.7596	-0.000279385
10.1643	-0.000485011	10.194	0.000107026	10.7683	-0.000302543
10.1725	-0.00107	10.2022	0.000136513	10.7771	-0.000306448
10.1807	-0.00177	10.2104	0.000185188	10.7859	-0.000297442
10.1889	-0.00187	10.2186	0.000234627	10.7947	-0.000295433
10.1971	-0.00157	10.2268	0.000279575	10.8034	-0.00031992
10.2052	-0.00134	10.235	0.000320425	10.8122	-0.000344406
10.2134	-0.00131	10.2431	0.000358451	10.821	-0.000329019
10.2216	-0.000674793	10.2513	0.000396124	10.8298	-0.000307459
10.2298	0.000428032	10.2595	0.000425682	10.8385	-0.000304146
10.238	0.00122	10.2677	0.000447863	10.8473	-0.000280044
10.2462	0.0015	10.2759	0.000459509	10.8561	-0.000272161
10.2544	0.00256	10.2841	0.000445711	10.8649	-0.000254833
10.2626	0.00464	10.2923	0.000416681	10.8736	-0.000255715
10.2708	0.00659	10.3005	0.000380418	10.8824	-0.00025999
10.279	0.00803	10.3087	0.000343221	10.8912	-0.000264264
10.2872	0.00853	10.3169	0.000308221	10.8999	-0.000271931
10.2953	0.00759	10.325	0.000267479	10.9087	-0.000299827
10.3035	0.00646	10.3332	0.000205467	10.9175	-0.000288123
10.3117	0.00564	10.3414	0.000115245	10.9262	-0.000260965
10.3199	0.00558	10.3496	6.35e-06	10.935	-0.000255224
10.3281	0.00605	10.3578	-0.000100134	10.9438	-0.000256002
10.3363	0.00662	10.366	-0.00019585	10.9526	-0.000256781
10.3445	0.00642	10.3742	-0.000273794	10.9613	-0.000257766
10.3527	0.00523	10.3824	-0.00032727	10.9701	-0.000242153
10.3609	0.00421	10.3906	-0.000369129	10.9789	-0.000218732
10.369	0.00349	10.3988	-0.000402084	10.9877	-0.000210848
10.3772	0.00294	10.407	-0.00042563	10.9964	-0.000211785
10.3854	0.00257	10.4151	-0.000433415	11.0052	-0.000212721
10.3936	0.00268	10.4233	-0.000417927	11.014	-0.000205495
10.4018	0.00279	10.4315	-0.000403418	11.0227	-0.000180757
10.41	0.00268	10.4397	-0.000392021	11.0315	-0.000180754
10.4182	0.00166	10.4479	-0.0003834	11.0403	-0.000180752
10.4264	0.00143	10.4561	-0.000380846	11.0491	-0.000178784
10.4346	0.00169	10.4643	-0.000379102	11.0578	-0.00018399
10.4428	0.00195	10.4725	-0.000364792	11.0666	-0.000189196
10.451	0.0022	10.4807	-0.000310515	11.0754	-0.000168946
10.4591	0.00241	10.4888	-0.000203358	11.0841	-0.000166675
10.4673	0.00259	10.497	-5.87e-05	11.0929	-0.000164403
10.4755	0.00261	10.5052	7.2e-05	11.1017	-0.000143124
10.4837	0.00336	10.5134	0.000184065	11.1105	-9.31e-05
10.4919	0.0044	10.5216	0.000279746	11.1192	-7.65e-05
10.5001	0.00527	10.5298	0.000320394	11.128	-7.21e-05
10.5083	0.00591	10.538	0.000312993	11.1368	-8.16e-05
10.5165	0.00543	10.5462	0.000273265	11.1456	-9.1e-05
10.5247	0.00461	10.5544	0.00020638	11.1543	-7.15e-05
10.5328	0.00388	10.5625	0.000121649	11.1631	-5.47e-05
10.541	0.00346	10.5707	3.64e-05	11.1719	-2.01e-05
10.5492	0.00327	10.5789	-4.91e-05	11.1806	-8.04e-06
10.5574	0.00304	10.5871	-0.000129825	11.1894	-1.76e-06
10.5656	0.0027	10.5953	-0.0001846	11.1982	9.65e-07
10.5738	0.0021	10.6035	-0.000197879	11.207	5.87e-07
10.582	0.00286	10.6117	-0.000162342	11.2157	2.09e-07
10.5902	0.00399	10.6199	-9.13e-05	11.2245	2.65e-05
10.5984	0.00482	10.6281	-2.43e-06	11.2333	6.87e-05
10.6066	0.00515	10.6363	7.02e-05	11.242	8.42e-05
10.6147	0.00515	10.6445	0.000127509	11.2508	8.7e-05
10.6229	0.00494	10.6526	0.000163505	11.2596	0.000142779
10.6311	0.00403	10.6608	0.0001468	11.2684	0.000169145
10.6393	0.00263	10.669	8.86e-05	11.2771	0.000195512
10.6475	0.0016	10.6772	1.45e-05	11.2859	0.000206294
10.6557	0.00108	10.6854	-5.35e-05	11.2947	0.000285874
10.6639	0.000824026	10.6936	-0.000101874	11.3034	0.00029146
10.6721	0.000663174	10.7018	-0.000130737	11.3122	0.000297046
10.6803	0.000555057	10.71	-0.000146922	11.321	0.000322726
10.6884	0.000489795	10.7182	-0.000161229	11.3298	0.000364286
10.6966	0.00112	10.7264	-0.000174206	11.3385	0.000381132
10.7048	0.0021	10.7345	-0.000191052	11.3473	0.000404499
10.713	0.00318	10.7427	-0.000218074	11.3561	0.000453326
10.7212	0.00394	10.7509	-0.000238309	11.3649	0.000501716
10.7294	0.00427	10.7591	-0.000241469	11.3736	0.000529667
10.7376	0.0037	10.7673	-0.000226295	11.3824	0.000538132
10.7458	0.0039	10.7755	-0.000191831	11.3912	0.00056519
10.754	0.00495	10.7837	-0.000136984	11.3999	0.000627463
10.7622	0.00599	10.7919	-9.31e-05	11.4087	0.000695352
10.7704	0.0068	10.8001	-5.98e-05	11.4175	0.000728391
10.7785	0.00724	10.8082	-4.12e-05	11.4262	0.000765085
10.7867	0.00744	10.8164	-2.44e-05	11.435	0.000817762
10.7949	0.00735	10.8246	1.98e-05	11.4438	0.000871764
10.8031	0.00696	10.8328	0.000105815	11.4526	0.000917203
10.8113	0.00636	10.841	0.00023504	11.4613	0.000970638
10.8195	0.00566	10.8492	0.000366857	11.4701	0.00102
10.8277	0.00498	10.8574	0.000488789	11.4789	0.00106
10.8359	0.00436	10.8656	0.000583871	11.4877	0.00112
10.8441	0.00338	10.8738	0.000654829	11.4964	0.00114
10.8522	0.00302	10.8819	0.000684898	11.5052	0.00116
10.8604	0.00299	10.8901	0.000687919	11.514	0.00127
10.8686	0.00291	10.8983	0.000683934	11.5228	0.00136
10.8768	0.00276	10.9065	0.000674995	11.5315	0.00139
10.885	0.00211	10.9147	0.000661749	11.5403	0.00143
10.8932	0.00123	10.9229	0.000622053	11.5491	0.0015
10.9014	0.000986466	10.9311	0.000548038	11.5578	0.00157
10.9096	0.00125	10.9393	0.00045531	11.5666	0.00163
10.9178	0.00211	10.9475	0.000353932	11.5754	0.00171
10.926	0.00334	10.9557	0.000261342	11.5841	0.00179
10.9341	0.00459	10.9639	0.000198756	11.5929	0.00188
10.9423	0.0053	10.972	0.000175079	11.6017	0.00193
10.9505	0.00534	10.9802	0.000183863	11.6105	0.00201
10.9587	0.00489	10.9884	0.000206398	11.6192	0.00212
10.9669	0.00398	10.9966	0.000228116	11.628	0.00219
10.9751	0.0027	11.0048	0.00024618	11.6368	0.00224
10.9833	0.00164	11.013	0.000260974	11.6456	0.0023
10.9915	0.00113	11.0212	0.000258083	11.6543	0.00237
10.9997	0.000923436	11.0294	0.000239777	11.6631	0.0025
11.0078	0.000873402	11.0376	0.000217999	11.6719	0.00259
11.016	0.000972419	11.0457	0.000195154	11.6806	0.00266
11.0242	0.000875289	11.0539	0.000177999	11.6894	0.00276
11.0324	0.000470786	11.0621	0.000178399	11.6982	0.00286
11.0406	-0.000272115	11.0703	0.000194181	11.707	0.00292
11.0488	-0.000947538	11.0785	0.000208702	11.7157	0.00297
11.057	-0.00138	11.0867	0.000215157	11.7245	0.00311
11.0652	-0.00168	11.0949	0.000214322	11.7333	0.00326
11.0734	-0.00204	11.1031	0.000172535	11.7421	0.00335
11.0816	-0.00249	11.1113	0.000105097	11.7508	0.00343
11.0898	-0.00284	11.1195	3.38e-05	11.7596	0.00353
11.0979	-0.00271	11.1276	-1.35e-05	11.7684	0.00364
11.1061	-0.00242	11.1358	-1.53e-05	11.7771	0.00376
11.1143	-0.00148	11.144	2.23e-05	11.7859	0.00381
11.1225	-0.00037105	11.1522	9.12e-05	11.7947	0.00388
11.1307	0.000630213	11.1604	0.000153115	11.8034	0.004
11.1389	0.00154	11.1686	0.000206023	11.8122	0.00408
11.1471	0.00219	11.1768	0.000251012	11.821	0.00417
11.1553	0.00251	11.185	0.000287503	11.8298	0.00429
11.1635	0.00227	11.1932	0.000320225	11.8385	0.0044
11.1716	0.00181	11.2014	0.000349108	11.8473	0.00452
11.1798	0.00133	11.2096	0.000374607	11.8561	0.00459
11.188	0.000587992	11.2177	0.000391817	11.8649	0.00468
11.1962	-0.000189171	11.2259	0.000401587	11.8736	0.00482
11.2044	-0.000881516	11.2341	0.000398242	11.8824	0.00491
11.2126	-0.00148	11.2423	0.000369071	11.8912	0.005
11.2208	-0.00153	11.2505	0.000329501	11.8999	0.00512
11.229	-0.00119	11.2587	0.000273336	11.9087	0.00524
11.2372	-0.000761372	11.2669	0.000210143	11.9175	0.00534
11.2454	-0.000517918	11.2751	0.000154163	11.9263	0.00548
11.2536	-0.000521948	11.2833	0.000109891	11.935	0.00561
11.2617	-0.000220554	11.2914	7.2e-05	11.9438	0.00571
11.2699	0.000192272	11.2996	4.48e-05	11.9526	0.00584
11.2781	0.00055624	11.3078	4.62e-05	11.9613	0.00596
11.2863	0.000858722	11.316	7.93e-05	11.9701	0.00605
11.2945	0.000602744	11.3242	0.000132236	11.9789	0.00617
11.3027	0.000108264	11.3324	0.000203339	11.9877	0.00631
11.3109	-0.00013328	11.3406	0.000289232	11.9964	0.00643
11.3191	0.00018431	11.3488	0.00037805	12.0052	0.00654
11.3272	0.00109	11.357	0.000467564	12.014	0.00666
11.3354	0.00209	11.3651	0.000553938	12.0228	0.0068
11.3436	0.00331	11.3733	0.000633244	12.0315	0.00692
11.3518	0.00467	11.3815	0.000722162	12.0403	0.00702
11.36	0.00536	11.3897	0.000827224	12.0491	0.00713
11.3682	0.00518	11.3979	0.000941114	12.0578	0.00729
11.3764	0.00452	11.4061	0.00104	12.0666	0.00743
11.3846	0.004	11.4143	0.00112	12.0754	0.00754
11.3928	0.00374	11.4225	0.00119	12.0841	0.00768
11.401	0.0037	11.4307	0.00123	12.0929	0.00781
11.4092	0.00406	11.4389	0.00124	12.1017	0.00791
11.4173	0.0046	11.4471	0.00123	12.1105	0.008
11.4255	0.0051	11.4552	0.00121	12.1192	0.00815
11.4337	0.00555	11.4634	0.00117	12.128	0.00829
11.4419	0.0054	11.4716	0.00113	12.1368	0.0084
11.4501	0.0048	11.4798	0.00111	12.1456	0.00852
11.4583	0.00402	11.488	0.00111	12.1543	0.00862
11.4665	0.0038	11.4962	0.00115	12.1631	0.00877
11.4747	0.00372	11.5044	0.0012	12.1719	0.00894
11.4829	0.00348	11.5126	0.00124	12.1806	0.00908
11.491	0.00283	11.5208	0.00127	12.1894	0.00918
11.4992	0.00253	11.529	0.00129	12.1982	0.0093
11.5074	0.00324	11.5371	0.0013	12.207	0.00949
11.5156	0.00422	11.5453	0.00131	12.2157	0.00962
11.5238	0.00507	11.5535	0.00137	12.2245	0.00975
11.532	0.00577	11.5617	0.00147	12.2333	0.00992
11.5402	0.00568	11.5699	0.00158	12.2421	0.01004
11.5484	0.00539	11.5781	0.00169	12.2508	0.01016
11.5566	0.00645	11.5863	0.00181	12.2596	0.01035
11.5648	0.00779	11.5945	0.00194	12.2684	0.01049
11.573	0.00882	11.6027	0.00208	12.2771	0.0106
11.5811	0.00896	11.6108	0.00223	12.2859	0.01077
11.5893	0.00868	11.619	0.00237	12.2947	0.01094
11.5975	0.00826	11.6272	0.00249	12.3034	0.01108
11.6057	0.00832	11.6354	0.0026	12.3122	0.01124
11.6139	0.00871	11.6436	0.0027	12.321	0.01142
11.6221	0.00916	11.6518	0.00278	12.3298	0.01158
11.6303	0.00964	11.66	0.00285	12.3385	0.01177
11.6385	0.01018	11.6682	0.00292	12.3473	0.01195
11.6467	0.01061	11.6764	0.00298	12.3561	0.01212
11.6548	0.01087	11.6845	0.00303	12.3649	0.01226
11.663	0.01113	11.6927	0.0031	12.3736	0.01243
11.6712	0.01083	11.7009	0.00318	12.3824	0.01263
11.6794	0.0098	11.7091	0.00328	12.3912	0.01283
11.6876	0.0088	11.7173	0.00337	12.4	0.01305
11.6958	0.00796	11.7255	0.00345	12.4087	0.01325
11.704	0.00718	11.7337	0.00351	12.4175	0.01345
11.7122	0.00674	11.7419	0.00355	12.4263	0.01368
11.7204	0.00669	11.7501	0.00359	12.435	0.0139
11.7286	0.00698	11.7583	0.00366	12.4438	0.01412
11.7367	0.00763	11.7665	0.00375	12.4526	0.01433
11.7449	0.00836	11.7746	0.00388	12.4613	0.01459
11.7531	0.0086	11.7828	0.00402	12.4701	0.01486
11.7613	0.00822	11.791	0.00416	12.4789	0.01508
11.7695	0.00793	11.7992	0.0043	12.4877	0.01532
11.7777	0.00825	11.8074	0.00441	12.4964	0.01557
11.7859	0.00892	11.8156	0.0045	12.5052	0.01585
11.7941	0.0094	11.8238	0.00458	12.514	0.01614
11.8023	0.00955	11.832	0.00463	12.5228	0.01638
11.8104	0.00992	11.8402	0.00466	12.5315	0.01665
11.8186	0.01037	11.8483	0.00468	12.5403	0.01696
11.8268	0.01078	11.8565	0.00472	12.5491	0.01726
11.835	0.01101	11.8647	0.00478	12.5578	0.01757
11.8432	0.01103	11.8729	0.00485	12.5666	0.01792
11.8514	0.01069	11.8811	0.00493	12.5754	0.01827
11.8596	0.01052	11.8893	0.005	12.5842	0.01862
11.8678	0.01072	11.8975	0.00508	12.5929	0.01896
11.876	0.01141	11.9057	0.00517	12.6017	0.01932
11.8842	0.01214	11.9139	0.00528	12.6105	0.01971
11.8924	0.01273	11.9221	0.00542	12.6192	0.0201
11.9005	0.01285	11.9302	0.00558	12.628	0.02048
11.9087	0.01266	11.9384	0.00575	12.6368	0.02089
11.9169	0.01232	11.9466	0.00593	12.6456	0.02132
11.9251	0.01162	11.9548	0.00609	12.6543	0.02173
11.9333	0.0106	11.963	0.00625	12.6631	0.02218
11.9415	0.00975	11.9712	0.0064	12.6719	0.02264
11.9497	0.00921	11.9794	0.00656	12.6806	0.02309
11.9579	0.00878	11.9876	0.00672	12.6894	0.0236
11.9661	0.00841	11.9958	0.0069	12.6982	0.02411
11.9742	0.00838	12.0039	0.00711	12.707	0.02461
11.9824	0.00898	12.0121	0.0073	12.7157	0.02517
11.9906	0.00964	12.0203	0.00746	12.7245	0.02575
11.9988	0.01013	12.0285	0.0076	12.7333	0.02634
12.007	0.01012	12.0367	0.00769	12.7421	0.02696
12.0152	0.00977	12.0449	0.00774	12.7508	0.02759
12.0234	0.00971	12.0531	0.00774	12.7596	0.02825
12.0316	0.01066	12.0613	0.00772	12.7684	0.02894
12.0398	0.01215	12.0695	0.00771	12.7771	0.02967
12.048	0.01389	12.0777	0.00772	12.7859	0.03043
12.0562	0.01599	12.0859	0.00775	12.7947	0.03118
12.0643	0.01788	12.094	0.00782	12.8035	0.03202
12.0725	0.01936	12.1022	0.0079	12.8122	0.03288
12.0807	0.01978	12.1104	0.00799	12.821	0.03374
12.0889	0.01907	12.1186	0.00808	12.8298	0.03467
12.0971	0.01789	12.1268	0.00819	12.8385	0.03566
12.1053	0.01677	12.135	0.0083	12.8473	0.03669
12.1135	0.0158	12.1432	0.00844	12.8561	0.03777
12.1217	0.01504	12.1514	0.00862	12.8649	0.03892
12.1298	0.0152	12.1596	0.00883	12.8736	0.0401
12.138	0.01545	12.1677	0.00904	12.8824	0.04137
12.1462	0.0154	12.1759	0.00923	12.8912	0.0427
12.1544	0.01465	12.1841	0.00941	12.9	0.04413
12.1626	0.01359	12.1923	0.00958	12.9087	0.04564
12.1708	0.0127	12.2005	0.00976	12.9175	0.04717
12.179	0.01203	12.2087	0.00997	12.9263	0.04877
12.1872	0.01155	12.2169	0.0102	12.935	0.05049
12.1954	0.01235	12.2251	0.01041	12.9438	0.05231
12.2036	0.01341	12.2333	0.0106	12.9526	0.05425
12.2118	0.01418	12.2415	0.01076	12.9613	0.0563
12.2199	0.01434	12.2497	0.0109	12.9701	0.05848
12.2281	0.01411	12.2578	0.01104	12.9789	0.0608
12.2363	0.01388	12.266	0.01119	12.9877	0.06322
12.2445	0.01367	12.2742	0.01134	12.9964	0.06576
12.2527	0.01344	12.2824	0.01148	13.0052	0.06846
12.2609	0.01338	12.2906	0.01161	13.014	0.07131
12.2691	0.01396	12.2988	0.01172	13.0228	0.07433
12.2773	0.01486	12.307	0.01182	13.0315	0.07754
12.2855	0.01577	12.3152	0.0119	13.0403	0.08092
12.2936	0.01653	12.3234	0.012	13.0491	0.08448
12.3018	0.01712	12.3316	0.01214	13.0579	0.08828
12.31	0.01745	12.3397	0.01232	13.0666	0.09226
12.3182	0.01873	12.3479	0.01252	13.0754	0.09642
12.3264	0.02101	12.3561	0.01274	13.0842	0.10087
12.3346	0.02324	12.3643	0.01295	13.0929	0.10554
12.3428	0.0251	12.3725	0.01316	13.1017	0.11048
12.351	0.02618	12.3807	0.01336	13.1105	0.11564
12.3592	0.02576	12.3889	0.01358	13.1192	0.12104
12.3674	0.02466	12.3971	0.0138	13.128	0.12675
12.3756	0.02458	12.4053	0.01403	13.1368	0.13274
12.3837	0.02475	12.4134	0.01425	13.1456	0.13901
12.3919	0.02469	12.4216	0.01445	13.1543	0.14561
12.4001	0.02419	12.4298	0.01463	13.1631	0.1525
12.4083	0.02299	12.438	0.0148	13.1719	0.1597
12.4165	0.02215	12.4462	0.01497	13.1806	0.16725
12.4247	0.02181	12.4544	0.01512	13.1894	0.1751
12.4329	0.0217	12.4626	0.0153	13.1982	0.1833
12.4411	0.02137	12.4708	0.01549	13.207	0.19186
12.4493	0.02072	12.479	0.01569	13.2157	0.20074
12.4574	0.02031	12.4871	0.0159	13.2245	0.20997
12.4656	0.02086	12.4953	0.01613	13.2333	0.2195
12.4738	0.02193	12.5035	0.01637	13.2421	0.2294
12.482	0.02297	12.5117	0.01662	13.2508	0.23971
12.4902	0.02387	12.5199	0.01685	13.2596	0.2503
12.4984	0.02542	12.5281	0.01709	13.2684	0.26121
12.5066	0.0271	12.5363	0.01733	13.2772	0.2726
12.5148	0.02859	12.5445	0.01759	13.2859	0.28447
12.523	0.02985	12.5527	0.01785	13.2947	0.29653
12.5312	0.03009	12.5609	0.01814	13.3035	0.30932
12.5393	0.0292	12.5691	0.01846	13.3122	0.32245
12.5475	0.02803	12.5772	0.01881	13.321	0.33543
12.5557	0.02697	12.5854	0.01918	13.3298	0.34867
12.5639	0.02604	12.5936	0.01956	13.3385	0.36216
12.5721	0.02604	12.6018	0.01995	13.3473	0.37599
12.5803	0.02662	12.61	0.02034	13.3561	0.39007
12.5885	0.02751	12.6182	0.02073	13.3649	0.4044
12.5967	0.02889	12.6264	0.02111	13.3736	0.41892
12.6049	0.03024	12.6346	0.02149	13.3824	0.43357
12.613	0.03136	12.6428	0.02188	13.3912	0.4485
12.6212	0.03171	12.6509	0.02229	13.4	0.46367
12.6294	0.03174	12.6591	0.02272	13.4087	0.47893
12.6376	0.03173	12.6673	0.02316	13.4175	0.4944
12.6458	0.03142	12.6755	0.02361	13.4263	0.51002
12.654	0.03061	12.6837	0.02407	13.435	0.52573
12.6622	0.0301	12.6919	0.02455	13.4438	0.54151
12.6704	0.03015	12.7001	0.02502	13.4526	0.55734
12.6786	0.03051	12.7083	0.02551	13.4614	0.57319
12.6868	0.03109	12.7165	0.02601	13.4701	0.58908
12.695	0.03203	12.7247	0.02653	13.4789	0.60492
12.7031	0.03312	12.7328	0.02706	13.4877	0.62071
12.7113	0.03432	12.741	0.0276	13.4964	0.63654
12.7195	0.03535	12.7492	0.02816	13.5052	0.65227
12.7277	0.0361	12.7574	0.02876	13.514	0.66784
12.7359	0.03629	12.7656	0.02939	13.5228	0.68331
12.7441	0.03653	12.7738	0.03008	13.5315	0.69864
12.7523	0.03693	12.782	0.03082	13.5403	0.71381
12.7605	0.03742	12.7902	0.03159	13.5491	0.72873
12.7687	0.0382	12.7984	0.03241	13.5579	0.74339
12.7768	0.03905	12.8065	0.03324	13.5666	0.7579
12.785	0.04048	12.8147	0.0341	13.5754	0.77217
12.7932	0.04225	12.8229	0.03498	13.5842	0.7861
12.8014	0.04395	12.8311	0.03588	13.5929	0.79971
12.8096	0.04547	12.8393	0.03681	13.6017	0.81297
12.8178	0.04666	12.8475	0.03778	13.6105	0.82595
12.826	0.0475	12.8557	0.03879	13.6192	0.83858
12.8342	0.04782	12.8639	0.03984	13.628	0.85077
12.8424	0.04886	12.8721	0.04095	13.6368	0.86258
12.8506	0.05014	12.8803	0.04213	13.6456	0.87404
12.8587	0.05161	12.8885	0.04337	13.6543	0.88503
12.8669	0.05316	12.8966	0.04467	13.6631	0.89561
12.8751	0.0547	12.9048	0.04605	13.6719	0.90571
12.8833	0.05685	12.913	0.0475	13.6807	0.91534
12.8915	0.05924	12.9212	0.04901	13.6894	0.92454
12.8997	0.06135	12.9294	0.0506	13.6982	0.93327
12.9079	0.06309	12.9376	0.05227	13.707	0.94149
12.9161	0.0633	12.9458	0.05402	13.7157	0.94921
12.9243	0.06341	12.954	0.05587	13.7245	0.9564
12.9324	0.06412	12.9622	0.05782	13.7333	0.96301
12.9406	0.06514	12.9703	0.05986	13.7421	0.96909
12.9488	0.06612	12.9785	0.06199	13.7508	0.97466
12.957	0.06697	12.9867	0.06422	13.7596	0.9797
12.9652	0.06841	12.9949	0.06661	13.7684	0.98415
12.9734	0.0703	13.0031	0.06914	13.7772	0.98809
12.9816	0.07244	13.0113	0.07184	13.7859	0.99152
12.9898	0.07525	13.0195	0.0747	13.7947	0.99436
12.998	0.07855	13.0277	0.0777	13.8035	0.99664
13.0062	0.08166	13.0359	0.08085	13.8122	0.99838
13.0144	0.08437	13.0441	0.08414	13.821	0.99961
13.0225	0.08658	13.0523	0.08759	13.8298	0.9999
13.0307	0.08813	13.0604	0.09121	13.8385	1
13.0389	0.08973	13.0686	0.09501	13.8473	0.99961
13.0471	0.09254	13.0768	0.09902	13.8561	0.99922
13.0553	0.0961	13.085	0.10324	13.8649	0.99779
13.0635	0.09972	13.0932	0.1077	13.8736	0.99582
13.0717	0.10313	13.1014	0.11239	13.8824	0.9934
13.0799	0.10627	13.1096	0.11731	13.8912	0.99048
13.0881	0.10992	13.1178	0.12246	13.9	0.98702
13.0962	0.11502	13.126	0.12785	13.9087	0.9831
13.1044	0.12021	13.1341	0.13348	13.9175	0.97878
13.1126	0.12493	13.1423	0.13935	13.9263	0.97397
13.1208	0.13096	13.1505	0.14548	13.9351	0.96866
13.129	0.13719	13.1587	0.15186	13.9438	0.96293
13.1372	0.1429	13.1669	0.15849	13.9526	0.95681
13.1454	0.14813	13.1751	0.16538	13.9614	0.95033
13.1536	0.15329	13.1833	0.17253	13.9701	0.94338
13.1618	0.15911	13.1915	0.17998	13.9789	0.93594
13.17	0.16523	13.1997	0.18773	13.9877	0.9282
13.1782	0.17171	13.2079	0.19578	13.9964	0.92016
13.1863	0.17861	13.216	0.20414	14.0052	0.91174
13.1945	0.18561	13.2242	0.21278	14.014	0.90304
13.2027	0.19299	13.2324	0.22171	14.0228	0.894
13.2109	0.20054	13.2406	0.23093	14.0315	0.88465
13.2191	0.20875	13.2488	0.24046	14.0403	0.8751
13.2273	0.21756	13.257	0.25031	14.0491	0.86521
13.2355	0.22677	13.2652	0.26046	14.0579	0.85505
13.2437	0.23555	13.2734	0.27094	14.0666	0.8447
13.2518	0.2444	13.2816	0.28172	14.0754	0.83408
13.26	0.25329	13.2897	0.29279	14.0842	0.8232
13.2682	0.26251	13.2979	0.30412	14.0929	0.81215
13.2764	0.27264	13.3061	0.31568	14.1017	0.80091
13.2846	0.28328	13.3143	0.32748	14.1105	0.78949
13.2928	0.29419	13.3225	0.33952	14.1193	0.77789
13.301	0.30545	13.3307	0.3518	14.128	0.76614
13.3092	0.3173	13.3389	0.36433	14.1368	0.75435
13.3174	0.32924	13.3471	0.37711	14.1456	0.74244
13.3256	0.34074	13.3553	0.39014	14.1544	0.73033
13.3338	0.35264	13.3635	0.40338	14.1631	0.71813
13.3419	0.36547	13.3717	0.41681	14.1719	0.70594
13.3501	0.37764	13.3798	0.43042	14.1807	0.69366
13.3583	0.39002	13.388	0.4442	14.1894	0.68128
13.3665	0.40424	13.3962	0.45816	14.1982	0.66882
13.3747	0.4184	13.4044	0.47228	14.207	0.65639
13.3829	0.43277	13.4126	0.48657	14.2157	0.64398
13.3911	0.44726	13.4208	0.50099	14.2245	0.63152
13.3993	0.46163	13.429	0.5155	14.2333	0.61906
13.4075	0.47557	13.4372	0.53007	14.2421	0.60662
13.4156	0.48974	13.4454	0.54469	14.2508	0.59423
13.4238	0.50365	13.4535	0.55931	14.2596	0.58188
13.432	0.51763	13.4617	0.57394	14.2684	0.56957
13.4402	0.53324	13.4699	0.5886	14.2772	0.55732
13.4484	0.55084	13.4781	0.60329	14.2859	0.54514
13.4566	0.56817	13.4863	0.61797	14.2947	0.533
13.4648	0.58444	13.4945	0.63263	14.3035	0.52097
13.473	0.60008	13.5027	0.64726	14.3122	0.509
13.4812	0.61547	13.5109	0.66179	14.321	0.49714
13.4894	0.62996	13.5191	0.6762	14.3298	0.48542
13.4976	0.64352	13.5273	0.69047	14.3386	0.4738
13.5057	0.65697	13.5354	0.70457	14.3473	0.46226
13.5139	0.67056	13.5436	0.71848	14.3561	0.45088
13.5221	0.68376	13.5518	0.73223	14.3649	0.43966
13.5303	0.69792	13.56	0.74579	14.3736	0.42863
13.5385	0.71186	13.5682	0.75917	14.3824	0.41775
13.5467	0.72551	13.5764	0.77234	14.3912	0.40697
13.5549	0.73904	13.5846	0.78528	14.4	0.39631
13.5631	0.75161	13.5928	0.79797	14.4087	0.38579
13.5713	0.76431	13.601	0.81041	14.4175	0.37542
13.5794	0.77689	13.6091	0.82259	14.4263	0.36524
13.5876	0.79017	13.6173	0.83447	14.4351	0.35524
13.5958	0.80378	13.6255	0.84602	14.4438	0.34542
13.604	0.81666	13.6337	0.85722	14.4526	0.33573
13.6122	0.8286	13.6419	0.86803	14.4614	0.32619
13.6204	0.84044	13.6501	0.87845	14.4701	0.31678
13.6286	0.85183	13.6583	0.88847	14.4789	0.30718
13.6368	0.86258	13.6665	0.89812	14.4877	0.29782
13.645	0.87267	13.6747	0.9074	14.4964	0.28898
13.6532	0.88337	13.6829	0.9163	14.5052	0.28018
13.6613	0.89396	13.6911	0.92479	14.514	0.27158
13.6695	0.904	13.6992	0.93286	14.5228	0.26337
13.6777	0.91425	13.7074	0.94053	14.5315	0.25533
13.6859	0.92388	13.7156	0.94779	14.5403	0.24744
13.6941	0.93242	13.7238	0.95461	14.5491	0.23974
13.7023	0.93997	13.732	0.96098	14.5579	0.23222
13.7105	0.947	13.7402	0.96687	14.5666	0.22486
13.7187	0.95347	13.7484	0.97228	14.5754	0.2177
13.7269	0.95934	13.7566	0.97718	14.5842	0.21072
13.735	0.96464	13.7648	0.98159	14.593	0.20391
13.7432	0.96942	13.7729	0.98553	14.6017	0.19728
13.7514	0.974	13.7811	0.98896	14.6105	0.19079
13.7596	0.9783	13.7893	0.99195	14.6193	0.18449
13.7678	0.98221	13.7975	0.99453	14.628	0.17839
13.776	0.98574	13.8057	0.99661	14.6368	0.17243
13.7842	0.98908	13.8139	0.99819	14.6456	0.16663
13.7924	0.99206	13.8221	0.99928	14.6544	0.16101
13.8006	0.99461	13.8303	0.99988	14.6631	0.15552
13.8088	0.99677	13.8385	1	14.6719	0.15021
13.817	0.99859	13.8467	0.99966	14.6807	0.14505
13.8251	0.99963	13.8549	0.99887	14.6894	0.14002
13.8333	1	13.863	0.99763	14.6982	0.13521
13.8415	0.99984	13.8712	0.99593	14.707	0.13052
13.8497	0.99861	13.8794	0.99379	14.7157	0.12593
13.8579	0.99675	13.8876	0.99123	14.7245	0.1215
13.8661	0.99486	13.8958	0.98825	14.7333	0.11721
13.8743	0.99308	13.904	0.98486	14.7421	0.11305
13.8825	0.99116	13.9122	0.98109	14.7508	0.10901
13.8907	0.98901	13.9204	0.97692	14.7596	0.1051
13.8988	0.98626	13.9285	0.97235	14.7684	0.10135
13.907	0.98318	13.9367	0.9674	14.7772	0.09774
13.9152	0.98028	13.9449	0.96205	14.7859	0.09424
13.9234	0.97769	13.9531	0.95632	14.7947	0.09084
13.9316	0.9734	13.9613	0.95024	14.8035	0.08755
13.9398	0.9676	13.9695	0.94383	14.8123	0.08436
13.948	0.9618	13.9777	0.93709	14.821	0.08127
13.9562	0.95642	13.9859	0.93003	14.8298	0.07832
13.9644	0.95021	13.9941	0.92264	14.8386	0.07548
13.9726	0.94411	14.0023	0.91494	14.8473	0.07271
13.9808	0.93756	14.0105	0.90694	14.8561	0.07004
13.9889	0.92982	14.0186	0.89864	14.8649	0.06748
13.9971	0.92118	14.0268	0.89007	14.8736	0.06499
14.0053	0.91277	14.035	0.88124	14.8824	0.0626
14.0135	0.90572	14.0432	0.87218	14.8912	0.06034
14.0217	0.89898	14.0514	0.86288	14.9	0.05812
14.0299	0.89201	14.0596	0.85336	14.9087	0.05595
14.0381	0.88335	14.0678	0.84363	14.9175	0.05391
14.0463	0.87299	14.076	0.83372	14.9263	0.05195
14.0544	0.86267	14.0842	0.82362	14.9351	0.05001
14.0626	0.85294	14.0923	0.81335	14.9438	0.04822
14.0708	0.84243	14.1005	0.8029	14.9526	0.0465
14.079	0.83138	14.1087	0.79228	14.9614	0.04478
14.0872	0.82056	14.1169	0.7815	14.9701	0.04317
14.0954	0.80947	14.1251	0.77056	14.9789	0.04158
14.1036	0.79838	14.1333	0.75944	14.9877	0.04005
14.1118	0.78698	14.1415	0.74816	14.9965	0.03863
14.12	0.776	14.1497	0.73674	15.0052	0.03725
14.1282	0.76555	14.1579	0.7252	15.014	0.03592
14.1364	0.75435	14.1661	0.71357	15.0228	0.03465
14.1445	0.74251	14.1743	0.70189	15.0315	0.0334
14.1527	0.73068	14.1824	0.6902	15.0403	0.03222
14.1609	0.71954	14.1906	0.67851	15.0491	0.03109
14.1691	0.70838	14.1988	0.66682	15.0579	0.03
14.1773	0.697	14.207	0.65512	15.0666	0.02898
14.1855	0.68571	14.2152	0.64342	15.0754	0.02794
14.1937	0.67382	14.2234	0.63174	15.0842	0.02698
14.2019	0.66208	14.2316	0.62008	15.093	0.02606
14.2101	0.65113	14.2398	0.60845	15.1017	0.02514
14.2182	0.64098	14.248	0.59687	15.1105	0.02431
14.2264	0.63035	14.2561	0.58535	15.1193	0.02346
14.2346	0.61997	14.2643	0.57389	15.128	0.02265
14.2428	0.60837	14.2725	0.56246	15.1368	0.02192
14.251	0.59567	14.2807	0.55107	15.1456	0.02116
14.2592	0.5833	14.2889	0.53974	15.1544	0.02043
14.2674	0.571	14.2971	0.5285	15.1631	0.01976
14.2756	0.55855	14.3053	0.51734	15.1719	0.01912
14.2838	0.54703	14.3135	0.50625	15.1807	0.01852
14.292	0.53628	14.3217	0.49522	15.1894	0.01791
14.3002	0.52602	14.3299	0.48425	15.1982	0.0173
14.3083	0.51537	14.338	0.47333	15.207	0.01673
14.3165	0.50406	14.3462	0.46248	15.2158	0.01623
14.3247	0.49295	14.3544	0.45169	15.2245	0.01576
14.3329	0.48204	14.3626	0.441	15.2333	0.01527
14.3411	0.47077	14.3708	0.43042	15.2421	0.0148
14.3493	0.45984	14.379	0.41998	15.2508	0.01437
14.3575	0.44954	14.3872	0.40968	15.2596	0.01395
14.3657	0.4394	14.3954	0.39955	15.2684	0.01349
14.3739	0.42868	14.4036	0.38959	15.2772	0.01309
14.382	0.41831	14.4117	0.37977	15.2859	0.01269
14.3902	0.40823	14.4199	0.37008	15.2947	0.01228
14.3984	0.39802	14.4281	0.36049	15.3035	0.01194
14.4066	0.38784	14.4363	0.35103	15.3123	0.01162
14.4148	0.37777	14.4445	0.34171	15.321	0.01132
14.423	0.36817	14.4527	0.33256	15.3298	0.01099
14.4312	0.35912	14.4609	0.32359	15.3386	0.01067
14.4394	0.35055	14.4691	0.3148	15.3473	0.01039
14.4476	0.34177	14.4773	0.30618	15.3561	0.01012
14.4558	0.33256	14.4855	0.29771	15.3649	0.00988
14.4639	0.32347	14.4937	0.28939	15.3736	0.00959
14.4721	0.31444	14.5018	0.28121	15.3824	0.0093
14.4803	0.30541	14.51	0.27321	15.3912	0.00906
14.4885	0.29649	14.5182	0.26537	15.4	0.00883
14.4967	0.28849	14.5264	0.25769	15.4087	0.00858
14.5049	0.28148	14.5346	0.25018	15.4175	0.00836
14.5131	0.27452	14.5428	0.24282	15.4263	0.00814
14.5213	0.26731	14.551	0.23561	15.4351	0.00793
14.5295	0.25932	14.5592	0.22856	15.4438	0.00772
14.5376	0.25125	14.5674	0.22167	15.4526	0.00753
14.5458	0.24349	14.5755	0.21497	15.4614	0.00738
14.554	0.23644	14.5837	0.20846	15.4702	0.0072
14.5622	0.22996	14.5919	0.20213	15.4789	0.00703
14.5704	0.22391	14.6001	0.19599	15.4877	0.00686
14.5786	0.21673	14.6083	0.19	15.4965	0.00672
14.5868	0.20946	14.6165	0.18415	15.5052	0.00658
14.595	0.20261	14.6247	0.1784	15.514	0.0064
14.6032	0.19636	14.6329	0.17277	15.5228	0.00624
14.6114	0.19077	14.6411	0.16726	15.5315	0.0061
14.6196	0.18476	14.6493	0.16189	15.5403	0.00598
14.6277	0.1786	14.6575	0.15669	15.5491	0.00589
14.6359	0.17254	14.6656	0.15163	15.5579	0.00577
14.6441	0.1667	14.6738	0.14672	15.5666	0.00562
14.6523	0.16137	14.682	0.14192	15.5754	0.00551
14.6605	0.15661	14.6902	0.13724	15.5842	0.0054
14.6687	0.15201	14.6984	0.13264	15.593	0.00529
14.6769	0.14699	14.7066	0.12815	15.6017	0.00515
14.6851	0.14204	14.7148	0.12376	15.6105	0.00504
14.6933	0.13729	14.723	0.11951	15.6193	0.00495
14.7014	0.1327	14.7311	0.11538	15.628	0.00485
14.7096	0.12784	14.7393	0.11137	15.6368	0.00479
14.7178	0.12323	14.7475	0.1075	15.6456	0.00475
14.726	0.11911	14.7557	0.10374	15.6544	0.00465
14.7342	0.11484	14.7639	0.1001	15.6631	0.00453
14.7424	0.11006	14.7721	0.09657	15.6719	0.00444
14.7506	0.10544	14.7803	0.09316	15.6807	0.0044
14.7588	0.10153	14.7885	0.08985	15.6895	0.00429
14.767	0.09816	14.7967	0.08666	15.6982	0.00418
14.7752	0.09503	14.8049	0.08361	15.707	0.00413
14.7833	0.09203	14.8131	0.08066	15.7158	0.00409
14.7915	0.08926	14.8212	0.07781	15.7245	0.00407
14.7997	0.0868	14.8294	0.07502	15.7333	0.00399
14.8079	0.08461	14.8376	0.0723	15.7421	0.00392
14.8161	0.08265	14.8458	0.06966	15.7508	0.00389
14.8243	0.07984	14.854	0.06712	15.7596	0.00383
14.8325	0.07711	14.8622	0.06468	15.7684	0.00377
14.8407	0.07448	14.8704	0.06236	15.7772	0.00369
14.8489	0.07174	14.8786	0.06016	15.7859	0.00363
14.857	0.06918	14.8868	0.05805	15.7947	0.00361
14.8652	0.06688	14.8949	0.05604	15.8035	0.00356
14.8734	0.06439	14.9031	0.05409	15.8123	0.00349
14.8816	0.06181	14.9113	0.05222	15.821	0.00344
14.8898	0.05925	14.9195	0.05041	15.8298	0.00339
14.898	0.05667	14.9277	0.04865	15.8386	0.00336
14.9062	0.05425	14.9359	0.04692	15.8473	0.00332
14.9144	0.05204	14.9441	0.04526	15.8561	0.00328
14.9226	0.04987	14.9523	0.04367	15.8649	0.00324
14.9308	0.04805	14.9605	0.04215	15.8737	0.00323
14.939	0.04649	14.9687	0.04071	15.8824	0.00318
14.9471	0.04506	14.9769	0.03933	15.8912	0.00315
14.9553	0.04359	14.985	0.03803	15.9	0.00314
14.9635	0.04207	14.9932	0.0368	15.9087	0.00312
14.9717	0.04052	15.0014	0.03563	15.9175	0.0031
14.9799	0.03843	15.0096	0.03449	15.9263	0.00305
14.9881	0.03629	15.0178	0.03337	15.9351	0.00304
14.9963	0.03454	15.026	0.03228	15.9438	0.00301
15.0045	0.03309	15.0342	0.03121	15.9526	0.00297
15.0127	0.03187	15.0424	0.03016	15.9614	0.00296
15.0208	0.03102	15.0506	0.02913	15.9702	0.00294
15.029	0.03045	15.0587	0.02812	15.9789	0.00293
15.0372	0.02969	15.0669	0.0271	15.9877	0.00289
15.0454	0.02863	15.0751	0.02611	15.9965	0.00288
15.0536	0.0275	15.0833	0.02515	16.0052	0.00288
15.0618	0.0266	15.0915	0.02425	16.014	0.00287
15.07	0.02591	15.0997	0.02342	16.0228	0.00287
15.0782	0.02528	15.1079	0.02268	16.0316	0.00287
15.0864	0.02469	15.1161	0.022	16.0403	0.00287
15.0946	0.02373	15.1243	0.02138	16.0491	0.00288
15.1028	0.02237	15.1325	0.02078	16.0579	0.00288
15.1109	0.02083	15.1406	0.02021	16.0666	0.00289
15.1191	0.01952	15.1488	0.01963	16.0754	0.00289
15.1273	0.01839	15.157	0.01907	16.0842	0.00289
15.1355	0.01736	15.1652	0.0185	16.093	0.00287
15.1437	0.01668	15.1734	0.01794	16.1017	0.00286
15.1519	0.01616	15.1816	0.01739	16.1105	0.00283
15.1601	0.01569	15.1898	0.01685	16.1193	0.00284
15.1683	0.01612	15.198	0.01631	16.1281	0.00287
15.1765	0.01695	15.2062	0.01576	16.1368	0.00288
15.1846	0.01765	15.2143	0.01522	16.1456	0.00288
15.1928	0.01818	15.2225	0.01468	16.1544	0.00288
15.201	0.01914	15.2307	0.01417	16.1631	0.00288
15.2092	0.02083	15.2389	0.01368	16.1719	0.00287
15.2174	0.02209	15.2471	0.01321	16.1807	0.00286
15.2256	0.0225	15.2553	0.01278	16.1895	0.00287
15.2338	0.02203	15.2635	0.01236	16.1982	0.00288
15.242	0.02135	15.2717	0.01196	16.207	0.00288
15.2502	0.02074	15.2799	0.01158	16.2158	0.00289
15.2584	0.01993	15.2881	0.01122	16.2245	0.00289
15.2665	0.01967	15.2963	0.01089	16.2333	0.00289
15.2747	0.01979	15.3044	0.01059	16.2421	0.00289
15.2829	0.01939	15.3126	0.01034	16.2509	0.00288
15.2911	0.01822	15.3208	0.01011	16.2596	0.00286
15.2993	0.01713	15.329	0.00991	16.2684	0.00285
15.3075	0.01638	15.3372	0.00972	16.2772	0.00285
15.3157	0.01577	15.3454	0.00952	16.2859	0.00284
15.3239	0.01522	15.3536	0.00931	16.2947	0.00286
15.3321	0.01466	15.3618	0.00908	16.3035	0.00288
15.3402	0.01402	15.37	0.00885	16.3123	0.00289
15.3484	0.01335	15.3781	0.00863	16.321	0.00289
15.3566	0.01283	15.3863	0.00842	16.3298	0.00289
15.3648	0.01237	15.3945	0.00824	16.3386	0.0029
15.373	0.01189	15.4027	0.00807	16.3473	0.00292
15.3812	0.01161	15.4109	0.00791	16.3561	0.00293
15.3894	0.01182	15.4191	0.00775	16.3649	0.00293
15.3976	0.01228	15.4273	0.00761	16.3737	0.00293
15.4058	0.01229	15.4355	0.00745	16.3824	0.00293
15.414	0.01166	15.4437	0.00729	16.3912	0.00293
15.4222	0.01058	15.4519	0.0071	16.4	0.00293
15.4303	0.01021	15.46	0.0069	16.4088	0.00293
15.4385	0.01049	15.4682	0.00671	16.4175	0.00292
15.4467	0.01053	15.4764	0.00652	16.4263	0.00291
15.4549	0.01006	15.4846	0.00637	16.4351	0.00289
15.4631	0.0104	15.4928	0.00624	16.4438	0.00288
15.4713	0.01148	15.501	0.00612	16.4526	0.00289
15.4795	0.01237	15.5092	0.00601	16.4614	0.00289
15.4877	0.0128	15.5174	0.0059	16.4702	0.00289
15.4959	0.01211	15.5256	0.00579	16.4789	0.00288
15.504	0.01073	15.5337	0.00569	16.4877	0.00286
15.5122	0.00946	15.5419	0.00561	16.4965	0.00283
15.5204	0.00844	15.5501	0.00553	16.5052	0.00279
15.5286	0.0076	15.5583	0.00547	16.514	0.00278
15.5368	0.00688	15.5665	0.00537	16.5228	0.00277
15.545	0.00694	15.5747	0.00525	16.5316	0.00275
15.5532	0.00758	15.5829	0.00511	16.5403	0.00273
15.5614	0.00842	15.5911	0.00498	16.5491	0.00272
15.5696	0.0093	15.5993	0.00486	16.5579	0.0027
15.5777	0.00964	15.6075	0.00476	16.5666	0.0027
15.5859	0.0093	15.6157	0.00468	16.5754	0.00269
15.5941	0.00884	15.6238	0.0046	16.5842	0.00266
15.6023	0.00844	15.632	0.00454	16.593	0.00262
15.6105	0.00807	15.6402	0.0045	16.6017	0.00262
15.6187	0.00771	15.6484	0.00447	16.6105	0.00261
15.6269	0.00734	15.6566	0.00444	16.6193	0.00259
15.6351	0.00694	15.6648	0.00442	16.6281	0.00253
15.6433	0.00778	15.673	0.0044	16.6368	0.00253
15.6515	0.00892	15.6812	0.00438	16.6456	0.00252
15.6596	0.00981	15.6894	0.00436	16.6544	0.00252
15.6678	0.01033	15.6975	0.00434	16.6631	0.00251
15.676	0.01022	15.7057	0.0043	16.6719	0.00247
15.6842	0.0099	15.7139	0.00427	16.6807	0.00243
15.6924	0.0096	15.7221	0.00423	16.6895	0.00237
15.7006	0.00933	15.7303	0.00416	16.6982	0.00234
15.7088	0.00894	15.7385	0.00407	16.707	0.00233
15.717	0.0087	15.7467	0.00397	16.7158	0.00231
15.7252	0.00876	15.7549	0.00385	16.7245	0.00224
15.7334	0.00925	15.7631	0.00374	16.7333	0.0022
15.7416	0.01001	15.7713	0.00363	16.7421	0.00216
15.7497	0.01065	15.7795	0.00354	16.7509	0.00215
15.7579	0.01108	15.7876	0.00347	16.7596	0.00213
15.7661	0.01107	15.7958	0.00341	16.7684	0.00211
15.7743	0.01074	15.804	0.00336	16.7772	0.00207
15.7825	0.01035	15.8122	0.00334	16.7859	0.00205
15.7907	0.00995	15.8204	0.00335	16.7947	0.00203
15.7989	0.00936	15.8286	0.00336	16.8035	0.00197
15.8071	0.0088	15.8368	0.00336	16.8123	0.00194
15.8153	0.00831	15.845	0.00337	16.821	0.0019
15.8234	0.00782	15.8531	0.00337	16.8298	0.00187
15.8316	0.00722	15.8613	0.00338	16.8386	0.00184
15.8398	0.00645	15.8695	0.00338	16.8473	0.00182
15.848	0.00554	15.8777	0.00337	16.8561	0.0018
15.8562	0.005	15.8859	0.00336	16.8649	0.00171
15.8644	0.00489	15.8941	0.00333	16.8737	0.00168
15.8726	0.00497	15.9023	0.00329	16.8824	0.00165
15.8808	0.00487	15.9105	0.00325	16.8912	0.00164
15.889	0.0045	15.9187	0.00322	16.9	0.00161
15.8972	0.00403	15.9269	0.00317	16.9088	0.00153
15.9054	0.0035	15.9351	0.00311	16.9175	0.00148
15.9135	0.00296	15.9432	0.00304	16.9263	0.00148
15.9217	0.00282	15.9514	0.00298	16.9351	0.00147
15.9299	0.00342	15.9596	0.00295	16.9438	0.00145
15.9381	0.00431	15.9678	0.00294	16.9526	0.00144
15.9463	0.00502	15.976	0.00296	16.9614	0.0014
15.9545	0.00547	15.9842	0.00298	16.9702	0.00132
15.9627	0.00543	15.9924	0.00301	16.9789	0.0013
15.9709	0.00498	16.0006	0.00304	16.9877	0.00129
15.9791	0.0048	16.0088	0.00308	16.9965	0.00127
15.9872	0.00471	16.017	0.00312	17.0053	0.0012
15.9954	0.00456	16.0251	0.00315	17.014	0.00119
16.0036	0.00423	16.0333	0.00319	17.0228	0.00118
16.0118	0.00472	16.0415	0.0032	17.0316	0.00111
16.02	0.00592	16.0497	0.00319	17.0403	0.00108
16.0282	0.00713	16.0579	0.00316	17.0491	0.00107
16.0364	0.00819	16.0661	0.00313	17.0579	0.00103
16.0446	0.00759	16.0743	0.00309	17.0666	0.000991437
16.0528	0.00665	16.0825	0.00307	17.0754	0.000964349
16.0609	0.00591	16.0907	0.00307	17.0842	0.000935716
16.0691	0.00524	16.0988	0.00308	17.093	0.000913421
16.0773	0.00463	16.107	0.00309	17.1017	0.000895167
16.0855	0.00423	16.1152	0.00311	17.1105	0.000889915
16.0937	0.00453	16.1234	0.00311	17.1193	0.000884663
16.1019	0.00486	16.1316	0.00311	17.1281	0.000836869
16.1101	0.00491	16.1398	0.00309	17.1368	0.000817848
16.1183	0.00444	16.148	0.00305	17.1456	0.000797258
16.1265	0.00464	16.1562	0.00298	17.1544	0.000765984
16.1347	0.00552	16.1644	0.00291	17.1631	0.000741392
16.1428	0.00654	16.1726	0.00284	17.1719	0.000697108
16.151	0.00673	16.1807	0.00281	17.1807	0.000681245
16.1592	0.00586	16.1889	0.00281	17.1895	0.000678787
16.1674	0.00521	16.1971	0.00284	17.1982	0.00067633
16.1756	0.00585	16.2053	0.0029	17.207	0.000638121
16.1838	0.00668	16.2135	0.00297	17.2158	0.000590665
16.192	0.00718	16.2217	0.00303	17.2246	0.000582118
16.2002	0.007	16.2299	0.00308	17.2333	0.00057565
16.2084	0.00615	16.2381	0.00312	17.2421	0.000569181
16.2166	0.00565	16.2463	0.00313	17.2509	0.000547587
16.2248	0.0054	16.2544	0.00313	17.2596	0.000543577
16.2329	0.00522	16.2626	0.00311	17.2684	0.000539567
16.2411	0.00502	16.2708	0.00311	17.2772	0.000531833
16.2493	0.00478	16.279	0.00313	17.2859	0.000532186
16.2575	0.00442	16.2872	0.00313	17.2947	0.000529205
16.2657	0.00359	16.2954	0.00313	17.3035	0.000526224
16.2739	0.00294	16.3036	0.00312	17.3123	0.000465871
16.2821	0.00273	16.3118	0.00307	17.321	0.000459752
16.2903	0.00293	16.32	0.00299	17.3298	0.000453633
16.2985	0.00295	16.3282	0.0029	17.3386	0.000439837
16.3066	0.0026	16.3363	0.00282	17.3474	0.000417343
16.3148	0.00253	16.3445	0.00275	17.3561	0.000407454
16.323	0.00276	16.3527	0.0027	17.3649	0.000392663
16.3312	0.00291	16.3609	0.00269	17.3737	0.000372526
[truncated: 1,665 more rows]

## Sheet: H132Alight
Elution time (min)	Normalized detector signal	time (min)	UV	time (min)	dRI	time (min)	Molar Mass
time (min)	LS	time (min)	UV	time (min)	dRI	time (min)	Molar Mass
-0.03173	-0.00724	0.00137	0.00015278	-0.14236	0.00266	13.506	89903
-0.02354	-0.00825	0.00956	0.000111991	-0.13359	0.000930139	13.5142	90007.2
-0.01535	-0.00925	0.01775	9.79e-05	-0.12481	0.000184238	13.5224	89702.8
-0.00716	-0.01029	0.02594	0.000115306	-0.11604	0.00111	13.5305	89655.5
0.00103	-0.01119	0.03413	0.000163619	-0.10727	0.00154	13.5387	89648
0.00922	-0.01037	0.04232	0.000237282	-0.0985	0.00171	13.5469	89724.2
0.01741	-0.00878	0.05051	0.000323773	-0.08973	0.00181	13.5551	89772.4
0.0256	-0.00713	0.0587	0.000404662	-0.08095	0.00185	13.5633	89723.5
0.03379	-0.00653	0.06688	0.000470887	-0.07218	0.00186	13.5715	89542.2
0.04198	-0.00724	0.07507	0.000518732	-0.06341	0.00186	13.5797	89274.7
0.05017	-0.0081	0.08326	0.000555073	-0.05464	0.00186	13.5879	89122.5
0.05836	-0.00866	0.09145	0.000620286	-0.04587	0.00178	13.5961	89084
0.06655	-0.00891	0.09964	0.000720569	-0.03709	0.00162	13.6043	89002.1
0.07474	-0.00884	0.10783	0.000824715	-0.02832	0.00148	13.6125	88820.4
0.08293	-0.00838	0.11602	0.000930692	-0.01955	0.00134	13.6206	88595
0.09112	-0.00771	0.12421	0.00103	-0.01078	0.00117	13.6288	88437.9
0.09931	-0.00699	0.1324	0.00112	-0.00201	0.00105	13.637	88478.6
0.1075	-0.0066	0.14059	0.00119	0.00677	0.000912142	13.6452	88621
0.11569	-0.00662	0.14878	0.00123	0.01554	0.000751326	13.6534	88794.2
0.12388	-0.00681	0.15697	0.00123	0.02431	0.000639613	13.6616	89005.3
0.13206	-0.00657	0.16516	0.0012	0.03308	0.000524327	13.6698	89153.2
0.14025	-0.00617	0.17335	0.00114	0.04185	0.000381855	13.678	89272.8
0.14844	-0.00578	0.18154	0.00105	0.05063	0.000230215	13.6862	89423.4
0.15663	-0.00541	0.18973	0.000958278	0.0594	7.05e-05	13.6944	89533.9
0.16482	-0.00514	0.19792	0.000889069	0.06817	-2.33e-05	13.7025	89560.6
0.17301	-0.005	0.20611	0.00083229	0.07694	-8.62e-05	13.7107	89494.7
0.1812	-0.00506	0.2143	0.000773414	0.08571	-0.000189988	13.7189	89368
0.18939	-0.00562	0.22249	0.0007075	0.09449	-0.000308807	13.7271	89188.2
0.19758	-0.00599	0.23068	0.000626067	0.10326	-0.00042375	13.7353	88991
0.20577	-0.0056	0.23887	0.000534676	0.11203	-0.000492683	13.7435	88925.3
0.21396	-0.00512	0.24706	0.00044375	0.1208	-0.000564312	13.7517	88924.6
0.22215	-0.00481	0.25525	0.00035505	0.12957	-0.000695982	13.7599	88959
0.23034	-0.00492	0.26344	0.000269584	0.13835	-0.000772795	13.7681	89003.7
0.23853	-0.00509	0.27163	0.000187041	0.14712	-0.000818105	13.7762	89033.1
0.24672	-0.00454	0.27982	0.000111538	0.15589	-0.000889426	13.7844	89026.8
0.25491	-0.0031	0.28801	5.1e-05	0.16466	-0.000937193	13.7926	89137.9
0.2631	-0.00155	0.2962	1.13e-05	0.17343	-0.000993864	13.8008	89311
0.27129	-0.000152468	0.30439	-3.09e-06	0.18221	-0.00103	13.809	89526.3
0.27948	0.000500204	0.31258	-1.21e-06	0.19098	-0.00103	13.8172	89719.4
0.28767	0.0003375	0.32077	-3.85e-07	0.19975	-0.00103	13.8254	89878.7
0.29586	-0.000102277	0.32896	-3.38e-06	0.20852	-0.00106	13.8336	90030.7
0.30405	-3.58e-05	0.33715	-1.65e-05	0.21729	-0.00104	13.8418	90237.5
0.31224	0.0004118	0.34534	-3.59e-05	0.22607	-0.00102	13.85	90428.7
0.32043	0.001	0.35353	-3.31e-05	0.23484	-0.00101	13.8581	90567.5
0.32862	0.00153	0.36172	4.19e-06	0.24361	-0.00101	13.8663	90705.8
0.33681	0.00193	0.36991	5.56e-05	0.25238	-0.00101	13.8745	90847.5
0.345	0.00159	0.3781	0.00010033	0.26115	-0.00101	13.8827	90916.6
0.35319	0.00143	0.38629	0.000136498	0.26993	-0.00101	13.8909	90865.4
0.36138	0.00148	0.39448	0.00015483	0.2787	-0.000988377	13.8991	90674
0.36957	0.00154	0.40267	0.00014095	0.28747	-0.000976252	13.9073	90446.1
0.37776	0.00157	0.41086	0.000100614	0.29624	-0.000976758	13.9155	90262.5
0.38595	0.00157	0.41905	4.62e-05	0.30501	-0.000977264	13.9237	90112.4
0.39414	0.00225	0.42724	-2.45e-05	0.31379	-0.000953124	13.9319	89995.5
0.40233	0.00365	0.43543	-0.00011001	0.32256	-0.000942117	13.94	89960
0.41052	0.00528	0.44362	-0.000189143	0.33133	-0.00093798	13.9482	89997.3
0.41871	0.00692	0.4518	-0.00024492	0.3401	-0.000948914	13.9564	90030.6
0.4269	0.0076	0.45999	-0.000282844	0.34887	-0.000959849	13.9646	90037.3
0.43509	0.00709	0.46818	-0.000304564	0.35765	-0.000914949	13.9728	90089.1
0.44328	0.00602	0.47637	-0.00030008	0.36642	-0.000916927	13.981	90196.9
0.45147	0.00507	0.48456	-0.000275265	0.37519	-0.000918906	13.9892	90318.3
0.45966	0.00413	0.49275	-0.000238068	0.38396	-0.000924621	13.9974	90424.3
0.46785	0.00313	0.50094	-0.000184549	0.39273	-0.000914771	14.0056	90411.2
0.47604	0.00213	0.50913	-0.000111713	0.40151	-0.000879266	14.0137	90377.5
0.48423	0.0016	0.51732	-2.8e-05	0.41028	-0.000865608	14.0219	90307.3
0.49242	0.00126	0.52551	5.11e-05	0.41905	-0.000860779	14.0301	90271.8
0.50061	0.00107	0.5337	0.000109395	0.42782	-0.000863307	14.0383	90276.1
0.50879	0.0012	0.54189	0.000136441	0.43659	-0.000865835	14.0465	90281.4
0.51698	0.00209	0.55008	0.000118635	0.44537	-0.000862045	14.0547	90250.8
0.52517	0.00303	0.55827	4.26e-05	0.45414	-0.000858254	14.0629	90183.1
0.53336	0.00374	0.56646	-7.04e-05	0.46291	-0.000840602	14.0711	90135.1
0.54155	0.00391	0.57465	-0.000177501	0.47168	-0.000838732	14.0793	90135.1
0.54974	0.00375	0.58284	-0.000238543	0.48045	-0.000841949	14.0875	90098.8
0.55793	0.00355	0.59103	-0.000250713	0.48923	-0.000845167	14.0956	90064.7
0.56612	0.00355	0.59922	-0.000231711	0.498	-0.000851261	14.1038	90043.1
0.57431	0.00362	0.60741	-0.000195531	0.50677	-0.000811716	14.112	90020.8
0.5825	0.0036	0.6156	-0.000155825	0.51554	-0.000814104	14.1202	89978
0.59069	0.00345	0.62379	-0.000134562	0.52431	-0.000816492	14.1284	89944.3
0.59888	0.00252	0.63198	-0.000152929	0.53309	-0.00082309	14.1366	89896.5
0.60707	0.00149	0.64017	-0.000218613	0.54186	-0.000812008	14.1448	89909.4
0.61526	0.00102	0.64836	-0.00032597	0.55063	-0.000792822	14.153	89952.7
0.62345	0.000855354	0.65655	-0.000453696	0.5594	-0.000773637	14.1612	89986.2
0.63164	0.000849763	0.66474	-0.00057766	0.56817	-0.000760954	14.1694	89857.2
0.63983	0.000964294	0.67293	-0.000678157	0.57695	-0.000736491	14.1776	89642
0.64802	0.00104	0.68112	-0.000733686	0.58572	-0.000727533	14.1857	89423
0.65621	0.00102	0.68931	-0.000736708	0.59449	-0.000718575	14.1939	89278.4
0.6644	0.000380326	0.6975	-0.000693041	0.60326	-0.000710237	14.2021	89255.3
0.67259	-0.000344811	0.70569	-0.000606681	0.61203	-0.00067801	14.2103	89325.4
0.68078	-0.00107	0.71388	-0.000486088	0.62081	-0.000678522	14.2185	89417.3
0.68897	-0.00183	0.72207	-0.000358458	0.62958	-0.000674798	14.2267	89322.1
0.69716	-0.00262	0.73026	-0.000247303	0.63835	-0.000673592	14.2349	89125.7
0.70535	-0.00342	0.73845	-0.000147548	0.64712	-0.000672386	14.2431	89028
0.71354	-0.00461	0.74664	-5e-05	0.65589	-0.000671642	14.2513	88986.4
0.72173	-0.00557	0.75483	6.18e-05	0.66467	-0.000675633	14.2594	88912.2
0.72992	-0.00602	0.76302	0.000188609	0.67344	-0.000679624	14.2676	88741.9
0.73811	-0.00636	0.77121	0.000310389	0.68221	-0.000681348	14.2758	88650.5
0.7463	-0.00675	0.7794	0.000411859	0.69098	-0.000683071	14.284	88583.8
0.75449	-0.00746	0.78759	0.000483784	0.69975	-0.000698323	14.2922	88403.4
0.76268	-0.00812	0.79578	0.000512927	0.70853	-0.000710815	14.3004	88272.2
0.77087	-0.00816	0.80397	0.000492571	0.7173	-0.000711955	14.3086	88240.2
0.77906	-0.00747	0.81216	0.000448659	0.72607	-0.000706536	14.3168	88318
0.78725	-0.0059	0.82035	0.000393968	0.73484	-0.000708872	14.325	88356.6
0.79544	-0.00422	0.82853	0.000327426	0.74361	-0.000711209	14.3331	88333.1
0.80363	-0.00273	0.83672	0.000257386	0.75239	-0.00072248	14.3413	88128.9
0.81182	-0.00209	0.84491	0.000196368	0.76116	-0.000698274	14.3495	87991.2
0.82001	-0.00171	0.8531	0.000160035	0.76993	-0.00067991	14.3577	87928.1
0.8282	-0.00153	0.86129	0.000162817	0.7787	-0.000664284	14.3659	87956.2
0.83639	-0.00157	0.86948	0.000204194	0.78747	-0.00066488	14.3741	87997
0.84458	-0.00174	0.87767	0.000280107	0.79625	-0.000665477	14.3823	87753.2
0.85277	-0.00191	0.88586	0.000380663	0.80502	-0.000650886	14.3905	87302.5
0.86096	-0.00208	0.89405	0.000482736	0.81379	-0.000648103	14.3987	86934.4
0.86915	-0.00226	0.90224	0.000570286	0.82256	-0.000645321	14.4069	86731.3
0.87734	-0.00233	0.91043	0.000640709	0.83133	-0.000640125
0.88553	-0.0024	0.91862	0.000670029	0.84011	-0.000628671
0.89371	-0.00249	0.92681	0.000638492	0.84888	-0.000634726
0.9019	-0.00266	0.935	0.000559556	0.85765	-0.000640782
0.91009	-0.00204	0.94319	0.000457381	0.86642	-0.000654147
0.91828	-0.00101	0.95138	0.000365899	0.87519	-0.000600231
0.92647	-0.000137079	0.95957	0.000302032	0.88397	-0.000602469
0.93466	0.000485717	0.96776	0.000255706	0.89274	-0.000604708
0.94285	0.000528394	0.97595	0.000213842	0.90151	-0.000617265
0.95104	0.000356519	0.98414	0.000168144	0.91028	-0.00062186
0.95923	0.000133789	0.99233	0.000113577	0.91905	-0.00059815
0.96742	-0.000255204	1.00052	4.79e-05	0.92783	-0.00058924
0.97561	-0.000483563	1.00871	-1.19e-05	0.9366	-0.000589007
0.9838	-0.000596185	1.0169	-3.82e-05	0.94537	-0.000593111
0.99199	-0.000807269	1.02509	-2.77e-05	0.95414	-0.000597216
1.00018	-0.00116	1.03328	3.8e-06	0.96291	-0.000584602
1.00837	-0.00181	1.04147	6.03e-05	0.97169	-0.000579789
1.01656	-0.00288	1.04966	0.000142909	0.98046	-0.000574976
1.02475	-0.00327	1.05785	0.000240586	0.98923	-0.000548558
1.03294	-0.00342	1.06604	0.000338537	0.998	-0.000522141
1.04113	-0.0036	1.07423	0.000425171	1.00677	-0.000521267
1.04932	-0.00401	1.08242	0.000499684	1.01555	-0.000528416
1.05751	-0.00408	1.09061	0.000559314	1.02432	-0.000535565
1.0657	-0.0039	1.0988	0.00059343	1.03309	-0.000541916
1.07389	-0.00361	1.10699	0.000601377	1.04186	-0.000533741
1.08208	-0.00334	1.11518	0.000596368	1.05063	-0.000531038
1.09027	-0.00314	1.12337	0.000595446	1.05941	-0.000528334
1.09846	-0.00353	1.13156	0.000604693	1.06818	-0.00051425
1.10665	-0.00391	1.13975	0.000614726	1.07695	-0.000515257
1.11484	-0.00344	1.14794	0.000617228	1.08572	-0.000516263
1.12303	-0.00236	1.15613	0.000604322	1.09449	-0.000516339
1.13122	-0.00131	1.16432	0.000569236	1.10327	-0.000517721
1.13941	-0.000445429	1.17251	0.000504389	1.11204	-0.000519103
1.1476	2.02e-05	1.1807	0.000416138	1.12081	-0.000526563
1.15579	0.000219928	1.18889	0.000324267	1.12958	-0.000536938
1.16398	0.000230926	1.19708	0.000257215	1.13835	-0.000498763
1.17217	-0.000183577	1.20527	0.00022181	1.14713	-0.000485907
1.18036	-0.000399667	1.21345	0.00020967	1.1559	-0.000473051
1.18855	-0.000400451	1.22164	0.000219094	1.16467	-0.000467377
1.19674	-0.000542474	1.22983	0.000245527	1.17344	-0.000467459
1.20493	-0.000907272	1.23802	0.000289285	1.18221	-0.00046754
1.21312	-0.00136	1.24621	0.000347982	1.19099	-0.000467464
1.22131	-0.00184	1.2544	0.00040767	1.19976	-0.000471043
1.2295	-0.00247	1.26259	0.000461255	1.20853	-0.000474621
1.23769	-0.00291	1.27078	0.000505832	1.2173	-0.000477575
1.24588	-0.00241	1.27897	0.000529347	1.22607	-0.000480528
1.25407	-0.00167	1.28716	0.000509127	1.23485	-0.000497118
1.26226	-0.000981458	1.29535	0.000450939	1.24362	-0.000517604
1.27044	-0.000402618	1.30354	0.000385167	1.25239	-0.000495066
1.27863	0.000427154	1.31173	0.000328447	1.26116	-0.000484545
1.28682	0.00144	1.31992	0.000278909	1.26993	-0.000484706
1.29501	0.00233	1.32811	0.000232049	1.27871	-0.000484867
1.3032	0.00304	1.3363	0.0001857	1.28748	-0.000477239
1.31139	0.00287	1.34449	0.000123756	1.29625	-0.000483488
1.31958	0.00229	1.35268	3.04e-05	1.30502	-0.000489736
1.32777	0.00181	1.36087	-8.94e-05	1.31379	-0.0004951
1.33596	0.00151	1.36906	-0.0002197	1.32257	-0.000471412
1.34415	0.00167	1.37725	-0.000333847	1.33134	-0.000460973
1.35234	0.00212	1.38544	-0.000412115	1.34011	-0.000450534
1.36053	0.00234	1.39363	-0.000451341	1.34888	-0.000435559
1.36872	0.0022	1.40182	-0.000448088	1.35765	-0.000439616
1.37691	0.00145	1.41001	-0.000401441	1.36643	-0.000443672
1.3851	0.00134	1.4182	-0.000326382	1.3752	-0.000460593
1.39329	0.00164	1.42639	-0.000246251	1.38397	-0.000474235
1.40148	0.00184	1.43458	-0.000175054	1.39274	-0.000487877
1.40967	0.00187	1.44277	-0.000114145	1.40151	-0.000486965
1.41786	0.00174	1.45096	-6.26e-05	1.41029	-0.000486159
1.42605	0.00202	1.45915	-1.3e-05	1.41906	-0.000485353
1.43424	0.00234	1.46734	3.96e-05	1.42783	-0.000454316
1.44243	0.00253	1.47553	8.5e-05	1.4366	-0.000451837
1.45062	0.00239	1.48372	0.000117808	1.44538	-0.000449357
1.45881	0.00197	1.49191	0.000117868	1.45415	-0.000400218
1.467	0.00104	1.5001	7.2e-05	1.46292	-0.000406241
1.47519	0.000392075	1.50829	4.19e-06	1.47169	-0.000412264
1.48338	8.18e-05	1.51648	-6.16e-05	1.48046	-0.00042724
1.49157	-0.000178459	1.52467	-0.000104838	1.48924	-0.000398441
1.49976	-0.000457463	1.53286	-0.000129786	1.49801	-0.00037745
1.50795	-0.000941586	1.54105	-0.000150825	1.50678	-0.00037495
1.51614	-0.0015	1.54924	-0.000158651	1.51555	-0.000372263
1.52433	-0.00172	1.55743	-0.000135693	1.52432	-0.000372367
1.53252	-0.00166	1.56562	-7.75e-05	1.5331	-0.000379702
1.54071	-0.00154	1.57381	-8.55e-06	1.54187	-0.000387036
1.5489	-0.00148	1.582	4.64e-05	1.55064	-0.000386797
1.55709	-0.0015	1.59019	8.5e-05	1.55941	-0.00038768
1.56528	-0.00152	1.59837	7.82e-05	1.56818	-0.000388564
1.57347	-0.00174	1.60656	4.5e-06	1.57696	-0.000382416
1.58166	-0.00223	1.61475	-0.000109766	1.58573	-0.000384731
1.58985	-0.00285	1.62294	-0.0002292	1.5945	-0.000387046
1.59804	-0.00345	1.63113	-0.000316063	1.60327	-0.000403056
1.60623	-0.00404	1.63932	-0.000353601	1.61204	-0.000382146
1.61442	-0.0046	1.64751	-0.00035852	1.62082	-0.000373039
1.62261	-0.00496	1.6557	-0.000351746	1.62959	-0.000363932
1.6308	-0.00512	1.66389	-0.000343002	1.63836	-0.000336606
1.63899	-0.00492	1.67208	-0.000330116	1.64713	-0.000312711
1.64718	-0.00452	1.68027	-0.000306	1.6559	-0.000318228
1.65536	-0.00416	1.68846	-0.000262337	1.66468	-0.000323745
1.66355	-0.00387	1.69665	-0.000197242	1.67345	-0.000334774
1.67174	-0.00392	1.70484	-0.000111102	1.68222	-0.000327506
1.67993	-0.00439	1.71303	-4.9e-06	1.69099	-0.000321146
1.68812	-0.00446	1.72122	0.000113729	1.69976	-0.000314786
1.69631	-0.00414	1.72941	0.000234133	1.70854	-0.000312823
1.7045	-0.00353	1.7376	0.000346521	1.71731	-0.000313746
1.71269	-0.00306	1.74579	0.000436291	1.72608	-0.000315426
1.72088	-0.00286	1.75398	0.000491311	1.73485	-0.000317106
1.72907	-0.00317	1.76217	0.000509934	1.74362	-0.00031767
1.73726	-0.00351	1.77036	0.000498011	1.7524	-0.000268767
1.74545	-0.00385	1.77855	0.000468309	1.76117	-0.000280178
1.75364	-0.00424	1.78674	0.000420915	1.76994	-0.000291589
1.76183	-0.00485	1.79493	0.00035573	1.77871	-0.000317883
1.77002	-0.0051	1.80312	0.000276716	1.78748	-0.000365563
1.77821	-0.00455	1.81131	0.000185904	1.79626	-0.000358748
1.7864	-0.00373	1.8195	8.1e-05	1.80503	-0.000351932
1.79459	-0.003	1.82769	-3.03e-05	1.8138	-0.000348461
1.80278	-0.0024	1.83588	-0.000144012	1.82257	-0.000343142
1.81097	-0.00207	1.84407	-0.000266596	1.83134	-0.000337515
1.81916	-0.0017	1.85226	-0.00039863	1.84012	-0.000339652
1.82735	-0.00124	1.86045	-0.000527968	1.84889	-0.000341789
1.83554	-0.000814475	1.86864	-0.000633508	1.85766	-0.000342562
1.84373	-0.000456003	1.87683	-0.000691135	1.86643	-0.000334014
1.85192	-0.000251819	1.88502	-0.000690735	1.8752	-0.000329298
1.86011	0.000210538	1.89321	-0.000639193	1.88398	-0.000332709
1.8683	0.00106	1.9014	-0.00056485	1.89275	-0.00033612
1.87649	0.00199	1.90959	-0.000497299	1.90152	-0.00029946
1.88468	0.00281	1.91778	-0.000438689	1.91029	-0.000295748
1.89287	0.00348	1.92597	-0.000388688	1.91906	-0.000298057
1.90106	0.00389	1.93416	-0.000347558	1.92784	-0.000300366
1.90925	0.003	1.94235	-0.00031581	1.93661	-0.000303099
1.91744	0.00207	1.95054	-0.000295096	1.94538	-0.000318359
1.92563	0.00138	1.95873	-0.000293048	1.95415	-0.000333619
1.93382	0.000801355	1.96692	-0.000317931	1.96292	-0.000358097
1.94201	0.00030378	1.9751	-0.000364882	1.9717	-0.000311522
1.9502	-0.000148818	1.98329	-0.000416433	1.98047	-0.000285911
1.95839	-0.00057083	1.99148	-0.000454304	1.98924	-0.000275051
1.96658	-0.000985282	1.99967	-0.000470377	1.99801	-0.000264191
1.97477	-0.00137	2.00786	-0.000474021	2.00678	-0.000249405
1.98296	-0.00138	2.01605	-0.000474779	2.01556	-0.000245843
1.99115	-0.000923386	2.02424	-0.000479122	2.02433	-0.000242282
1.99934	0.00028295	2.03243	-0.000492059	2.0331	-0.000226498
2.00753	0.00199	2.04062	-0.000507388	2.04187	-0.000225313
2.01572	0.00405	2.04881	-0.000515548	2.05064	-0.000220796
2.02391	0.00591	2.057	-0.000515136	2.05942	-0.000227013
2.03209	0.0074	2.06519	-0.000501676	2.06819	-0.000233229
2.04028	0.00797	2.07338	-0.000459539	2.07696	-0.000214121
2.04847	0.00746	2.08157	-0.000394163	2.08573	-0.000169561
2.05666	0.00656	2.08976	-0.000326562	2.0945	-0.00016704
2.06485	0.00534	2.09795	-0.000261459	2.10328	-0.000164469
2.07304	0.00408	2.10614	-0.000201224	2.11205	-0.000165497
2.08123	0.00336	2.11433	-0.000146242	2.12082	-0.000172927
2.08942	0.00294	2.12252	-8.29e-05	2.12959	-0.000180356
2.09761	0.00264	2.13071	1.3e-05	2.13836	-0.000211719
2.1058	0.00239	2.1389	0.000137896	2.14714	-0.000206409
2.11399	0.00201	2.14709	0.000265022	2.15591	-0.00018787
2.12218	0.00145	2.15528	0.000378927	2.16468	-0.000163617
2.13037	0.000672714	2.16347	0.000471576	2.17345	-0.000158953
2.13856	-0.000100705	2.17166	0.000533359	2.18222	-0.000154289
2.14675	-0.000785183	2.17985	0.000541779	2.191	-0.000142463
2.15494	-0.000897261	2.18804	0.000489614	2.19977	-0.000140429
2.16313	-0.000512034	2.19623	0.000387062	2.20854	-0.00014124
2.17132	-0.000114735	2.20442	0.000241339	2.21731	-0.000142051
2.17951	0.000157316	2.21261	6.7e-05	2.22608	-0.000132383
2.1877	-0.000412752	2.2208	-0.000100797	2.23486	-0.000137068
2.19589	-0.00135	2.22899	-0.00022884	2.24363	-0.000141754
2.20408	-0.00176	2.23718	-0.000309509	2.2524	-0.00015932
2.21227	-0.00182	2.24537	-0.000355563	2.26117	-0.000161149
2.22046	-0.00167	2.25356	-0.000373275	2.26994	-0.000163429
2.22865	-0.00145	2.26175	-0.000373865	2.27872	-0.000165709
2.23684	-0.000360283	2.26994	-0.00037331	2.28749	-0.000144345
2.24503	0.00105	2.27813	-0.000373081	2.29626	-9.71e-05
2.25322	0.00234	2.28632	-0.000369799	2.30503	-9.28e-05
2.26141	0.00349	2.29451	-0.000353273	2.3138	-9.23e-05
2.2696	0.00364	2.3027	-0.000315578	2.32258	-9.61e-05
2.27779	0.003	2.31089	-0.000253769	2.33135	-0.0001
2.28598	0.00196	2.31908	-0.00015786	2.34012	-0.000105156
2.29417	0.00109	2.32727	-2.62e-05	2.34889	-0.000110355
2.30236	0.000442276	2.33546	0.000118917	2.35766	-0.00012232
2.31055	-0.000142108	2.34365	0.000259153	2.36644	-0.000135285
2.31874	-0.000697017	2.35184	0.000387935	2.37521	-0.000108684
2.32693	-0.00113	2.36002	0.000498947	2.38398	-9.87e-05
2.33512	-0.00141	2.36821	0.000592444	2.39275	-0.000104128
2.34331	-0.00155	2.3764	0.000654038	2.40152	-0.000109537
2.3515	-0.00164	2.38459	0.000655347	2.4103	-0.000120478
2.35969	-0.00189	2.39278	0.00059188	2.41907	-0.000101559
2.36788	-0.00236	2.40097	0.000490073	2.42784	-9.4e-05
2.37607	-0.0032	2.40916	0.000376201	2.43661	-9.24e-05
2.38426	-0.00416	2.41735	0.000256915	2.44538	-9.39e-05
2.39245	-0.00474	2.42554	0.000132838	2.45416	-9.55e-05
2.40064	-0.00472	2.43373	5.97e-06	2.46293	-9.96e-05
2.40883	-0.00447	2.44192	-0.000121294	2.4717	-0.000122527
2.41701	-0.00428	2.45011	-0.000255754	2.48047	-0.000150381
2.4252	-0.00418	2.4583	-0.000389355	2.48924	-0.000123787
2.43339	-0.00365	2.46649	-0.00049492	2.49802	-0.000123584
2.44158	-0.00316	2.47468	-0.000568157	2.50679	-0.000134268
2.44977	-0.0029	2.48287	-0.000617028	2.51556	-0.000144952
2.45796	-0.00317	2.49106	-0.000634365	2.52433	-0.000169162
2.46615	-0.00345	2.49925	-0.00061511	2.5331	-0.000141817
2.47434	-0.00363	2.50744	-0.000572712	2.54188	-0.000124163
2.48253	-0.00379	2.51563	-0.000522782	2.55065	-0.00011764
2.49072	-0.00397	2.52382	-0.00047568	2.55942	-0.000116682
2.49891	-0.00375	2.53201	-0.00043613	2.56819	-0.000130607
2.5071	-0.00329	2.5402	-0.000426536	2.57696	-0.000144533
2.51529	-0.00303	2.54839	-0.000475744	2.58574	-0.000140913
2.52348	-0.00305	2.55658	-0.000572555	2.59451	-0.000142643
2.53167	-0.00333	2.56477	-0.000689539	2.60328	-0.000144373
2.53986	-0.00272	2.57296	-0.00079909	2.61205	-0.000144932
2.54805	-0.00169	2.58115	-0.000871488	2.62082	-0.000155912
2.55624	-0.000527525	2.58934	-0.00089395	2.6296	-0.000166893
2.56443	0.000609377	2.59753	-0.000878915	2.63837	-0.000170709
2.57262	0.00168	2.60572	-0.000844454	2.64714	-0.00015184
2.58081	0.00297	2.61391	-0.000802238	2.65591	-0.000147204
2.589	0.00371	2.6221	-0.000757758	2.66468	-0.000131143
2.59719	0.00366	2.63029	-0.000711123	2.67346	-0.000125245
2.60538	0.00304	2.63848	-0.000644349	2.68223	-0.000147036
2.61357	0.00232	2.64667	-0.000541087	2.691	-0.000168827
2.62176	0.00166	2.65486	-0.000407012	2.69977	-0.000154458
2.62995	0.000783056	2.66305	-0.000258631	2.70854	-0.000144081
2.63814	-0.000273591	2.67124	-0.000116777	2.71732	-0.000132571
2.64633	0.000888015	2.67943	7.38e-06	2.72609	-0.0001354
2.65452	0.00337	2.68762	0.000115524	2.73486	-0.00013823
2.66271	0.00685	2.69581	0.000209138	2.74363	-0.000148424
2.6709	0.01024	2.704	0.000288588	2.7524	-0.000158618
2.67909	0.01317	2.71219	0.000355024	2.76118	-0.00018743
2.68728	0.0147	2.72038	0.000415498	2.76995	-0.000150534
2.69547	0.01496	2.72857	0.000475906	2.77872	-0.000147811
2.70366	0.01448	2.73675	0.00053543	2.78749	-0.000145088
2.71185	0.01342	2.74494	0.000591351	2.79626	-0.000149643
2.72004	0.01216	2.75313	0.000634048	2.80504	-0.000154199
2.72823	0.0113	2.76132	0.000654989	2.81381	-0.000169905
2.73642	0.01063	2.76951	0.000639885	2.82258	-0.000157131
2.74461	0.00999	2.7777	0.000575534	2.83135	-0.000155454
2.7528	0.00933	2.78589	0.00047859	2.84012	-0.000165745
2.76099	0.00792	2.79408	0.000377944	2.8489	-0.000176036
2.76918	0.00699	2.80227	0.00030692	2.85767	-0.000179397
2.77737	0.00733	2.81046	0.000265294	2.86644	-0.000182758
2.78556	0.00772	2.81865	0.000232584	2.87521	-0.000189046
2.79375	0.00769	2.82684	0.000203795	2.88398	-0.000192416
2.80193	0.00689	2.83503	0.000175542	2.89276	-0.000195785
2.81012	0.00588	2.84322	0.000155088	2.90153	-0.000218517
2.81831	0.00543	2.85141	0.00016512	2.9103	-0.000220186
2.8265	0.00531	2.8596	0.00022155	2.91907	-0.000218856
2.83469	0.00484	2.86779	0.000300299	2.92784	-0.000219002
2.84288	0.00389	2.87598	0.00037234	2.93662	-0.000219147
2.85107	0.00323	2.88417	0.000434086	2.94539	-0.000202174
2.85926	0.00287	2.89236	0.00048391	2.95416	-0.000205725
2.86745	0.00271	2.90055	0.000527495	2.96293	-0.000209275
2.87564	0.00255	2.90874	0.000584104	2.9717	-0.00023159
2.88383	0.0023	2.91693	0.000676286	2.98048	-0.000259863
2.89202	0.00178	2.92512	0.000806399	2.98925	-0.000267202
2.90021	0.00166	2.93331	0.000940548	2.99802	-0.000274542
2.9084	0.00238	2.9415	0.00105	3.00679	-0.000253279
2.91659	0.00341	2.94969	0.00112	3.01556	-0.000228517
2.92478	0.00429	2.95788	0.00115	3.02434	-0.000219021
2.93297	0.00497	2.96607	0.00111	3.03311	-0.000220004
2.94116	0.00529	2.97426	0.00102	3.04188	-0.000220987
2.94935	0.0047	2.98245	0.000887961	3.05065	-0.000210874
2.95754	0.00394	2.99064	0.000730726	3.05942	-0.000210698
2.96573	0.0033	2.99883	0.000563971	3.0682	-0.000210522
2.97392	0.00288	3.00702	0.000404204	3.07697	-0.000212225
2.98211	0.00319	3.01521	0.000263808	3.08574	-0.000213927
2.9903	0.0037	3.0234	0.000143623	3.09451	-0.000234394
2.99849	0.00387	3.03159	2.96e-05	3.10328	-0.000255694
3.00668	0.00363	3.03978	-9.06e-05	3.11206	-0.000262356
3.01487	0.00335	3.04797	-0.000221847	3.12083	-0.000266988
3.02306	0.00308	3.05616	-0.000366043	3.1296	-0.000271619
3.03125	0.0028	3.06435	-0.000515055	3.13837	-0.000284704
3.03944	0.00231	3.07254	-0.00065643	3.14714	-0.000269702
3.04763	0.00212	3.08073	-0.000772332	3.15592	-0.000252134
3.05582	0.00347	3.08892	-0.000844075	3.16469	-0.000251331
3.06401	0.00531	3.09711	-0.000855808	3.17346	-0.000253945
3.0722	0.00689	3.1053	-0.000814541	3.18223	-0.000256559
3.08039	0.00813	3.11349	-0.000743437	3.191	-0.000249662
3.08858	0.00775	3.12167	-0.00065568	3.19978	-0.000249027
3.09677	0.00686	3.12986	-0.000563405	3.20855	-0.000249696
3.10496	0.00599	3.13805	-0.000480511	3.21732	-0.000250365
3.11315	0.00504	3.14624	-0.000407213	3.22609	-0.000236119
3.12134	0.00432	3.15443	-0.000342708	3.23486	-0.000218605
3.12953	0.00412	3.16262	-0.000288061	3.24364	-0.000195521
3.13772	0.00398	3.17081	-0.000244028	3.25241	-0.000198016
3.14591	0.00376	3.179	-0.000210573	3.26118	-0.000200511
3.1541	0.00327	3.18719	-0.000176341	3.26995	-0.000213378
3.16229	0.00273	3.19538	-0.000135669	3.27872	-0.000243648
3.17048	0.00219	3.20357	-0.00010016	3.2875	-0.000243247
3.17866	0.00128	3.21176	-7.05e-05	3.29627	-0.000226654
3.18685	0.00112	3.21995	-5.88e-05	3.30504	-0.000223064
3.19504	0.00143	3.22814	-8.39e-05	3.31381	-0.000224894
3.20323	0.00164	3.23633	-0.000148923	3.32258	-0.000226724
3.21142	0.00165	3.24452	-0.000242776	3.33136	-0.000217816
3.21961	0.00182	3.25271	-0.000345686	3.34013	-0.000217893
3.2278	0.00226	3.2609	-0.000446975	3.3489	-0.00021975
3.23599	0.0026	3.26909	-0.000539334	3.35767	-0.000221608
3.24418	0.00271	3.27728	-0.000602098	3.36644	-0.000223975
3.25237	0.00246	3.28547	-0.00061012	3.37522	-0.000226341
3.26056	0.00174	3.29366	-0.000557104	3.38399	-0.000235269
3.26875	0.000860659	3.30185	-0.000475468	3.39276	-0.000239333
3.27694	0.000925261	3.31004	-0.000398987	3.40153	-0.000236392
3.28513	0.00154	3.31823	-0.000337669	3.4103	-0.000236969
3.29332	0.00202	3.32642	-0.000296613	3.41908	-0.000248354
3.30151	0.00224	3.33461	-0.000267831	3.42785	-0.00025974
3.3097	0.00195	3.3428	-0.000227912	3.43662	-0.000242223
3.31789	0.00166	3.35099	-0.000154717	3.44539	-0.000238774
3.32608	0.00149	3.35918	-4.96e-05	3.45416	-0.000235325
3.33427	0.00116	3.36737	6.22e-05	3.46294	-0.000212231
3.34246	0.000599849	3.37556	0.000158996	3.47171	-0.00021046
3.35065	0.000298922	3.38375	0.000239452	3.48048	-0.000216581
3.35884	0.000163265	3.39194	0.000286976	3.48925	-0.000222701
3.36703	5.17e-05	3.40013	0.000275623	3.49802	-0.000275659
3.37522	-5.51e-05	3.40832	0.00019933	3.5068	-0.000245901
3.38341	-0.000170284	3.41651	8.06e-05	3.51557	-0.000237002
3.3916	-0.000298068	3.4247	-4.84e-05	3.52434	-0.000243424
3.39979	-0.00048677	3.43289	-0.000160272	3.53311	-0.000249847
3.40798	-0.000364739	3.44108	-0.000229103	3.54188	-0.000236991
3.41617	0.00066854	3.44927	-0.000233927	3.55066	-0.000242221
3.42436	0.00204	3.45746	-0.000168744	3.55943	-0.000247452
3.43255	0.00319	3.46565	-7.17e-05	3.5682	-0.000259577
3.44074	0.00401	3.47384	1.64e-05	3.57697	-0.000334661
3.44893	0.00431	3.48203	8.73e-05	3.58574	-0.000333029
3.45712	0.00511	3.49022	0.000134993	3.59452	-0.000333788
3.46531	0.00586	3.4984	0.000151655	3.60329	-0.000335402
3.4735	0.00628	3.50659	0.000132474	3.61206	-0.000337015
3.48169	0.00613	3.51478	9.04e-05	3.62083	-0.000287474
3.48988	0.00568	3.52297	4.86e-05	3.6296	-0.0002835
3.49807	0.00508	3.53116	3.4e-05	3.63838	-0.000279525
3.50626	0.00467	3.53935	4.87e-05	3.64715	-0.00026593
3.51445	0.00453	3.54754	8.82e-05	3.65592	-0.000250142
3.52264	0.00447	3.55573	0.000139172	3.66469	-0.000234354
3.53083	0.00439	3.56392	0.000183116	3.67346	-0.00022058
3.53902	0.00411	3.57211	0.000219655	3.68224	-0.000206356
3.54721	0.00398	3.5803	0.000255238	3.69101	-0.000192132
3.5554	0.00383	3.58849	0.000308722	3.69978	-0.000196741
3.56358	0.00357	3.59668	0.000392801	3.70855	-0.00020135
3.57177	0.00301	3.60487	0.000496338	3.71732	-0.000210226
3.57996	0.00221	3.61306	0.000600287	3.7261	-0.000292091
3.58815	0.00159	3.62125	0.000691886	3.73487	-0.000288759
3.59634	0.00113	3.62944	0.000763752	3.74364	-0.000293178
3.60453	0.000616431	3.63763	0.000805284	3.75241	-0.000297598
3.61272	1.84e-05	3.64582	0.000802078	3.76118	-0.000294592
3.62091	-0.000299706	3.65401	0.000754908	3.76996	-0.000293645
3.6291	-0.000475841	3.6622	0.000669528	3.77873	-0.000300297
3.63729	-0.000677341	3.67039	0.00056134	3.7875	-0.000306949
3.64548	-0.0009279	3.67858	0.000455366	3.79627	-0.000312549
3.65367	-0.00114	3.68677	0.000365257	3.80504	-0.000288296
3.66186	-0.00131	3.69496	0.000287626	3.81382	-0.000282705
3.67005	-0.00144	3.70315	0.000229897	3.82259	-0.000284657
3.67824	-0.00146	3.71134	0.000195425	3.83136	-0.000286609
3.68643	-0.00144	3.71953	0.000175581	3.84013	-0.000292482
3.69462	-0.00142	3.72772	0.000168368	3.8489	-0.000300075
3.70281	-0.00153	3.73591	0.000168825	3.85768	-0.000324651
3.711	-0.00181	3.7441	0.000175771	3.86645	-0.000318227
3.71919	-0.00195	3.75229	0.00019097	3.87522	-0.000309384
3.72738	-0.00117	3.76048	0.000208061	3.88399	-0.000316602
3.73557	0.000305377	3.76867	0.000223444	3.89276	-0.000323819
3.74376	0.00157	3.77686	0.000240969	3.90154	-0.000338478
3.75195	0.00239	3.78505	0.000267707	3.91031	-0.000328484
3.76014	0.00211	3.79324	0.000303297	3.91908	-0.000345762
3.76833	0.00164	3.80143	0.000343991	3.92785	-0.00036304
3.77652	0.00246	3.80962	0.000387151	3.93662	-0.00039684
3.78471	0.00426	3.81781	0.000426945	3.9454	-0.000377763
3.7929	0.00651	3.826	0.00046126	3.95417	-0.000372809
3.80109	0.00838	3.83419	0.000488864	3.96294	-0.000381257
3.80928	0.00966	3.84238	0.000487905	3.97171	-0.000389706
3.81747	0.01029	3.85057	0.000459091	3.98048	-0.000422297
3.82566	0.01017	3.85876	0.000431857	3.98926	-0.000420157
3.83385	0.00933	3.86695	0.000406044	3.99803	-0.000424109
3.84204	0.00775	3.87514	0.000360001	4.0068	-0.00042806
3.85023	0.00617	3.88332	0.000264097	4.01557	-0.000423552
3.85842	0.00479	3.89151	0.000123421	4.02434	-0.000424422
3.86661	0.00428	3.8997	-3.83e-05	4.03312	-0.000425292
3.8748	0.00433	3.90789	-0.00020387	4.04189	-0.000426406
3.88299	0.00458	3.91608	-0.000366704	4.05066	-0.00042752
3.89118	0.0049	3.92427	-0.000518826	4.05943	-0.000446525
3.89937	0.00496	3.93246	-0.000657347	4.0682	-0.000451468
3.90756	0.00468	3.94065	-0.000780433	4.07698	-0.000456411
3.91575	0.00439	3.94884	-0.000876897	4.08575	-0.000436424
3.92394	0.00413	3.95703	-0.000934041	4.09452	-0.000392049
3.93213	0.00388	3.96522	-0.000939088	4.10329	-0.000391047
3.94031	0.00356	3.97341	-0.000891198	4.11206	-0.00036928
3.9485	0.00321	3.9816	-0.000806193	4.12084	-0.000369297
3.95669	0.00286	3.98979	-0.000701182	4.12961	-0.000369314
3.96488	0.00221	3.99798	-0.000588888	4.13838	-0.000358924
3.97307	0.00168	4.00617	-0.000470569	4.14715	-0.000344319
3.98126	0.00141	4.01436	-0.000346205	4.15592	-0.000341991
3.98945	0.00123	4.02255	-0.000229122	4.1647	-0.000333647
3.99764	0.00136	4.03074	-0.000129265	4.17347	-0.000338435
4.00583	0.00185	4.03893	-4.59e-05	4.18224	-0.000343223
4.01402	0.00247	4.04712	1.07e-05	4.19101	-0.000364861
4.02221	0.00314	4.05531	3.08e-05	4.19978	-0.000418503
4.0304	0.00369	4.0635	2.38e-05	4.20856	-0.000417668
4.03859	0.00404	4.07169	4.89e-06	4.21733	-0.000386578
4.04678	0.00349	4.07988	-1.67e-05	4.2261	-0.000382923
4.05497	0.00286	4.08807	-3.82e-05	4.23487	-0.000379267
4.06316	0.00261	4.09626	-5.89e-05	4.24364	-0.000379648
4.07135	0.00282	4.10445	-8.1e-05	4.25242	-0.000383541
4.07954	0.00414	4.11264	-0.00011163	4.26119	-0.000387434
4.08773	0.00591	4.12083	-0.000145907	4.26996	-0.00038308
4.09592	0.00771	4.12902	-0.000172786	4.27873	-0.000386141
4.10411	0.00864	4.13721	-0.000195472	4.2875	-0.000389201
4.1123	0.00848	4.1454	-0.00021611	4.29628	-0.000434894
4.12049	0.00782	4.15359	-0.000236066	4.30505	-0.000423347
4.12868	0.00695	4.16178	-0.000256389	4.31382	-0.000374782
4.13687	0.00592	4.16997	-0.000287959	4.32259	-0.000372784
4.14506	0.00491	4.17816	-0.000340655	4.33136	-0.000373419
4.15325	0.0044	4.18635	-0.000420964	4.34014	-0.000374054
4.16144	0.00437	4.19454	-0.00053849	4.34891	-0.000364255
4.16963	0.00448	4.20273	-0.000676324	4.35768	-0.000370542
4.17782	0.00442	4.21092	-0.000800541	4.36645	-0.00037683
4.18601	0.00412	4.21911	-0.000890432	4.37522	-0.000378536
4.1942	0.00361	4.2273	-0.000932871	4.384	-0.000358246
4.20239	0.00294	4.23549	-0.000910034	4.39277	-0.000348776
4.21058	0.00227	4.24368	-0.00082102	4.40154	-0.000346213
4.21877	0.00167	4.25187	-0.000689567	4.41031	-0.000345999
4.22696	0.00102	4.26005	-0.000544137	4.41908	-0.000345784
4.23515	0.00029815	4.26824	-0.000400874	4.42786	-0.000341839
4.24334	-0.000411819	4.27643	-0.000267936	4.43663	-0.000347033
4.25153	-0.00108	4.28462	-0.000149641	4.4454	-0.000352228
4.25972	-0.00177	4.29281	-4.55e-05	4.45417	-0.000347052
4.26791	-0.00236	4.301	4.8e-05	4.46294	-0.000347426
4.2761	-0.0029	4.30919	0.000136005	4.47172	-0.000347799
4.28429	-0.0034	4.31738	0.000218799	4.48049	-0.000345026
4.29248	-0.00391	4.32557	0.000290681	4.48926	-0.000325117
4.30067	-0.00433	4.33376	0.000348466	4.49803	-0.000334717
4.30886	-0.00464	4.34195	0.000386882	4.5068	-0.000344317
4.31705	-0.00493	4.35014	0.000395336	4.51558	-0.000364941
4.32523	-0.00522	4.35833	0.000373903	4.52435	-0.000357963
4.33342	-0.00574	4.36652	0.000340753	4.53312	-0.000327533
4.34161	-0.00507	4.37471	0.000319893	4.54189	-0.000322496
4.3498	-0.00393	4.3829	0.000318413	4.55066	-0.000323655
4.35799	-0.00279	4.39109	0.000335264	4.55944	-0.000324813
4.36618	-0.00219	4.39928	0.000358732	4.56821	-0.000306527
4.37437	-0.00226	4.40747	0.000373222	4.57698	-0.000289128
4.38256	-0.00231	4.41566	0.000376782	4.58575	-0.000285882
4.39075	-0.00226	4.42385	0.000361279	4.59452	-0.00028493
4.39894	-0.00221	4.43204	0.000322886	4.6033	-0.000293374
4.40713	-0.00215	4.44023	0.000269595	4.61207	-0.000301817
4.41532	-0.00185	4.44842	0.000216035	4.62084	-0.000328078
4.42351	-0.00139	4.45661	0.000171729	4.62961	-0.000363882
4.4317	-0.000847721	4.4648	0.000133151	4.63838	-0.000358382
4.43989	-0.000334502	4.47299	9.66e-05	4.64716	-0.000334817
4.44808	0.000109179	4.48118	5.54e-05	4.65593	-0.000311925
4.45627	-1.97e-05	4.48937	4.97e-06	4.6647	-0.000309566
4.46446	-0.00078598	4.49756	-4.96e-05	4.67347	-0.000307207
4.47265	-0.00147	4.50575	-0.000106347	4.68224	-0.000308339
4.48084	-0.00195	4.51394	-0.000165127	4.69102	-0.000309471
4.48903	-0.00236	4.52213	-0.000216931	4.69979	-0.000315506
4.49722	-0.00274	4.53032	-0.000244407	4.70856	-0.00029591
4.50541	-0.00321	4.53851	-0.00025376	4.71733	-0.00029182
4.5136	-0.00356	4.5467	-0.000256786	4.7261	-0.000295762
4.52179	-0.00346	4.55489	-0.000245179	4.73488	-0.000299705
4.52998	-0.00323	4.56308	-0.000210727	4.74365	-0.000294698
4.53817	-0.00298	4.57127	-0.000155229	4.75242	-0.000293127
4.54636	-0.00282	4.57946	-9.32e-05	4.76119	-0.000291555
4.55455	-0.00277	4.58765	-3.2e-05	4.76996	-0.000240872
4.56274	-0.00304	4.59584	2.61e-05	4.77874	-0.000241688
4.57093	-0.00341	4.60403	7.35e-05	4.78751	-0.000237504
4.57912	-0.00376	4.61222	0.000109595	4.79628	-0.00020271
4.58731	-0.00424	4.62041	0.000126272	4.80505	-0.000193428
4.5955	-0.00365	4.6286	0.000124538	4.81382	-0.000165758
4.60369	-0.00233	4.63679	0.000111749	4.8226	-0.000147421
4.61188	-0.00103	4.64497	7.53e-05	4.83137	-0.000147998
4.62007	9.14e-05	4.65316	5.93e-06	4.84014	-0.000149694
4.62826	0.00056429	4.66135	-8.79e-05	4.84891	-0.000151389
4.63645	0.000586718	4.66954	-0.00020056	4.85768	-0.000139482
4.64464	0.000299883	4.67773	-0.000333191	4.86646	-9.84e-05
4.65283	-6.96e-05	4.68592	-0.000477407	4.87523	-9.05e-05
4.66102	-1.66e-05	4.69411	-0.000609231	4.884	-8.27e-05
4.66921	0.000214653	4.7023	-0.000715667	4.89277	-8.06e-05
4.6774	0.000191047	4.71049	-0.000805157	4.90154	-7.4e-05
4.68559	-0.000164006	4.71868	-0.000881491	4.91032	-7.88e-05
4.69378	-0.000132836	4.72687	-0.000938327	4.91909	-8.36e-05
4.70196	0.000483209	4.73506	-0.000967283	4.92786	-0.000173773
4.71015	0.000871304	4.74325	-0.000976836	4.93663	-0.000165437
4.71834	0.000783802	4.75144	-0.000972434	4.9454	-0.000150899
4.72653	-0.000158368	4.75963	-0.00093391	4.95418	-0.000150026
4.73472	-0.00119	4.76782	-0.000846808	4.96295	-0.000149153
4.74291	-0.000265237	4.77601	-0.000723237	4.97172	-0.000148206
4.7511	0.00173	4.7842	-0.00059356	4.98049	-0.000119139
4.75929	0.00343	4.79239	-0.000482171	4.98926	-0.00011956
4.76748	0.00456	4.80058	-0.000389841	4.99804	-0.000121076
4.77567	0.00451	4.80877	-0.000332351	5.00681	-0.000122591
4.78386	0.00411	4.81696	-0.000318618	5.01558	-0.000155015
4.79205	0.00369	4.82515	-0.00032568	5.02435	-0.000152554
4.80024	0.00326	4.83334	-0.000330843	5.03312	-0.000132644
4.80843	0.00229	4.84153	-0.00032357	5.0419	-9.96e-05
4.81662	0.00133	4.84972	-0.000284691	5.05067	-9.07e-05
4.82481	0.000664454	4.85791	-0.000221576	5.05944	-7.17e-05
4.833	0.000100919	4.8661	-0.00016575	5.06821	-3.2e-05
4.84119	-0.000430653	4.87429	-0.000119141	5.07698	-2.86e-05
4.84938	-0.000265879	4.88248	-0.000105107	5.08576	-2.8e-05
4.85757	0.000106625	4.89067	-0.000159121	5.09453	-3.07e-05
4.86576	0.000446237	4.89886	-0.000263757	5.1033	-3.34e-05
4.87395	0.000641044	4.90705	-0.000369596	5.11207	-3.94e-05
4.88214	0.000669871	4.91524	-0.000444618	5.12084	-4.17e-05
4.89033	0.000541449	4.92343	-0.000470374	5.12962	-4.13e-05
4.89852	-0.000243333	4.93162	-0.000465211	5.13839	-4.09e-05
4.90671	-0.00115	4.93981	-0.00046129	5.14716	-2.99e-05
4.9149	-0.00164	4.948	-0.00046022	5.15593	-1.27e-05
4.92309	-0.00196	4.95619	-0.000468875	5.1647	-1.42e-05
4.93128	-0.00226	4.96438	-0.00049781	5.17348	-1.56e-05
4.93947	-0.00256	4.97257	-0.000544998	5.18225	-9.43e-06
4.94766	-0.003	4.98076	-0.000587421	5.19102	4.89e-05
4.95585	-0.00315	4.98895	-0.000611593	5.19979	4.02e-05
4.96404	-0.00309	4.99714	-0.000625229	5.20856	3.16e-05
4.97223	-0.00297	5.00533	-0.000633897	5.21734	9.28e-06
4.98042	-0.00282	5.01352	-0.000639468	5.22611	-2.32e-06
4.98861	-0.00269	5.02171	-0.000635293	5.23488	-2.58e-05
4.9968	-0.00259	5.02989	-0.000615874	5.24365	-4.92e-05
5.00499	-0.00258	5.03808	-0.000584342	5.25242	-5.24e-05
5.01318	-0.00267	5.04627	-0.000537428	5.2612	-3.05e-05
5.02137	-0.00249	5.05446	-0.000485021	5.26997	-1.11e-05
5.02956	-0.00211	5.06265	-0.000442899	5.27874	-2.32e-07
5.03775	-0.00157	5.07084	-0.000414061	5.28751	1.56e-06
5.04594	-0.000764198	5.07903	-0.000413606	5.29628	-3.75e-06
5.05413	-5.2e-05	5.08722	-0.000453982	5.30506	-9.06e-06
5.06232	0.000436496	5.09541	-0.000526672	5.31383	-7.72e-06
5.07051	0.000174041	5.1036	-0.000619283	5.3226	-1.1e-05
5.0787	-0.000367173	5.11179	-0.000717494	5.33137	-1.42e-05
5.08688	-0.000663193	5.11998	-0.000790407	5.34014	2.45e-05
5.09507	-0.000632353	5.12817	-0.000810312	5.34892	3.81e-05
5.10326	-0.000546698	5.13636	-0.000770659	5.35769	5.2e-05
5.11145	-0.000496553	5.14455	-0.000681169	5.36646	4.42e-05
5.11964	-0.000748125	5.15274	-0.000556629	5.37523	3.65e-05
5.12783	-0.00123	5.16093	-0.000407168	5.384	2.11e-05
5.13602	-0.00157	5.16912	-0.00024621	5.39278	4.23e-05
5.14421	-0.00167	5.17731	-8.92e-05	5.40155	6.35e-05
5.1524	-0.00135	5.1855	5.42e-05	5.41032	7.32e-05
5.16059	-0.000957367	5.19369	0.000175281	5.41909	7.74e-05
5.16878	-0.00063109	5.20188	0.000268652	5.42786	7.8e-05
5.17697	-0.000365321	5.21007	0.000325674	5.43664	7.67e-05
5.18516	-0.000156963	5.21826	0.000344257	5.44541	7.53e-05
5.19335	-0.000260426	5.22645	0.000342246	5.45418	7.25e-05
5.20154	-0.000363389	5.23464	0.000328319	5.46295	6.66e-05
5.20973	-0.00057967	5.24283	0.000316243	5.47172	6.08e-05
5.21792	-0.000984703	5.25102	0.00030935	5.4805	6.03e-05
5.22611	-0.00172	5.25921	0.00029673	5.48927	6.44e-05
5.2343	-0.00252	5.2674	0.000275944	5.49804	6.85e-05
5.24249	-0.00298	5.27559	0.000235692	5.50681	7.87e-05
5.25068	-0.00213	5.28378	0.000179426	5.51558	9.77e-05
5.25887	-0.000777122	5.29197	0.000132565	5.52436	8.74e-05
5.26706	0.000551815	5.30016	0.000106435	5.53313	7.7e-05
5.27525	0.00158	5.30835	0.000109639	5.5419	5.37e-05
5.28344	0.00224	5.31654	0.000155741	5.55067	6.2e-05
5.29163	0.00233	5.32473	0.00023877	5.55944	9.7e-05
5.29982	0.0021	5.33292	0.000330889	5.56822	0.00011952
5.30801	0.00206	5.34111	0.000410504	5.57699	0.000141998
5.3162	0.00196	5.3493	0.000477023	5.58576	0.000137502
5.32439	0.0017	5.35749	0.000528996	5.59453	0.000133005
5.33258	0.00107	5.36568	0.000563477	5.6033	0.000124767
5.34077	0.000443194	5.37387	0.000580477	5.61208	0.000125292
5.34896	-5.73e-05	5.38206	0.000583581	5.62085	0.000126436
5.35715	-0.000474032	5.39025	0.000576932	5.62962	0.000123591
5.36534	-0.000862592	5.39844	0.000557394	5.63839	0.000120746
5.37353	-0.00124	5.40662	0.000524492	5.64716	9.7e-05
5.38172	-0.00166	5.41481	0.000480392	5.65594	0.000106749
5.38991	-0.00212	5.423	0.000418229	5.66471	0.000115004
5.3981	-0.00244	5.43119	0.000326209	5.67348	0.000137258
5.40629	-0.00276	5.43938	0.00019181	5.68225	0.00013451
5.41448	-0.00314	5.44757	2.34e-05	5.69102	0.000131762
5.42267	-0.00379	5.45576	-0.000134163	5.6998	0.000122639
5.43086	-0.00443	5.46395	-0.000233093	5.70857	0.000118973
5.43905	-0.005	5.47214	-0.000259076	5.71734	0.000161064
5.44724	-0.00553	5.48033	-0.000226628	5.72611	0.000152152
5.45543	-0.00546	5.48852	-0.000160014	5.73488	0.00014324
5.46362	-0.00481	5.49671	-8.69e-05	5.74366	0.000122254
5.4718	-0.00393	5.5049	-1.99e-05	5.75243	7.63e-05
5.47999	-0.00312	5.51309	4.6e-05	5.7612	7.07e-05
5.48818	-0.00248	5.52128	0.000115047	5.76997	0.000125891
5.49637	-0.00219	5.52947	0.000183395	5.77874	0.000143545
5.50456	-0.00181	5.53766	0.000243806	5.78752	0.000149846
5.51275	-0.00117	5.54585	0.000295227	5.79629	0.000156147
5.52094	-0.000417058	5.55404	0.000322214	5.80506	0.000164974
5.52913	-5.78e-05	5.56223	0.000309926	5.81383	0.000155195
5.53732	-0.000206778	5.57042	0.000272239	5.8226	0.000145416
5.54551	0.000843941	5.57861	0.000220049	5.83138	0.000125409
5.5537	0.00274	5.5868	0.000157513	5.84015	0.000149309
5.56189	0.0043	5.59499	9.34e-05	5.84892	0.000173209
5.57008	0.00525	5.60318	2.62e-05	5.85769	0.000197452
5.57827	0.00482	5.61137	-4.79e-05	5.86646	0.000204477
5.58646	0.00353	5.61956	-0.000114062	5.87524	0.000211502
5.59465	0.00251	5.62775	-0.000167057	5.88401	0.000210619
5.60284	0.00191	5.63594	-0.000214302	5.89278	0.000206298
5.61103	0.00146	5.64413	-0.000258716	5.90155	0.000201977
5.61922	0.000938205	5.65232	-0.000303677	5.91032	0.00014355
5.62741	0.000329513	5.66051	-0.000341289	5.9191	0.000180753
5.6356	-0.000214257	5.6687	-0.000359926	5.92787	0.000183552
5.64379	-0.000464181	5.67689	-0.000356428	5.93664	0.000179225
5.65198	-0.000383023	5.68508	-0.000327163	5.94541	0.000174899
5.66017	-0.000309827	5.69327	-0.000288257	5.95418	0.000141067
5.66836	-0.000351926	5.70146	-0.000261253	5.96296	0.000136461
5.67655	-0.00067642	5.70965	-0.000248038	5.97173	0.000131856
5.68474	-0.00119	5.71784	-0.000250266	5.9805	0.000116099
5.69293	-0.00175	5.72603	-0.000254773	5.98927	0.000111819
5.70112	-0.0019	5.73422	-0.000244549	5.99804	0.000105704
5.70931	-0.00186	5.74241	-0.000207802	6.00682	9.96e-05
5.7175	-0.00174	5.7506	-0.000136203	6.01559	9.58e-05
5.72569	-0.00157	5.75879	-3.7e-05	6.02436	9.2e-05
5.73388	-0.00146	5.76698	7.1e-05	6.03313	7.96e-05
5.74207	-0.00142	5.77517	0.000171469	6.0419	7.88e-05
5.75026	-0.00139	5.78336	0.000262398	6.05068	7.64e-05
5.75845	-0.00138	5.79154	0.000344777	6.05945	7.41e-05
5.76664	-0.00141	5.79973	0.000419922	6.06822	7.36e-05
5.77483	-0.00151	5.80792	0.000487103	6.07699	6.88e-05
5.78302	-0.00154	5.81611	0.000544586	6.08576	6.41e-05
5.79121	-0.00151	5.8243	0.000579444	6.09454	5.71e-05
5.7994	-0.00131	5.83249	0.000584183	6.10331	6.58e-05
5.80759	-0.00101	5.84068	0.000571797	6.11208	6.65e-05
5.81578	-0.00089457	5.84887	0.000539679	6.12085	5.2e-05
5.82397	-0.00103	5.85706	0.000486334	6.12962	3.75e-05
5.83216	-0.00163	5.86525	0.000420585	6.1384	4.88e-05
5.84035	-0.00246	5.87344	0.000339883	6.14717	5.49e-05
5.84853	-0.00306	5.88163	0.000240174	6.15594	7.82e-05
5.85672	-0.0035	5.88982	0.000138989	6.16471	8e-05
5.86491	-0.00385	5.89801	5.85e-05	6.17348	8.18e-05
5.8731	-0.00328	5.9062	8.69e-06	6.18226	7.82e-05
5.88129	-0.00281	5.91439	1.77e-06	6.19103	7.46e-05
5.88948	-0.00283	5.92258	5.22e-05	6.1998	5.47e-05
5.89767	-0.00332	5.93077	0.0001656	6.20857	1.87e-05
5.90586	-0.00392	5.93896	0.000313131	6.21734	3.16e-05
5.91405	-0.0045	5.94715	0.000456654	6.22612	6.27e-05
5.92224	-0.00483	5.95534	0.000577044	6.23489	6.63e-05
5.93043	-0.00475	5.96353	0.000660335	6.24366	6.42e-05
5.93862	-0.00404	5.97172	0.000689375	6.25243	6.22e-05
5.94681	-0.00297	5.97991	0.000643836	6.2612	5e-05
5.955	-0.00201	5.9881	0.000535636	6.26998	3.77e-05
5.96319	-0.00129	5.99629	0.000389915	6.27875	-3.95e-06
5.97138	-0.00129	6.00448	0.000232209	6.28752	2.63e-05
5.97957	-0.00142	6.01267	7.41e-05	6.29629	3.52e-05
5.98776	-0.0017	6.02086	-7.57e-05	6.30506	3.46e-05
5.99595	-0.00221	6.02905	-0.000206	6.31384	3.4e-05
6.00414	-0.0026	6.03724	-0.000314906	6.32261	5.77e-05
6.01233	-0.00287	6.04543	-0.000409232	6.33138	7.04e-05
6.02052	-0.00305	6.05362	-0.000487731	6.34015	7.32e-05
6.02871	-0.00303	6.06181	-0.000544779	6.34892	7.09e-05
6.0369	-0.00307	6.07	-0.000582055	6.3577	6.87e-05
6.04509	-0.00329	6.07819	-0.000605058	6.36647	4.96e-05
6.05328	-0.00387	6.08638	-0.000604939	6.37524	3.05e-05
6.06147	-0.00435	6.09457	-0.0005722	6.38401	4.11e-05
6.06966	-0.00475	6.10276	-0.000502662	6.39278	6.72e-05
6.07785	-0.00515	6.11095	-0.000398234	6.40156	7.76e-05
6.08604	-0.00564	6.11914	-0.000282138	6.41033	7.09e-05
6.09423	-0.00604	6.12733	-0.000174447	6.4191	6.42e-05
6.10242	-0.00642	6.13552	-8.62e-05	6.42787	7.69e-05
6.11061	-0.00681	6.14371	-2.45e-05	6.43664	8.71e-05
6.1188	-0.00684	6.1519	4.18e-06	6.44542	8.99e-05
6.12699	-0.0066	6.16009	3.59e-06	6.45419	8.8e-05
6.13518	-0.00615	6.16827	7.11e-08	6.46296	8.6e-05
6.14337	-0.00455	6.17646	1.2e-05	6.47173	0.000101766
6.15156	-0.00277	6.18465	3.98e-05	6.4805	0.000113682
6.15975	-0.00123	6.19284	7.08e-05	6.48928	0.000113076
6.16794	-0.000404163	6.20103	9.59e-05	6.49805	0.00011247
6.17613	0.000251248	6.20922	0.000111307	6.50682	0.000120232
6.18432	0.000971012	6.21741	0.000124199	6.51559	0.000124906
6.19251	0.00167	6.2256	0.000138238	6.52436	0.000160043
6.2007	0.00231	6.23379	0.000148588	6.53314	0.000152172
6.20889	0.00279	6.24198	0.000149337	6.54191	0.000144302
6.21708	0.00285	6.25017	0.000120261	6.55068	0.000119691
6.22527	0.00273	6.25836	5.29e-05	6.55945	8.73e-05
6.23345	0.00257	6.26655	-3.14e-05	6.56822	6.35e-05
6.24164	0.00218	6.27474	-0.000100267	6.577	7.66e-05
6.24983	0.00179	6.28293	-0.000131154	6.58577	8.96e-05
6.25802	0.00138	6.29112	-0.000120943	6.59454	9.2e-05
6.26621	0.00090835	6.29931	-7.03e-05	6.60331	9.44e-05
6.2744	0.0004291	6.3075	-1.97e-07	6.61208	0.000107911
6.28259	-0.000381531	6.31569	6.49e-05	6.62086	0.000151467
6.29078	-0.00139	6.32388	0.00012134	6.62963	0.000161693
6.29897	-0.0022	6.33207	0.000167544	6.6384	0.000161294
6.30716	-0.0021	6.34026	0.000208604	6.64717	0.000142789
6.31535	-0.00116	6.34845	0.000253671	6.65594	0.000124283
6.32354	4.18e-05	6.35664	0.000305193	6.66472	0.000116347
6.33173	0.00134	6.36483	0.000359498	6.67349	0.000108411
6.33992	0.00273	6.37302	0.000411477	6.68226	6.99e-05
6.34811	0.00403	6.38121	0.000455654	6.69103	7.96e-05
6.3563	0.00516	6.3894	0.000491679	6.6998	9.01e-05
6.36449	0.00553	6.39759	0.000501112	6.70858	0.000104656
6.37268	0.00552	6.40578	0.000460838	6.71735	0.000104081
6.38087	0.00559	6.41397	0.000374193	6.72612	0.000120913
6.38906	0.00558	6.42216	0.000248952	6.73489	0.000127936
6.39725	0.0054	6.43035	9.21e-05	6.74366	0.000119678
6.40544	0.00486	6.43854	-7.45e-05	6.75244	0.00011142
6.41363	0.00424	6.44673	-0.000212794	6.76121	7.82e-05
6.42182	0.00383	6.45492	-0.000308786	6.76998	8.37e-05
6.43001	0.00369	6.46311	-0.000373734	6.77875	0.00010347
6.4382	0.00367	6.4713	-0.000421371	6.78752	0.000123256
6.44639	0.00373	6.47949	-0.000455733	6.7963	0.000127776
6.45458	0.0038	6.48768	-0.000476727	6.80507	0.000130227
6.46277	0.00386	6.49587	-0.00049153	6.81384	0.000130134
6.47096	0.00365	6.50406	-0.000494544	6.82261	0.00013004
6.47915	0.00417	6.51225	-0.000474019	6.83138	0.000133038
6.48734	0.00543	6.52044	-0.000425395	6.84016	0.000145594
6.49553	0.00666	6.52863	-0.000351968	6.84893	0.000145647
6.50372	0.00766	6.53682	-0.000254607	6.8577	0.000136393
6.51191	0.00815	6.54501	-0.000142835	6.86647	0.000127138
6.5201	0.00851	6.55319	-3.71e-05	6.87524	0.000144935
6.52829	0.00873	6.56138	5.34e-05	6.88402	0.000157406
6.53648	0.00877	6.56957	0.000127334	6.89279	0.000152372
6.54467	0.0082	6.57776	0.000164383	6.90156	0.000147338
6.55286	0.00696	6.58595	0.000143282	6.91033	0.000152454
6.56105	0.00564	6.59414	6.78e-05	6.9191	0.000142029
6.56924	0.00439	6.60233	-5.79e-05	6.92788	0.000131603
6.57743	0.00322	6.61052	-0.000212713	6.93665	0.000153173
6.58562	0.00215	6.61871	-0.000365396	6.94542	0.00015051
6.59381	0.00115	6.6269	-0.000489858	6.95419	0.000147846
6.602	0.000182479	6.63509	-0.000571212	6.96296	0.000129054
6.61018	-0.00049286	6.64328	-0.000608522	6.97174	0.000126192
6.61837	-8.84e-05	6.65147	-0.000611889	6.98051	0.000137427
6.62656	0.000607681	6.65966	-0.000587356	6.98928	0.000137063
6.63475	0.00125	6.66785	-0.000538126	6.99805	0.000134338
6.64294	0.00183	6.67604	-0.000480834	7.00682	0.000131614
6.65113	0.00241	6.68423	-0.000431757	7.0156	0.00012875
6.65932	0.00296	6.69242	-0.000391094	7.02437	0.000125886
6.66751	0.00345	6.70061	-0.000365888	7.03314	0.000119645
6.6757	0.00387	6.7088	-0.00035043	7.04191	0.000170423
6.68389	0.00432	6.71699	-0.000316877	7.05068	0.000171065
6.69208	0.00488	6.72518	-0.000253434	7.05946	0.000169847
6.70027	0.00562	6.73337	-0.000160553	7.06823	0.000168628
6.70846	0.00641	6.74156	-5.02e-05	7.077	0.00016598
6.71665	0.00643	6.74975	5.65e-05	7.08577	0.00016457
6.72484	0.0055	6.75794	0.000146896	7.09454	0.000179456
6.73303	0.00446	6.76613	0.000217583	7.10332	0.000186307
6.74122	0.00443	6.77432	0.000267429	7.11209	0.000186407
6.74941	0.00504	6.78251	0.000278585	7.12086	0.000186506
6.7576	0.00566	6.7907	0.000240054	7.12963	0.000191159
6.76579	0.00617	6.79889	0.000164436	7.1384	0.000181314
6.77398	0.00639	6.80708	6.96e-05	7.14718	0.00017147
6.78217	0.00627	6.81527	-7.98e-06	7.15595	0.000152663
6.79036	0.00559	6.82346	-3.21e-05	7.16472	0.000167656
6.79855	0.00511	6.83165	-1.33e-05	7.17349	0.000164375
6.80674	0.00484	6.83984	1.21e-05	7.18226	0.000161093
6.81493	0.00457	6.84803	3.34e-05	7.19104	0.00013809
6.82312	0.00426	6.85622	4.93e-05	7.19981	0.000140242
6.83131	0.00382	6.86441	5.44e-05	7.20858	0.000156056
6.8395	0.00354	6.8726	5.37e-05	7.21735	0.000166043
6.84769	0.0034	6.88079	5.5e-05	7.22612	0.000170093
6.85588	0.00321	6.88898	5.47e-05	7.2349	0.000165208
6.86407	0.00292	6.89717	4.74e-05	7.24367	0.000160322
6.87226	0.00268	6.90536	1.04e-05	7.25244	0.000146502
6.88045	0.00259	6.91355	-6.7e-05	7.26121	0.000110757
6.88864	0.00255	6.92174	-0.000162735	7.26998	0.000169069
6.89683	0.00251	6.92992	-0.000252889	7.27876	0.000168197
6.90502	0.00247	6.93811	-0.000325798	7.28753	0.000162307
6.91321	0.00271	6.9463	-0.000386668	7.2963	0.000156418
6.9214	0.00307	6.95449	-0.000441242	7.30507	0.000127236
6.92959	0.00349	6.96268	-0.000491008	7.31384	0.000126588
6.93778	0.00374	6.97087	-0.000526509	7.32262	0.000121417
6.94597	0.00378	6.97906	-0.000536877	7.33139	0.000116246
6.95416	0.00317	6.98725	-0.000524032	7.34016	0.00011288
6.96235	0.00239	6.99544	-0.000477442	7.34893	0.0001118
6.97054	0.00187	7.00363	-0.000400808	7.3577	0.000110719
6.97873	0.00152	7.01182	-0.00032061	7.36648	0.00010201
6.98692	0.0012	7.02001	-0.000250821	7.37525	9.27e-05
6.9951	0.000892824	7.0282	-0.000196562	7.38402	0.000109065
7.00329	0.000831442	7.03639	-0.000162555	7.39279	0.000116513
7.01148	0.000857527	7.04458	-0.000152463	7.40156	0.000100209
7.01967	0.000892629	7.05277	-0.000153975	7.41034	8.39e-05
7.02786	0.00118	7.06096	-0.000146742	7.41911	7.97e-05
7.03605	0.00159	7.06915	-0.000112289	7.42788	6.39e-05
7.04424	0.0021	7.07734	-5.56e-05	7.43665	5.25e-05
7.05243	0.00266	7.08553	1.85e-06	7.44543	6.11e-05
7.06062	0.00292	7.09372	5.22e-05	7.4542	6.96e-05
7.06881	0.00283	7.10191	9.78e-05	7.46297	6.43e-05
7.077	0.00247	7.1101	0.000149033	7.47174	5.9e-05
7.08519	0.00231	7.11829	0.000222631	7.48051	4.51e-05
7.09338	0.00231	7.12648	0.000321518	7.48929	4.03e-05
7.10157	0.00236	7.13467	0.00042554	7.49806	3e-05
7.10976	0.00244	7.14286	0.000515765	7.50683	2.51e-06
7.11795	0.00276	7.15105	0.000591403	7.5156	-1.3e-05
7.12614	0.00315	7.15924	0.000640482	7.52437	-1.13e-05
7.13433	0.00343	7.16743	0.000656704	7.53315	-9.55e-06
7.14252	0.00358	7.17562	0.000650548	7.54192	-8.87e-06
7.15071	0.00355	7.18381	0.000613678	7.55069	2.51e-05
7.1589	0.00335	7.192	0.000536994	7.55946	2.34e-05
7.16709	0.00326	7.20019	0.000417848	7.56823	2.16e-05
7.17528	0.00344	7.20838	0.000258771	7.57701	1.71e-05
7.18347	0.00367	7.21657	8.62e-05	7.58578	-3.16e-05
7.19166	0.00389	7.22476	-6.42e-05	7.59455	-4.2e-05
7.19985	0.00408	7.23295	-0.00017463	7.60332	-1.48e-06
7.20804	0.00424	7.24114	-0.00023456	7.61209	8.81e-06
7.21623	0.00426	7.24933	-0.000237825	7.62087	8.32e-06
7.22442	0.00435	7.25752	-0.000198256	7.62964	-8.95e-06
7.23261	0.00458	7.26571	-0.000135701	7.63841	-2.62e-05
7.2408	0.00474	7.2739	-6.57e-05	7.64718	-3.21e-05
7.24899	0.00475	7.28209	-2.66e-07	7.65595	-3.8e-05
7.25718	0.00415	7.29028	5.6e-05	7.66473	-5.86e-05
7.26537	0.00379	7.29847	0.000100171	7.6735	-2.7e-05
7.27356	0.00382	7.30666	0.000137961	7.68227	-1.55e-05
7.28175	0.0038	7.31484	0.000191174	7.69104	-1.13e-05
7.28994	0.00359	7.32303	0.000282726	7.69981	-1.58e-05
7.29813	0.00335	7.33122	0.000396226	7.70859	-2.02e-05
7.30632	0.00345	7.33941	0.000500301	7.71736	-1.76e-05
7.31451	0.00376	7.3476	0.000588009	7.72613	-1.69e-05
7.3227	0.00409	7.35579	0.000640957	7.7349	-1.71e-05
7.33089	0.00425	7.36398	0.000641084	7.74367	-2.41e-05
7.33908	0.00423	7.37217	0.000592316	7.75245	-3.12e-05
7.34727	0.00464	7.38036	0.000504269	7.76122	-4.2e-05
7.35546	0.0053	7.38855	0.000408276	7.76999	-5.39e-05
7.36365	0.00583	7.39674	0.000320713	7.77876	-6.56e-05
7.37183	0.00616	7.40493	0.000236201	7.78753	-8.76e-05
7.38002	0.00608	7.41312	0.000152033	7.79631	-7.43e-05
7.38821	0.00608	7.42131	6.68e-05	7.80508	-7.61e-05
7.3964	0.00603	7.4295	-1.07e-05	7.81385	-7.79e-05
7.40459	0.00584	7.43769	-6.52e-05	7.82262	-8.93e-05
7.41278	0.00533	7.44588	-9.03e-05	7.83139	-5.38e-05
7.42097	0.00489	7.45407	-8.36e-05	7.84017	-5.67e-05
7.42916	0.00451	7.46226	-4.85e-05	7.84894	-5.96e-05
7.43735	0.00412	7.47045	3.42e-07	7.85771	-7.67e-05
7.44554	0.00397	7.47864	5.55e-05	7.86648	-8.71e-05
7.45373	0.00415	7.48683	0.000112655	7.87525	-7.54e-05
7.46192	0.00441	7.49502	0.000162807	7.88403	-4.91e-05
7.47011	0.00453	7.50321	0.000200695	7.8928	-4.98e-05
7.4783	0.00447	7.5114	0.000221055	7.90157	-5.22e-05
7.48649	0.00411	7.51959	0.000209573	7.91034	-5.45e-05
7.49468	0.00342	7.52778	0.000134839	7.91911	-7.2e-05
7.50287	0.00315	7.53597	-1.45e-05	7.92789	-8.94e-05
7.51106	0.00346	7.54416	-0.000210749	7.93666	-8.07e-05
7.51925	0.00428	7.55235	-0.000405534	7.94543	-5.15e-05
7.52744	0.005	7.56054	-0.000569445	7.9542	-4.45e-05
7.53563	0.00544	7.56873	-0.000696587	7.96297	-3.75e-05
7.54382	0.00521	7.57692	-0.000785324	7.97175	-3.19e-05
7.55201	0.00496	7.58511	-0.000838508	7.98052	-3.06e-05
7.5602	0.00486	7.5933	-0.000868742	7.98929	-2.93e-05
7.56839	0.00481	7.60149	-0.000886794	7.99806	-2.8e-05
7.57658	0.00478	7.60968	-0.000887042	8.00683	-3.22e-05
7.58477	0.00532	7.61787	-0.000861421	8.01561	-3.63e-05
7.59296	0.00646	7.62606	-0.000803701	8.02438	-4.38e-05
7.60115	0.00784	7.63425	-0.000703456	8.03315	-6.19e-05
7.60934	0.00884	7.64244	-0.000560795	8.04192	-4.89e-05
7.61753	0.0093	7.65063	-0.000377961	8.05069	-5.04e-05
7.62572	0.00915	7.65882	-0.00016785	8.05947	-5.2e-05
7.63391	0.00881	7.66701	4.12e-05	8.06824	-6.13e-05
7.6421	0.00842	7.6752	0.000225666	8.07701	-6.12e-05
7.65029	0.00808	7.68339	0.000372485	8.08578	-6.12e-05
7.65848	0.00787	7.69158	0.000464346	8.09455	-6.38e-05
7.66667	0.00762	7.69976	0.000479219	8.10333	-6.65e-05
7.67486	0.00727	7.70795	0.000425171	8.1121	-7.42e-05
7.68305	0.00667	7.71614	0.000320333	8.12087	-7.21e-05
7.69124	0.00592	7.72433	0.000190894	8.12964	-6.34e-05
7.69943	0.00529	7.73252	5.79e-05	8.13841	-4.7e-05
7.70762	0.00479	7.74071	-6.67e-05	8.14719	-5.02e-05
7.71581	0.00421	7.7489	-0.000167942	8.15596	-5.33e-05
7.724	0.00351	7.75709	-0.000233773	8.16473	-6.11e-05
7.73219	0.00281	7.76528	-0.000272629	8.1735	-6.14e-05
7.74038	0.00278	7.77347	-0.000299638	8.18227	-6e-05
7.74857	0.00325	7.78166	-0.00032333	8.19105	-6.15e-05
7.75675	0.00376	7.78985	-0.000349079	8.19982	-6.3e-05
7.76494	0.00418	7.79804	-0.000366612	8.20859	-7.88e-05
7.77313	0.00438	7.80623	-0.000355566	8.21736	-9.29e-05
7.78132	0.00415	7.81442	-0.00031256	8.22613	-4.71e-05
7.78951	0.004	7.82261	-0.000258945	8.23491	-2.9e-05
7.7977	0.00426	7.8308	-0.000214432	8.24368	-1.09e-05
7.80589	0.00469	7.83899	-0.000182599	8.25245	1.68e-05
7.81408	0.0048	7.84718	-0.000194749	8.26122	2.99e-05
7.82227	0.00448	7.85537	-0.000276668	8.26999	3.53e-05
7.83046	0.00409	7.86356	-0.000391407	8.27877	3.28e-05
7.83865	0.00372	7.87175	-0.000502832	8.28754	3.04e-05
7.84684	0.00337	7.87994	-0.000599712	8.29631	1.03e-06
7.85503	0.00262	7.88813	-0.000680401	8.30508	-7.64e-06
7.86322	0.00217	7.89632	-0.000741185	8.31385	-3.37e-06
7.87141	0.0024	7.90451	-0.000784689	8.32263	-6.4e-06
7.8796	0.0036	7.9127	-0.000813712	8.3314	-9.42e-06
7.88779	0.00505	7.92089	-0.000823038	8.34017	-1.93e-05
7.89598	0.00566	7.92908	-0.000807737	8.34894	3.06e-06
7.90417	0.00524	7.93727	-0.000767558	8.35771	2.66e-06
7.91236	0.00498	7.94546	-0.000702036	8.36649	3.37e-05
7.92055	0.00489	7.95365	-0.000607605	8.37526	4.07e-05
7.92874	0.00485	7.96184	-0.000500115	8.38403	3.53e-05
7.93693	0.00488	7.97003	-0.000403974	8.3928	2.99e-05
7.94512	0.00499	7.97822	-0.000320945	8.40157	-2.6e-05
7.95331	0.00495	7.98641	-0.000266724	8.41035	1.65e-06
7.9615	0.00468	7.9946	-0.000260508	8.41912	8.33e-06
7.96969	0.00366	8.00279	-0.000292506	8.42789	1.5e-05
7.97788	0.00238	8.01098	-0.00034984	8.43666	1.69e-05
7.98607	0.00136	8.01917	-0.000423832	8.44543	1.52e-05
7.99426	0.00137	8.02736	-0.000498888	8.45421	1.34e-05
8.00245	0.00174	8.03555	-0.000565599	8.46298	-5.35e-05
8.01064	0.00209	8.04374	-0.00062687	8.47175	-4.65e-05
8.01883	0.00238	8.05193	-0.000683743	8.48052	-4.7e-05
8.02702	0.00258	8.06012	-0.00073717	8.48929	-5.75e-05
8.03521	0.00247	8.06831	-0.00079028	8.49807	-6.8e-05
8.0434	0.00364	8.07649	-0.000841303	8.50684	-4.35e-05
8.05159	0.00479	8.08468	-0.000887124	8.51561	2.44e-06
8.05978	0.00531	8.09287	-0.000919808	8.52438	-5.45e-06
8.06797	0.00484	8.10106	-0.000928595	8.53315	-1.33e-05
8.07616	0.00391	8.10925	-0.000908788	8.54193	-3.73e-05
8.08435	0.00353	8.11744	-0.00086355	8.5507	-2.3e-05
8.09254	0.00356	8.12563	-0.000794642	8.55947	-1.46e-05
8.10073	0.00363	8.13382	-0.000708049	8.56824	-1.79e-05
8.10892	0.00367	8.14201	-0.000618867	8.57701	-2.11e-05
8.11711	0.00379	8.1502	-0.000538756	8.58579	-2.87e-05
8.1253	0.00392	8.15839	-0.000474172	8.59456	1.24e-05
8.13348	0.00402	8.16658	-0.000423087	8.60333	2.25e-05
8.14167	0.00382	8.17477	-0.000376021	8.6121	2.54e-05
8.14986	0.00323	8.18296	-0.000314668	8.62087	1.39e-05
8.15805	0.00327	8.19115	-0.000231942	8.62965	2.43e-06
8.16624	0.00355	8.19934	-0.000147343	8.63842	1.29e-05
8.17443	0.00386	8.20753	-7.93e-05	8.64719	1.49e-05
8.18262	0.00419	8.21572	-2.83e-05	8.65596	1.69e-05
8.19081	0.00449	8.22391	1.33e-06	8.66473	2.02e-05
8.199	0.00473	8.2321	-2.81e-06	8.67351	1.86e-05
8.20719	0.00475	8.24029	-5e-05	8.68228	1.7e-05
8.21538	0.00456	8.24848	-0.000127692	8.69105	4.56e-05
8.22357	0.00421	8.25667	-0.000222513	8.69982	5.21e-05
8.23176	0.00358	8.26486	-0.000327368	8.70859	5.25e-05
8.23995	0.00319	8.27305	-0.000431239	8.71737	4.97e-05
8.24814	0.00295	8.28124	-0.000510913	8.72614	4.7e-05
8.25633	0.00274	8.28943	-0.000556933	8.73491	3.22e-05
8.26452	0.00257	8.29762	-0.000583482	8.74368	2.38e-05
8.27271	0.00242	8.30581	-0.000597718	8.75245	-7.83e-06
8.2809	0.00232	8.314	-0.00060502	8.76123	-2.31e-05
8.28909	0.00235	8.32219	-0.000601341	8.77	-6.24e-06
8.29728	0.0026	8.33038	-0.00057763	8.77877	1.06e-05
8.30547	0.00376	8.33857	-0.000537854	8.78754	2.29e-05
8.31366	0.00568	8.34676	-0.000497692	8.79631	1.53e-05
8.32185	0.00774	8.35495	-0.000459552	8.80509	7.79e-06
8.33004	0.00972	8.36314	-0.000417559	8.81386	1.39e-05
8.33823	0.01125	8.37133	-0.000368952	8.82263	1.29e-05
8.34642	0.01221	8.37952	-0.000306938	8.8314	-7.68e-07
8.35461	0.0123	8.38771	-0.000208672	8.84017	-1.45e-05
8.3628	0.01179	8.3959	-8.02e-05	8.84895	-1.8e-05
8.37099	0.01078	8.40409	4.61e-05	8.85772	-2.95e-05
8.37918	0.00981	8.41228	0.000155666	8.86649	-1.75e-05
8.38737	0.00906	8.42047	0.000250158	8.87526	-1.16e-05
8.39556	0.00869	8.42866	0.000330841	8.88403	-9.83e-06
8.40375	0.00848	8.43685	0.000399223	8.89281	-1.57e-05
8.41194	0.00818	8.44504	0.000446875	8.90158	-2.16e-05
8.42013	0.00772	8.45323	0.000449963	8.91035	-3.52e-05
8.42832	0.00711	8.46141	0.000393089	8.91912	-3.73e-05
8.43651	0.00684	8.4696	0.000281556	8.92789	-1.53e-05
8.4447	0.00733	8.47779	0.000132158	8.93667	-1.08e-05
8.45289	0.00815	8.48598	-3.33e-05	8.94544	-6.26e-06
8.46108	0.00896	8.49417	-0.000193336	8.95421	-1.91e-05
8.46927	0.00968	8.50236	-0.000336949	8.96298	-3.2e-05
8.47746	0.01002	8.51055	-0.000462834	8.97175	-6.33e-05
8.48565	0.01039	8.51874	-0.000573686	8.98053	-7.4e-05
8.49384	0.01097	8.52693	-0.000665923	8.9893	-8.47e-05
8.50203	0.01137	8.53512	-0.000725865	8.99807	-0.000106737
8.51022	0.01148	8.54331	-0.000740802	9.00684	-9.71e-05
8.5184	0.01083	8.5515	-0.000699826	9.01561	-8.75e-05
8.52659	0.00977	8.55969	-0.000613633	9.02439	-7.01e-05
8.53478	0.00936	8.56788	-0.000513389	9.03316	-6.76e-05
8.54297	0.00986	8.57607	-0.000428933	9.04193	-7.08e-05
8.55116	0.01054	8.58426	-0.000380578	9.0507	-7.39e-05
8.55935	0.01112	8.59245	-0.000376503	9.05947	-8.05e-05
8.56754	0.01157	8.60064	-0.000414516	9.06825	-2.52e-05
8.57573	0.01177	8.60883	-0.000468838	9.07702	-3.96e-05
8.58392	0.01116	8.61702	-0.000516548	9.08579	-5.4e-05
8.59211	0.00993	8.62521	-0.000538476	9.09456	-8.22e-05
8.6003	0.00893	8.6334	-0.000535039	9.10333	-6.48e-05
8.60849	0.00798	8.64159	-0.000520054	9.11211	-6.5e-05
8.61668	0.00697	8.64978	-0.000505493	9.12088	-6.59e-05
8.62487	0.00568	8.65797	-0.000492963	9.12965	-6.68e-05
8.63306	0.00466	8.66616	-0.000482797	9.13842	-5.96e-05
8.64125	0.00394	8.67435	-0.000481395	9.14719	-5.25e-05
8.64944	0.00347	8.68254	-0.00049285	9.15597	-6.51e-05
8.65763	0.00319	8.69073	-0.000507436	9.16474	-7.78e-05
8.66582	0.00296	8.69892	-0.000520483	9.17351	-0.00010535
8.67401	0.00273	8.70711	-0.000533898	9.18228	-0.000115396
8.6822	0.0025	8.7153	-0.00054638	9.19105	-0.000100716
8.69039	0.00222	8.72349	-0.00054946	9.19983	-8.85e-05
8.69858	0.00189	8.73168	-0.000539176	9.2086	-9.68e-05
8.70677	0.00128	8.73987	-0.000524685	9.21737	-0.00010505
8.71496	0.00153	8.74806	-0.000507145	9.22614	-0.000130958
8.72315	0.00227	8.75625	-0.000486322	9.23491	-0.000162691
8.73134	0.00288	8.76444	-0.000470717	9.24369	-0.000148205
8.73953	0.00326	8.77263	-0.00046428	9.25246	-0.000149053
8.74772	0.00329	8.78082	-0.000480309	9.26123	-0.000149901
8.75591	0.00519	8.78901	-0.000526476	9.27	-0.000144146
8.7641	0.00731	8.7972	-0.000586405	9.27877	-0.000150832
8.77229	0.00888	8.80539	-0.000654857	9.28755	-0.000157519
8.78048	0.00921	8.81358	-0.00072966	9.29632	-0.000127293
8.78867	0.00861	8.82177	-0.000801879	9.30509	-0.000127894
8.79686	0.0079	8.82996	-0.000864506	9.31386	-0.000128495
8.80505	0.00718	8.83814	-0.00090996	9.32263	-0.000115761
8.81324	0.00641	8.84633	-0.000927977	9.33141	-0.000110753
8.82143	0.00557	8.85452	-0.000913484	9.34018	-0.000109608
8.82962	0.00493	8.86271	-0.000873063	9.34895	-0.000108463
8.83781	0.00476	8.8709	-0.000821968	9.35772	-0.000111598
8.846	0.00516	8.87909	-0.000766882	9.36649	-0.000114732
8.85419	0.00591	8.88728	-0.000702212	9.37527	-0.000120875
8.86238	0.00691	8.89547	-0.000626379	9.38404	-0.000123289
8.87057	0.00847	8.90366	-0.000547745	9.39281	-0.000125704
8.87876	0.01027	8.91185	-0.000484619	9.40158	-0.000130856
8.88695	0.0116	8.92004	-0.000449958	9.41035	-0.00013316
8.89514	0.01229	8.92823	-0.000448391	9.41913	-0.000144719
8.90332	0.01233	8.93642	-0.00046969	9.4279	-0.000148137
8.91151	0.01213	8.94461	-0.000482788	9.43667	-0.000110112
8.9197	0.012	8.9528	-0.000476683	9.44544	-0.00011654
8.92789	0.0116	8.96099	-0.000460021	9.45421	-0.000122967
8.93608	0.0108	8.96918	-0.000443038	9.46299	-0.000135903
8.94427	0.00959	8.97737	-0.000423935	9.47176	-0.000130499
8.95246	0.00845	8.98556	-0.0003966	9.48053	-0.000125094
8.96065	0.00737	8.99375	-0.00035212	9.4893	-0.000122212
8.96884	0.00631	9.00194	-0.000283441	9.49807	-0.000123369
8.97703	0.00565	9.01013	-0.000201493	9.50685	-0.000124525
8.98522	0.00612	9.01832	-0.000126054	9.51562	-0.000131396
8.99341	0.00739	9.02651	-6.13e-05	9.52439	-0.000133618
9.0016	0.00887	9.0347	-2.01e-05	9.53316	-0.000138527
9.00979	0.01042	9.04289	-1.68e-05	9.54193	-0.000143436
9.01798	0.01162	9.05108	-3.84e-05	9.55071	-0.000148608
9.02617	0.01235	9.05927	-5.84e-05	9.55948	-0.000125421
9.03436	0.01192	9.06746	-6.75e-05	9.56825	-0.000118722
9.04255	0.01076	9.07565	-7.51e-05	9.57702	-0.000120915
9.05074	0.00982	9.08384	-8.2e-05	9.58579	-0.000123107
9.05893	0.00925	9.09203	-0.0001	9.59457	-0.000134191
9.06712	0.00883	9.10022	-0.000142645	9.60334	-0.000121063
9.07531	0.00817	9.10841	-0.000201411	9.61211	-0.000121151
9.0835	0.00716	9.1166	-0.000262671	9.62088	-0.000105192
9.09169	0.00623	9.12479	-0.000322017	9.62965	-0.000106241
9.09988	0.0055	9.13298	-0.000366313	9.63843	-0.000107291
9.10807	0.00485	9.14117	-0.000377912	9.6472	-0.000115437
9.11626	0.00425	9.14936	-0.000348597	9.65597	-0.000128634
9.12445	0.00359	9.15755	-0.000276883	9.66474	-0.000119322
9.13264	0.00253	9.16574	-0.00017545	9.67351	-0.000118031
9.14083	0.00151	9.17393	-7.27e-05	9.68229	-0.000116741
9.14902	0.000808647	9.18212	9.89e-06	9.69106	-9.91e-05
9.15721	0.000593149	9.19031	6.65e-05	9.69983	-6.08e-05
9.1654	0.0006923	9.1985	7.01e-05	9.7086	-5.3e-05
9.17359	0.00081444	9.20669	1.29e-05	9.71737	-5.23e-05
9.18178	0.000886097	9.21488	-7.78e-05	9.72615	-4.01e-05
9.18997	0.000730806	9.22306	-0.000182157	9.73492	-3.52e-05
9.19816	0.00031056	9.23125	-0.000280953	9.74369	-3.02e-05
9.20635	0.000352303	9.23944	-0.000365096	9.75246	5.2e-06
9.21454	0.000648929	9.24763	-0.0004396	9.76123	9.46e-06
9.22273	0.00105	9.25582	-0.000507437	9.77001	7.2e-06
9.23092	0.00189	9.26401	-0.000564125	9.77878	4.95e-06
9.23911	0.00277	9.2722	-0.000603695	9.78755	1.45e-05
9.2473	0.00352	9.28039	-0.000621418	9.79632	1.67e-05
9.25549	0.00405	9.28858	-0.000607472	9.80509	1.89e-05
9.26368	0.00397	9.29677	-0.000554525	9.81387	9.67e-06
9.27187	0.00412	9.30496	-0.00045615	9.82264	4.33e-07
9.28005	0.00432	9.31315	-0.000330229	9.83141	-2.18e-05
9.28824	0.00438	9.32134	-0.000209579	9.84018	2.23e-05
9.29643	0.00422	9.32953	-0.000114282	9.84895	1.47e-05
9.30462	0.00359	9.33772	-5.73e-05	9.85773	7.01e-06
9.31281	0.003	9.34591	-4.95e-05	9.8665	-1.42e-05
9.321	0.00265	9.3541	-9.08e-05	9.87527	-2.31e-05
9.32919	0.00223	9.36229	-0.0001474	9.88404	-3.11e-05
9.33738	0.00166	9.37048	-0.000188831	9.89281	-4.67e-06
9.34557	0.000738669	9.37867	-0.000196967	9.90159	1.7e-07
9.35376	-0.0001789	9.38686	-0.000185736	9.91036	1.85e-06
9.36195	-0.00101	9.39505	-0.000176635	9.91913	3.52e-06
9.37014	-0.00178	9.40324	-0.000171834	9.9279	2.94e-05
9.37833	-0.00258	9.41143	-0.000184247	9.93667	3.79e-05
9.38652	-0.00253	9.41962	-0.000213737	9.94545	3.41e-05
9.39471	-0.00214	9.42781	-0.000244161	9.95422	3.04e-05
9.4029	-0.00176	9.436	-0.000276173	9.96299	1.45e-05
9.41109	-0.00143	9.44419	-0.000306756	9.97176	5.51e-06
9.41928	-0.00111	9.45238	-0.000336437	9.98053	7.34e-06
9.42747	-0.000860746	9.46057	-0.000374788	9.98931	9.17e-06
9.43566	-0.000719543	9.46876	-0.000433489	9.99808	2.08e-05
9.44385	-0.000873656	9.47695	-0.000507529	10.0069	2.16e-05
9.45204	-0.00112	9.48514	-0.000585001	10.0156	2.23e-05
9.46023	-0.00137	9.49333	-0.000657116	10.0244	2.62e-05
9.46842	-0.00178	9.50152	-0.000722011	10.0332	2.54e-05
9.47661	-0.00247	9.50971	-0.000788005	10.0419	2.45e-05
9.4848	-0.00213	9.5179	-0.000855233	10.0507	1.18e-05
9.49299	-0.00151	9.52609	-0.000903442	10.0595	-8.54e-07
9.50118	-0.00101	9.53428	-0.000922799	10.0683	-2.77e-05
9.50937	-0.000862898	9.54247	-0.000919131	10.077	-4.04e-05
9.51756	-0.000973908	9.55066	-0.000896127	10.0858	-1.93e-05
9.52575	-0.00111	9.55885	-0.000863931	10.0946	-2.2e-06
9.53394	-0.00124	9.56704	-0.000835987	10.1033	2.12e-06
9.54213	-0.00138	9.57523	-0.000813263	10.1121	-2.43e-05
9.55032	-0.00157	9.58342	-0.000783525	10.1209	-5.07e-05
9.55851	-0.00159	9.59161	-0.000738019	10.1297	-3.54e-05
9.5667	-0.00151	9.59979	-0.000688341	10.1384	-6.89e-06
9.57489	-0.0014	9.60798	-0.000644758	10.1472	1.14e-05
9.58308	-0.0013	9.61617	-0.000611527	10.156	2e-05
9.59127	-0.00116	9.62436	-0.000587037	10.1647	8.26e-06
9.59946	-0.00104	9.63255	-0.0005586	10.1735	-3.47e-06
9.60765	-0.00097078	9.64074	-0.000508629	10.1823	3.35e-06
9.61584	-0.001	9.64893	-0.000435363	10.1911	4.41e-06
9.62403	-0.00114	9.65712	-0.000340645	10.1998	5.47e-06
9.63222	-0.00115	9.66531	-0.000234188	10.2086	2.61e-05
9.64041	-0.00105	9.6735	-0.000132271	10.2174	3.43e-05
9.6486	-0.000951277	9.68169	-4.22e-05	10.2262	2.23e-05
9.65679	-0.000871271	9.68988	3.21e-05	10.2349	1.02e-05
9.66497	-0.000876256	9.69807	7.75e-05	10.2437	1.94e-05
9.67316	-0.00108	9.70626	7.49e-05	10.2525	2.03e-05
9.68135	-0.00151	9.71445	2.55e-05	10.2612	2.12e-05
9.68954	-0.00213	9.72264	-5.97e-05	10.27	3.44e-05
9.69773	-0.0027	9.73083	-0.000174347	10.2788	4.1e-05
9.70592	-0.00323	9.73902	-0.000319941	10.2875	5.09e-05
9.71411	-0.00374	9.74721	-0.000486949	10.2963	5.38e-05
9.7223	-0.004	9.7554	-0.000650347	10.3051	5.67e-05
9.73049	-0.00312	9.76359	-0.000786059	10.3139	6e-05
9.73868	-0.00194	9.77178	-0.000871018	10.3226	6.03e-05
9.74687	-0.000975162	9.77997	-0.000882407	10.3314	3.69e-05
9.75506	-0.000275541	9.78816	-0.000822217	10.3402	1.35e-05
9.76325	0.000275216	9.79635	-0.000713779	10.349	3.01e-05
9.77144	0.000715573	9.80454	-0.000588969	10.3577	4.73e-05
9.77963	0.000690699	9.81273	-0.000474423	10.3665	4.53e-05
9.78782	0.00108	9.82092	-0.00038954	10.3753	4.32e-05
9.79601	0.00171	9.82911	-0.000349167	10.3841	3.96e-05
9.8042	0.00229	9.8373	-0.000356576	10.3928	3.19e-05
9.81239	0.00281	9.84549	-0.000399634	10.4016	1.7e-05
9.82058	0.00278	9.85368	-0.000449617	10.4104	2.26e-05
9.82877	0.00293	9.86187	-0.000496307	10.4191	2.26e-05
9.83696	0.00332	9.87006	-0.000524882	10.4279	2.26e-05
9.84515	0.00378	9.87825	-0.000522287	10.4367	4.3e-05
9.85334	0.00427	9.88644	-0.00048432	10.4454	5.11e-05
9.86153	0.00514	9.89463	-0.00041044	10.4542	5.92e-05
9.86972	0.00618	9.90282	-0.000322398	10.463	5.99e-05
9.87791	0.00668	9.91101	-0.00024347	10.4718	5.87e-05
9.8861	0.00646	9.9192	-0.000177069	10.4805	5.74e-05
9.89429	0.00538	9.92739	-0.000125613	10.4893	6.68e-05
9.90248	0.00467	9.93558	-9.49e-05	10.4981	6.84e-05
9.91067	0.0043	9.94377	-8.1e-05	10.5069	7e-05
9.91886	0.00413	9.95196	-6.18e-05	10.5156	8.07e-05
9.92705	0.0042	9.96015	-2.66e-05	10.5244	8.2e-05
9.93524	0.00458	9.96834	3.09e-05	10.5332	8.32e-05
9.94343	0.00499	9.97653	0.000108342	10.5419	8.72e-05
9.95162	0.00533	9.98471	0.000187724	10.5507	8.65e-05
9.95981	0.0056	9.9929	0.000257333	10.5595	8.58e-05
9.968	0.00583	10.0011	0.000323047	10.5683	9.86e-05
9.97619	0.00534	10.0093	0.000385676	10.577	0.000102207
9.98438	0.00444	10.0175	0.000439265	10.5858	0.00010585
9.99257	0.00385	10.0257	0.000483695	10.5946	9.53e-05
10.0008	0.00348	10.0338	0.000524031	10.6034	8.48e-05
10.009	0.00324	10.042	0.000562436	10.6121	6.1e-05
10.0171	0.0035	10.0502	0.000593379	10.6209	5.51e-05
10.0253	0.00366	10.0584	0.000615408	10.6297	8.39e-05
10.0335	0.00348	10.0666	0.000622233	10.6384	9.28e-05
10.0417	0.00272	10.0748	0.000613808	10.6472	9.41e-05
10.0499	0.00168	10.083	0.000593978	10.656	9.54e-05
10.0581	0.00102	10.0912	0.000563789	10.6647	9.96e-05
10.0663	0.00056308	10.0994	0.000526517	10.6735	0.000100899
10.0745	0.000138511	10.1076	0.00047279	10.6823	0.000102156
10.0826	-0.000272316	10.1158	0.000395464	10.6911	0.000113023
10.0908	-0.00112	10.1239	0.000295742	10.6998	0.000119584
10.099	-0.00211	10.1321	0.000166332	10.7086	0.000126453
10.1072	-0.00288	10.1403	1.65e-05	10.7174	0.000117863
10.1154	-0.00352	10.1485	-0.000117836	10.7262	0.000109272
10.1236	-0.00409	10.1567	-0.000205206	10.7349	9.11e-05
10.1318	-0.00402	10.1649	-0.000235922	10.7437	0.00010263
10.14	-0.00351	10.1731	-0.000224172	10.7525	0.000166812
10.1482	-0.00308	10.1813	-0.000201303	10.7612	0.000179534
10.1564	-0.00286	10.1895	-0.000185661	10.77	0.00017863
10.1646	-0.00275	10.1976	-0.000178696	10.7788	0.00017736
10.1727	-0.00273	10.2058	-0.00018616	10.7876	0.000176089
10.1809	-0.00289	10.214	-0.000198961	10.7963	0.000172921
10.1891	-0.00306	10.2222	-0.000202348	10.8051	0.000170179
10.1973	-0.00334	10.2304	-0.000200271	10.8139	0.000167438
10.2055	-0.00378	10.2386	-0.000207968	10.8226	0.000110402
10.2137	-0.00434	10.2468	-0.00023876	10.8314	0.000104584
10.2219	-0.00446	10.255	-0.000304746	10.8402	0.000104752
10.2301	-0.00438	10.2632	-0.000416987	10.849	0.000100414
10.2383	-0.00434	10.2714	-0.000555552	10.8577	9.61e-05
10.2464	-0.0044	10.2796	-0.000691242	10.8665	9.53e-05
10.2546	-0.00418	10.2877	-0.000808282	10.8753	8.21e-05
10.2628	-0.00386	10.2959	-0.000905172	10.8841	6.9e-05
10.271	-0.00356	10.3041	-0.000980885	10.8928	5.71e-05
10.2792	-0.00329	10.3123	-0.00104	10.9016	7.02e-05
10.2874	-0.00306	10.3205	-0.00109	10.9104	9.69e-05
10.2956	-0.00314	10.3287	-0.00114	10.9191	0.000107893
10.3038	-0.00275	10.3369	-0.00118	10.9279	0.000118885
10.312	-0.00214	10.3451	-0.00123	10.9367	0.000136536
10.3202	-0.00188	10.3533	-0.00128	10.9454	0.000141003
10.3284	-0.00207	10.3614	-0.00132	10.9542	0.000141915
10.3365	-0.00258	10.3696	-0.00132	10.963	0.000142827
10.3447	-0.00311	10.3778	-0.0013	10.9718	0.000166576
10.3529	-0.00345	10.386	-0.00126	10.9805	0.000170196
10.3611	-0.00367	10.3942	-0.0012	10.9893	0.000167974
10.3693	-0.00382	10.4024	-0.00113	10.9981	0.000165751
10.3775	-0.00371	10.4106	-0.00103	11.0069	0.000161104
10.3857	-0.00354	10.4188	-0.000908966	11.0156	0.000156456
10.3939	-0.00342	10.427	-0.000792068	11.0244	0.000142474
10.4021	-0.00352	10.4352	-0.000684657	11.0332	0.000160397
[truncated: 2,389 more rows]
