# Supplementary material for: Redox driven B12-ligand switch drives CarH photoresponse
Source: Nat Commun. 2023 Aug 21;14:5082. doi: 10.1038/s41467-023-40817-6 (PMC10442372; doi:10.1038/s41467-023-40817-6)
Supplement: Supplementary file 5 — Supplementary Data 2 [file 41467_2023_40817_MOESM5_ESM.xlsx]

## Sheet: Dark AB - CD (trunc)
			Net charge	G	Fx	Fy	Fz
ARG	C	79	2	2.2911	0.2903	0.6663	-0.222	0.759943
PRO	C	80	0	0.3622	-0.0672	0.1327	0.0093	0.149036
GLU	C	81	-1	-0.8102	0.083	-0.22	0.1096	0.259425
ASP	C	82	-1	-0.2408	-0.0099	-0.0698	0.0005	0.0705004
LEU	C	83	0	0.0984	0.0197	0.0344	-0.028	0.048533
GLY	C	84	0	-0.0171	0.0033	-0.0084	-0.0066	0.0111808
THR	C	85	0	0.0126	0.0056	0.0013	0.0066	0.00875271
GLY	C	86	0	0.0141	0.0074	-0.0036	-0.0092	0.0123434
LEU	C	87	0	-0.0139	0.0035	-0.0066	-0.0082	0.0110928
LEU	C	88	0	-0.0518	0.002	-0.0076	-0.0051	0.00936856
GLU	C	89	-1	-0.1008	-0.0102	-0.0343	-0.0015	0.0358159
ALA	C	90	0	0.0133	-0.0124	-0.0025	0.0003	0.0126531
LEU	C	91	0	-0.0068	-0.013	-0.0105	-0.0075	0.0183167
LEU	C	92	0	0.0089	-0.0011	0.0005	0.0081	0.00818963
ARG	C	93	1	0.2168	-0.0129	0.0533	0.0418	0.0689532
GLY	C	94	0	0.0389	-0.0242	-0.0081	-0.018	0.031229
ASP	C	95	-1	-0.4973	0.0077	-0.1046	-0.1262	0.164094
LEU	C	96	0	-0.0462	0.0854	0.026	-0.0035	0.0893387
ALA	C	97	0	-0.1327	0.0562	-0.0184	0.0197	0.0623305
GLY	C	98	0	0.0267	0.0125	0.0107	-0.0164	0.0232314
ALA	C	99	0	0.1413	0.0018	0.0439	0.0023	0.043997
GLU	C	100	-1	-8.1356	-0.1656	-3.7324	-3.7939	5.32465
ALA	C	101	0	0.1757	-0.0099	0.0711	-0.0137	0.0730815
LEU	C	102	0	0.052	-0.0572	0.0562	-0.0045	0.0803152
PHE	C	103	0	0.138	-0.095	0.1457	-0.0173	0.174794
ARG	C	104	1	1.6675	-2.142	0.3084	0.9392	2.3591
ARG	C	105	1	-1.5614	-1.3613	-5.3131	-2.8072	6.16137
GLY	C	106	0	-1.0776	-0.5327	-0.0293	0.1903	0.566429
LEU	C	107	0	-0.4647	-1.1854	0.7248	0.0372	1.38993
ARG	C	108	1	-32.5603	6.4925	-15.2639	-4.3544	17.1493
PHE	C	109	0	-8.4632	-2.1928	-5.0842	0.3985	5.55124
TRP	C	110	0	0.313	0.5801	0.6882	1.3341	1.60933
GLY	C	111	0	-2.7408	0.0939	-0.9733	0.7504	1.23257
PRO	C	112	0	-1.6746	-0.2219	-0.1765	0.3582	0.456836
GLU	C	113	-1	2.3471	-0.9328	0.5158	-0.878	1.38096
GLY	C	114	0	-0.002	-0.0023	-0.2084	-0.0464	0.213515
VAL	C	115	0	-0.2485	0.0513	-0.1524	0.0573	0.170707
LEU	C	116	0	-0.0706	0.0062	-0.0593	0.0208	0.0631472
GLU	C	117	-1	-1.31	-0.0776	-0.1194	0.3521	0.379806
HID	C	118	0	-0.741	0.0774	0.022	0.6633	0.668163
LEU	C	119	0	0.0611	0.0178	-0.035	-0.005	0.0395833
LEU	C	120	0	0.0521	0.0019	-0.015	0.0005	0.0151281
LEU	C	121	0	0.0472	0.0056	0.0024	-0.0052	0.00800999
PRO	C	122	0	0.0509	0.0038	0.0132	-0.0025	0.0139617
VAL	C	123	0	0.0589	-0.003	0.0063	-0.0057	0.00900999
LEU	C	124	0	0.0392	-0.0034	0.0058	-0.0102	0.0122164
ARG	C	125	1	0.3681	0.0235	0.0408	-0.047	0.0665274
GLU	C	126	-1	-0.1152	-0.0071	-0.0184	0.004	0.0201239
VAL	C	127	0	0.0251	-0.002	0.0021	-0.0053	0.00604152
GLY	C	128	0	0.0083	-0.0004	0.0002	-0.0035	0.00352846
GLU	C	129	-1	-0.077	-0.0028	-0.0107	0.0102	0.0150456
ALA	C	130	0	0.0134	-0.0007	0.0022	-0.0002	0.00231733
TRP	C	131	0	0.0088	-0.0004	0.0006	-0.0015	0.00166433
HID	C	132	0	0.0082	-0.0004	0	0.0004	0.000565685
ARG	C	133	1	0.0731	0.003	0.012	-0.0054	0.0134967
GLY	C	134	0	0.0033	0.001	0.0022	-0.0001	0.00241868
GLU	C	135	-1	-0.0488	-0.0045	-0.0084	0.002	0.00973704
ILE	C	136	0	0.0126	0.0004	0.0062	0.0025	0.00669701
GLY	C	137	0	-0.0295	0.0022	-0.0022	0.004	0.00506754
VAL	C	138	0	-0.0363	0.0018	-0.0027	0.0095	0.0100389
ALA	C	139	0	-0.0891	0.0008	-0.0137	0.0155	0.0207022
GLU	C	140	-1	-0.2703	0.0143	-0.0831	0.017	0.086018
GLH	C	141	0	-0.0729	0.0101	-0.0137	0.0195	0.0258834
HIE	C	142	0	-0.1502	0.0228	-0.0063	0.0578	0.0624529
LEU	C	143	0	-0.2621	0.0932	-0.0134	0.0512	0.107179
ALA	C	144	0	-0.1917	0.0246	-0.027	0.0075	0.0372882
SER	C	145	0	-0.1023	0.012	-0.0558	0.0119	0.0583031
THR	C	146	0	-0.0048	0.0182	-0.0198	-0.0362	0.0450968
PHE	C	147	0	-0.2686	0.007	-0.0628	0.0157	0.0651101
LEU	C	148	0	-0.195	0.0507	-0.0165	-0.0227	0.0579485
ARG	C	149	1	1.9276	-0.0109	0.4924	-0.5865	0.765871
ALA	C	150	0	-0.6899	0.3282	-0.0609	0.0345	0.335581
ARG	C	151	1	6.7552	-0.7711	1.7431	-1.0877	2.19456
LEU	C	152	0	-0.0219	0.0927	-0.0074	-0.069	0.115797
GLN	C	153	0	0.6568	-0.1324	-0.0596	-0.2487	0.287982
GLU	C	154	-1	-42.7539	105.94	2.2786	6.3708	106.156
LEU	C	155	0	-0.1488	0.477	-0.2697	-0.098	0.556661
LEU	C	156	0	-0.3781	-0.0215	-0.2174	0.1761	0.2806
ASP	C	157	-1	-10.1639	-2.3056	-1.1626	2.4857	3.58415
LEU	C	158	0	-5.1414	0.1862	-2.9724	-1.098	3.17418
ALA	C	159	0	-1.3423	-1.2658	2.103	3.4843	4.26207
GLY	C	160	0	1.1103	3.2868	-1.7368	-0.4503	3.74464
PHE	C	161	0	-1.2066	-0.6778	-0.6137	0.7057	1.15501
PRO	C	162	0	0.6249	-0.1369	0.1059	-0.8158	0.833958
PRO	C	163	0	0.2102	-0.1038	-0.1113	-0.1757	0.232449
GLY	C	164	0	-0.1528	0.0133	0.0327	0.0614	0.0708247
PRO	C	165	0	0.0599	0.0573	0.005	-0.0051	0.0577434
PRO	C	166	0	0.1644	-0.0003	-0.0233	-0.0375	0.0441501
VAL	C	167	0	-0.1297	0.012	-0.0024	0.0182	0.0219317
LEU	C	168	0	0.0753	0.0006	0.0015	-0.0148	0.0148879
VAL	C	169	0	-0.0792	-0.0047	-0.0058	0.02	0.0213478
THR	C	170	0	0.0374	0.0139	0.0046	-0.0119	0.0188674
THR	C	171	0	-0.0346	-0.0026	-0.002	0.0089	0.00948525
PRO	C	172	0	-0.0218	-0.0025	-0.003	0.0025	0.00463681
PRO	C	173	0	-0.003	0.0021	-0.0013	0.002	0.00317805
GLY	C	174	0	0.0086	0.002	-0.0001	-0.0023	0.00304959
GLU	C	175	-1	-0.1879	-0.0124	-0.0309	0.0252	0.0417566
ARG	C	176	1	0.0626	-0.001	0.0155	-0.025	0.0294321
HID	C	177	0	-0.0121	0.0082	0.0039	0.0082	0.0122348
GLU	C	178	-1	-1.2115	-0.0731	-0.27	0.3438	0.443218
ILE	C	179	0	-0.114	0.0189	0.0044	0.0067	0.0205295
GLY	C	180	0	-0.0424	0.0148	-0.0061	0.0165	0.0229891
ALA	C	181	0	-0.0505	0.0165	0	0.0015	0.016568
MET	C	182	0	0.0318	0.0156	-0.0185	-0.0059	0.0249082
LEU	C	183	0	-0.0373	0.0159	-0.002	-0.0328	0.0365055
ALA	C	184	0	-0.023	0.007	-0.0054	-0.0086	0.0123337
ALA	C	185	0	-0.1133	-0.0122	-0.039	0.0301	0.0507528
TYR	C	186	0	0.3415	0.1361	0.0912	-0.1568	0.226775
HID	C	187	0	-0.0697	0.0216	-0.114	0.0111	0.116558
LEU	C	188	0	-0.3314	0.0451	-0.0387	0.2062	0.214593
ARG	C	189	1	3.4991	-0.2927	0.3214	0.284	0.519256
ARG	C	190	1	-23.7589	5.776	-9.8865	11.6535	16.3374
LYS	C	191	1	0.1638	-0.0354	-0.1417	0.5715	0.589868
GLY	C	192	0	1.1847	0.1881	0.2015	-0.3354	0.434139
VAL	C	193	0	-0.5148	-0.0165	-0.0043	0.1275	0.128635
PRO	C	194	0	0.0633	-0.0146	-0.0007	-0.0072	0.0162939
ALA	C	195	0	-0.2878	0.0277	0.0049	0.0161	0.0324116
LEU	C	196	0	0.2231	-0.0429	-0.0235	-0.0453	0.066669
TYR	C	197	0	-0.1304	-0.0396	-0.0294	0.0714	0.0867783
LEU	C	198	0	0.0185	-0.0326	-0.0279	0.0054	0.0432473
GLY	C	199	0	0.0004	0.0266	0.0056	-0.0021	0.0272641
PRO	C	200	0	-0.0037	-0.0155	0.0012	-0.0038	0.0160041
ASP	C	201	-1	-0.0962	-0.0308	-0.0178	0.0383	0.0522721
THR	C	202	0	-0.0384	0.0019	-0.0023	0.0082	0.00872582
PRO	C	203	0	-0.0333	-0.0011	0.0021	0.0047	0.00526403
LEU	C	204	0	-0.0161	0.0011	0.0037	0.0007	0.00392301
PRO	C	205	0	-0.0026	0.0002	0.0008	0.0035	0.00359583
ASP	C	206	-1	-0.0424	-0.0186	0.0103	0.0268	0.0342095
LEU	C	207	0	-0.0078	0.0012	0.006	0.003	0.00681469
ARG	C	208	1	0.0076	0.0051	-0.0035	-0.0086	0.0105934
ALA	C	209	0	0.0065	0.0021	0.0006	0.0009	0.0023622
LEU	C	210	0	0.025	0.0036	0.0018	-0.0086	0.00949526
ALA	C	211	0	0.0094	0.0032	0.0023	-0.0007	0.0040025
ARG	C	212	1	-0.0046	-0.0011	-0.0017	0.0017	0.00264386
ARG	C	213	1	0.1233	0.0156	-0.0456	-0.0472	0.0674578
LEU	C	214	0	0.0241	0.0037	-0.0007	-0.0039	0.00542125
GLY	C	215	0	0.0209	0.0041	0.0008	-0.0051	0.00659242
ALA	C	216	0	0.0345	-0.0139	-0.0054	-0.0013	0.0149686
GLY	C	217	0	0.0012	-0.0119	-0.0033	0.0042	0.0130438
ALA	C	218	0	-0.0294	0.0057	0.004	0.0046	0.00834566
VAL	C	219	0	0.0459	-0.0017	0.004	-0.0085	0.00954673
VAL	C	220	0	-0.0389	0.0005	-0.0018	0.009	0.00919184
LEU	C	221	0	0.0075	-0.0037	0.0032	-0.0022	0.00536377
SER	C	222	0	0.0049	0.0011	0.0001	-0.0047	0.00482804
ALA	C	223	0	-0.0045	0.0004	0	0.0015	0.00155242
VAL	C	224	0	0.0127	0.0022	0.0003	-0.0015	0.00267955
LEU	C	225	0	-0.0106	0.0009	-0.002	0.0017	0.00277489
SER	C	226	0	-0.0006	0.0005	0.0009	0.0013	0.00165831
GLU	C	227	-1	-0.034	-0.0008	-0.0039	0.0061	0.00728423
PRO	C	228	0	0.0096	-0.0008	0.0024	-0.0006	0.0026
LEU	C	229	0	0.0054	-0.0005	0.0015	-0.0001	0.0015843
ARG	C	230	1	0.0149	0.0014	-0.0007	-0.0026	0.0030348
ALA	C	231	0	0.0031	0.0009	0.0008	-0.0002	0.00122066
LEU	C	232	0	0.0031	-0.0001	-0.0003	0.0002	0.000374166
PRO	C	233	0	-0.0036	0	0.0001	0.001	0.00100499
ASP	C	234	-1	-0.0044	-0.0011	-0.0001	0.0008	0.00136382
GLY	C	235	0	0.0015	-0.0004	0.0001	0.0004	0.000574456
ALA	C	236	0	0.0013	-0.0003	0	0.0018	0.00182483
LEU	C	237	0	-0.0023	0.0012	0.0017	0.0008	0.00222935
LYS	C	238	1	-0.0044	0.0005	-0.0011	0.0008	0.00144914
ASP	C	239	-1	0.0133	0.0015	0.0046	-0.0039	0.0062145
LEU	C	240	0	0.005	0.0004	0.0061	0.0022	0.00649692
ALA	C	241	0	-0.0028	-0.0005	-0.0024	0.0009	0.00261151
PRO	C	242	0	-0.0067	-0.0033	-0.0021	0.001	0.00403733
ARG	C	243	1	-0.0734	0.0027	-0.023	0.0078	0.0244362
VAL	C	244	0	0.021	-0.0027	0.0021	-0.0016	0.00377624
PHE	C	245	0	-0.0165	0.0006	-0.004	0.0006	0.00408901
LEU	C	246	0	0.0084	0.0013	0.0021	-0.0003	0.00248797
GLY	C	247	0	0.0046	0.0009	-0.0005	0	0.00102956
GLY	C	248	0	0.016	-0.0001	0	-0.0005	0.000509902
GLN	C	249	0	0.0446	-0.0061	0.0047	-0.003	0.00826438
GLY	C	250	0	0.0161	0.0002	0.0012	0.0002	0.00123288
ALA	C	251	0	-0.0028	0	-0.0002	0.001	0.0010198
GLY	C	252	0	-0.0024	0.0005	-0.0007	0.0002	0.000883176
PRO	C	253	0	0.0019	-0.0002	0.0003	-0.0009	0.000969536
GLU	C	254	-1	-0.0287	0.0008	0.0003	0.007	0.00705195
GLU	C	255	-1	-0.0212	0.002	-0.003	0.006	0.007
ALA	C	256	0	0.0024	-0.0002	0.0003	-0.0002	0.000412311
ARG	C	257	1	0.0135	-0.0004	-0.0013	-0.0038	0.00403609
ARG	C	258	1	0.0184	-0.0017	0.0021	-0.0045	0.00524881
LEU	C	259	0	0.0015	-0.0003	-0.0005	-0.0002	0.000616441
GLY	C	260	0	0.0027	0.0001	0.0018	-0.0014	0.00228254
ALA	C	261	0	0.0086	-0.0005	-0.0019	-0.0032	0.003755
GLU	C	262	-1	-0.018	0.0073	0.0101	0.0068	0.0141965
TYR	C	263	0	0.0115	0.0029	0.0043	-0.002	0.00555878
MET	C	264	0	-0.0084	-0.005	-0.0039	0.0014	0.00649384
GLU	C	265	-1	-0.2167	0.0066	-0.014	0.0477	0.0501483
ASP	C	266	-1	-0.3464	0.0162	0.0101	0.0708	0.0733286
LEU	C	267	0	0.0347	0.0142	-0.0122	-0.019	0.0266736
LYS	C	268	1	0.8157	0.0533	-0.0517	-0.1735	0.188722
GLY	C	269	0	0.0276	-0.0023	0.0017	-0.0043	0.0051643
LEU	C	270	0	0.0488	-0.0094	0.0116	0.0015	0.0150057
ALA	C	271	0	0.0375	-0.0223	0.0133	0.0023	0.0260666
GLU	C	272	-1	-0.0022	-0.0112	0.0885	-0.0217	0.0918073
ALA	C	273	0	0.0171	-0.0068	-0.0019	-0.0025	0.00748999
LEU	C	274	-1	0.2275	-0.04	0.0334	-0.0264	0.0584168
ASP	D	82	0	-0.0298	-0.0045	0.0042	0.0041	0.00739594
LEU	D	83	0	-0.019	-0.0159	0.0051	-0.0062	0.0178118
GLY	D	84	0	-0.015	-0.0103	0.0034	-0.0017	0.0109791
THR	D	85	0	-0.0186	-0.0049	0.0043	0.004	0.00764853
GLY	D	86	0	-0.0342	-0.0039	0.0167	0.0063	0.0182699
LEU	D	87	0	-0.0903	-0.0114	0.0175	0.0165	0.0266169
LEU	D	88	0	-0.0703	-0.0073	0.0133	0.0085	0.0173905
GLU	D	89	-1	-0.0391	-0.0111	0.0225	0.0181	0.0309365
ALA	D	90	0	-0.0356	0.0155	0.006	0.0194	0.0255462
LEU	D	91	0	-0.0585	0.0147	0.0117	0.0213	0.0284019
LEU	D	92	0	-0.0176	0.0004	-0.0013	-0.0018	0.0022561
ARG	D	93	1	0.2138	0.0465	-0.0803	-0.028	0.0969244
GLY	D	94	0	-0.01	0.0463	0.0244	0.026	0.0584384
ASP	D	95	-1	-0.8183	-0.1477	0.2466	0.068	0.295383
LEU	D	96	0	0.1523	-0.1448	0.011	-0.1184	0.187368
ALA	D	97	0	0.0875	-0.0458	-0.04	-0.0235	0.0651912
GLY	D	98	0	0.1422	-0.0048	-0.0401	-0.0525	0.0662367
ALA	D	99	0	0.4181	0.0381	-0.0722	-0.0953	0.125485
GLU	D	100	-1	-3.6626	-2.6439	1.2434	0.9243	3.06441
ALA	D	101	0	0.3878	0.0159	-0.1584	-0.0012	0.159201
LEU	D	102	0	0.2049	0.073	-0.0608	-0.0007	0.0950059
PHE	D	103	0	-0.1588	0.2231	0.0386	0.1861	0.293082
ARG	D	104	1	-32.1097	-6.6288	-19.7677	69.6857	72.7379
ARG	D	105	1	-0.5807	-0.0594	0.1025	0.2355	0.263619
GLY	D	106	0	-0.316	-0.131	0.0447	0.0912	0.16576
LEU	D	107	0	-1.5552	-1.7434	0.1581	-0.2216	1.76452
ARG	D	108	1	1.4872	2.1733	-2.0124	-1.9178	3.52859
PHE	D	109	0	-0.0562	-0.067	0.0514	-0.0391	0.0930579
TRP	D	110	0	0.0412	-0.0023	-0.0258	-0.0253	0.036208
GLY	D	111	0	0.3944	0.2667	-0.0434	0.0227	0.27116
PRO	D	112	0	0.4096	0.1393	-0.0523	0.0088	0.149054
GLU	D	113	-1	-0.8491	-0.3362	0.0248	0.0798	0.34643
GLY	D	114	0	0.0394	0.0145	-0.0148	0.02	0.0287974
VAL	D	115	0	0.0758	-0.0029	-0.0225	-0.0432	0.0487945
LEU	D	116	0	0.0769	0.0303	-0.0005	-0.021	0.0368692
GLU	D	117	-1	-0.032	-0.008	0.013	0.0043	0.0158584
HID	D	118	0	0.0062	-0.0041	-0.0092	-0.0016	0.0101985
LEU	D	119	0	-0.0252	-0.0155	-0.0099	0.0108	0.0213284
LEU	D	120	0	0.0166	-0.0054	-0.0151	0.0007	0.0160518
LEU	D	121	0	-0.004	0.0006	-0.0031	-0.0017	0.00358608
PRO	D	122	0	-0.001	-0.0021	-0.0012	0.0003	0.00243721
VAL	D	123	0	0.0161	0.0039	-0.0048	0.0027	0.00674833
LEU	D	124	0	0.0175	0.0058	-0.0017	-0.0036	0.00703491
ARG	D	125	1	0.0434	0.0136	-0.0131	-0.0039	0.0192816
GLU	D	126	-1	-0.0077	-0.0014	0.0047	0.0005	0.0049295
VAL	D	127	0	0.017	0.0053	0.0025	-0.0008	0.00591439
GLY	D	128	0	0.001	0.0009	0.0002	0.0003	0.000969536
GLU	D	129	-1	-0.0177	-0.0045	0.0038	0.0041	0.00717635
ALA	D	130	0	0.0079	0.0019	-0.0016	-0.0015	0.00290172
TRP	D	131	0	0.0055	0.0012	-0.0004	-0.0011	0.00167631
HID	D	132	0	0.0056	0.0006	-0.0008	-0.0012	0.00156205
ARG	D	133	1	0.0071	0.0037	-0.0035	-0.0015	0.00530943
GLY	D	134	0	0.0028	-0.0004	-0.0003	-0.0012	0.0013
GLU	D	135	-1	-0.0008	0.0008	0.0029	-0.0012	0.00323883
ILE	D	136	0	0.0122	0.0001	-0.0045	-0.0039	0.00595567
GLY	D	137	0	-0.0304	-0.0053	-0.0024	0.004	0.00706045
VAL	D	138	0	-0.0396	-0.006	-0.0071	0.0062	0.0111736
ALA	D	139	0	-0.1062	-0.0109	-0.0101	0.0179	0.0232644
GLU	D	140	-1	-0.2264	-0.0336	0.0324	0.0741	0.0875759
GLH	D	141	0	-0.0733	-0.0269	-0.0082	0.0193	0.0341078
HIE	D	142	0	-0.1089	-0.035	-0.0377	0.0248	0.0571081
LEU	D	143	0	-0.306	-0.1053	-0.0112	0.0568	0.120166
ALA	D	144	0	-0.1826	-0.0418	0.0154	0.0126	0.0462943
SER	D	145	0	-0.0534	-0.0154	0.0207	0.0369	0.0450251
THR	D	146	0	0.051	-0.021	0.0092	-0.0562	0.0606966
PHE	D	147	0	-0.1209	-0.0497	0.0117	-0.0298	0.0591187
LEU	D	148	0	-0.1318	-0.0255	0.0652	-0.0261	0.0747161
ARG	D	149	1	1.8998	0.2472	0.2213	-0.6224	0.705311
ALA	D	150	0	-0.6802	-0.3217	0.1609	0.1325	0.383322
ARG	D	151	1	3.6515	1.4615	-0.4384	0.2257	1.54244
LEU	D	152	0	-0.1828	-0.0162	0.0387	0.0151	0.0445886
GLN	D	153	0	0.479	0.2428	0.0801	-0.1038	0.275939
GLU	D	154	-1	-8.5071	-2.7843	2.2098	1.7588	3.96597
LEU	D	155	0	-0.8859	-0.2049	-0.2085	0.1333	0.321287
LEU	D	156	0	0.1145	0.0376	-0.0307	-0.0887	0.101114
ASP	D	157	-1	-7.4154	-0.1406	-1.2931	0.1409	1.30833
LEU	D	158	0	1.2413	-1.2874	-2.4185	-4.9105	5.62313
ALA	D	159	0	0.1892	-0.0533	-0.1353	0.1076	0.1809
GLY	D	160	0	0.1367	0.0055	0.0197	0.0197	0.0283977
PHE	D	161	0	-0.021	0.0101	-0.0607	0.0006	0.0615375
PRO	D	162	0	-0.0335	0.0217	-0.0271	-0.0119	0.0367003
PRO	D	163	0	-0.0231	-0.016	0.0021	-0.0042	0.0166748
GLY	D	164	0	-0.0381	0.0045	-0.0095	-0.005	0.0116404
PRO	D	165	0	-0.0034	-0.0163	0.0027	-0.001	0.0165523
PRO	D	166	0	0.0818	0.0053	0.0181	0.0101	0.0213942
VAL	D	167	0	-0.0926	-0.0126	-0.0102	0.0003	0.0162139
LEU	D	168	0	0.0629	0.0046	0.0112	-0.0058	0.0134253
VAL	D	169	0	-0.0687	-0.0003	-0.0099	0.0116	0.0152532
THR	D	170	0	0.045	-0.0062	0.0087	-0.0121	0.0161413
THR	D	171	0	-0.0356	0.0006	-0.0073	0.006	0.00946837
PRO	D	172	0	-0.0197	-0.0003	-0.0008	0.0045	0.00458039
PRO	D	173	0	-0.0019	-0.0026	0.0003	0.001	0.00280179
GLY	D	174	0	0.0082	-0.0001	0.0024	-0.0024	0.00339559
GLU	D	175	-1	-0.1445	-0.0069	-0.0025	0.0316	0.032441
ARG	D	176	1	0.0879	0.0127	0.012	-0.0311	0.0356721
HID	D	177	0	-0.0067	-0.0073	-0.0069	-0.0011	0.0101049
GLU	D	178	-1	-1.1506	-0.0705	-0.1379	0.3942	0.423533
ILE	D	179	0	-0.1276	-0.0182	-0.0122	0.0021	0.0220111
GLY	D	180	0	-0.0405	-0.0242	-0.0072	0.0156	0.0296789
ALA	D	181	0	-0.0303	-0.0123	-0.0042	-0.0051	0.0139621
MET	D	182	0	0.0207	-0.0125	-0.0114	0.0083	0.0188441
LEU	D	183	0	-0.114	-0.0149	-0.0057	-0.0031	0.0162515
ALA	D	184	0	-0.0179	-0.0015	-0.0016	-0.0117	0.0119038
ALA	D	185	0	0.0476	0.0022	-0.0083	-0.0238	0.0253016
TYR	D	186	0	0.5801	0.1335	0.0581	-0.2336	0.275258
HID	D	187	0	0.0456	0.0019	0.0045	-0.0116	0.0125865
LEU	D	188	0	0.0741	0.0048	0.0038	-0.0108	0.0124145
ARG	D	189	1	3.405	0.3683	0.3003	0.017	0.475514
ARG	D	190	1	2.169	0.7786	0.1858	0.2448	0.837058
LYS	D	191	1	0.3719	0.1146	-0.0064	-0.0359	0.120262
GLY	D	192	0	0.1219	0.0166	0.0048	0.0059	0.0182595
VAL	D	193	0	-0.1439	-0.0159	-0.0088	-0.0017	0.0182521
PRO	D	194	0	0.0353	0.0071	0.0019	0.0007	0.00738309
ALA	D	195	0	-0.1954	-0.0255	-0.0126	-0.007	0.0292918
LEU	D	196	0	0.177	0.0365	0.0299	0.0129	0.0489149
TYR	D	197	0	-0.1091	-0.0013	-0.0184	0.0406	0.0445938
LEU	D	198	0	-0.004	0.0203	0.004	0.0289	0.0355429
GLY	D	199	0	0.0029	-0.021	0.0049	-0.0107	0.0240728
PRO	D	200	0	-0.0085	0.0122	-0.0003	0	0.0122037
ASP	D	201	-1	-0.1088	0.0084	-0.0286	0.0369	0.0474355
THR	D	202	0	-0.0306	-0.0031	-0.0042	0.0029	0.0059716
PRO	D	203	0	-0.0316	-0.0008	-0.0049	0.0018	0.0052811
LEU	D	204	0	-0.0146	-0.0006	-0.0026	0.0002	0.00267582
PRO	D	205	0	-0.0034	-0.001	-0.0038	0.0002	0.00393446
ASP	D	206	-1	-0.0592	0.0024	-0.0303	0.0122	0.0327519
LEU	D	207	0	-0.01	-0.0005	-0.0041	-0.0018	0.00450555
ARG	D	208	1	0.0149	-0.0041	0.0101	-0.006	0.0124427
ALA	D	209	0	0.0046	-0.0006	0.002	-0.0014	0.00251396
LEU	D	210	0	0.0234	0.0024	0.0042	-0.0049	0.00688549
ALA	D	211	0	0.0035	0.0003	0.0004	0	0.0005
ARG	D	212	1	0.0249	-0.0012	0.0064	-0.0033	0.0073
ARG	D	213	1	0.0544	0.0005	0.0153	0.0009	0.0153346
LEU	D	214	0	0.0134	0.002	0.0051	-0.0001	0.00547905
GLY	D	215	0	0.0006	0.001	0.002	-0.003	0.00374166
ALA	D	216	0	0.0349	0.0084	0.0016	0.0053	0.0100603
GLY	D	217	0	0.0145	0.0046	0.0004	0.0026	0.00529906
ALA	D	218	0	-0.0246	-0.003	-0.004	-0.002	0.00538516
VAL	D	219	0	0.0341	0.0033	0.0033	-0.0034	0.00577408
VAL	D	220	0	-0.0386	-0.0033	-0.0075	0.0039	0.00907469
LEU	D	221	0	0.0156	0.0049	0.0018	-0.0042	0.0067
SER	D	222	0	0.0064	-0.0017	0.0042	-0.0008	0.00460109
ALA	D	223	0	0.0023	-0.0004	0.0003	-0.0009	0.00102956
VAL	D	224	0	0.012	0.0004	-0.0003	-0.0013	0.00139284
LEU	D	225	0	-0.0068	-0.0004	-0.0001	0.0004	0.000574456
SER	D	226	0	-0.0004	-0.0003	-0.0003	0.0004	0.000583095
GLU	D	227	-1	-0.0153	-0.0029	-0.0003	0.0031	0.00425558
PRO	D	228	0	0.0059	0.0016	-0.0004	-0.0016	0.00229783
LEU	D	229	0	0.0025	0.0008	-0.0004	0.0002	0.000916515
ARG	D	230	1	0.008	0.0018	0.0001	-0.0014	0.00228254
ALA	D	231	0	0.0022	-0.0001	0	-0.0002	0.000223607
LEU	D	232	0	0.0027	-0.0006	0.0005	-0.0008	0.00111803
PRO	D	233	0	-0.0037	0.0002	-0.001	0.0007	0.00123693
ASP	D	234	-1	-0.0024	0.0002	-0.0006	0.0016	0.00172047
GLY	D	235	0	0.0012	-0.0002	-0.0006	0	0.000632456
ALA	D	236	0	-0.0001	0.0008	-0.0019	0.0014	0.00249199
LEU	D	237	0	-0.0033	-0.0016	-0.0014	-0.0005	0.00218403
LYS	D	238	1	0.0022	0.0009	-0.0014	0.0006	0.00176918
ASP	D	239	-1	-0.0052	0.0008	-0.0022	-0.0013	0.00267769
LEU	D	240	0	0.0065	0.0011	-0.0036	-0.004	0.00549272
ALA	D	241	0	0.0021	-0.0019	0.0014	0.0009	0.00252587
PRO	D	242	0	0.0043	0.0013	0.0013	0.0006	0.00193391
ARG	D	243	1	0.0148	0.0103	0.0029	-0.0002	0.0107023
VAL	D	244	0	0.0154	0.0025	0.0004	-0.002	0.00322645
PHE	D	245	0	-0.0136	-0.003	0.0003	0.002	0.00361801
LEU	D	246	0	0.0042	-0.0008	-0.0002	-0.0001	0.000830662
GLY	D	247	0	-0.0063	-0.0011	0	0.0004	0.00117047
GLY	D	248	0	0.0043	0.0003	0.0001	0	0.000316228
GLN	D	249	0	0.0158	0.0026	-0.0009	-0.0025	0.00371753
GLY	D	250	0	0.0078	0.0002	-0.0013	-0.0004	0.00137477
ALA	D	251	0	0.0025	0.0003	-0.0001	-0.0003	0.00043589
GLY	D	252	0	-0.0025	-0.0006	0.0001	0.0004	0.000728011
PRO	D	253	0	-0.0007	-0.0002	-0.0003	-0.0001	0.000374166
GLU	D	254	-1	-0.0046	-0.0014	-0.0002	0.0006	0.00153623
GLU	D	255	-1	-0.0099	-0.0022	0	0.0041	0.00465296
ALA	D	256	0	-0.0002	-0.0004	-0.0002	0.0004	0.0006
ARG	D	257	1	0.0029	0.0005	-0.0004	-0.0016	0.00172337
ARG	D	258	1	0.0099	0.0015	0.0001	-0.0039	0.00417971
LEU	D	259	0	-0.0005	-0.0005	-0.0008	0.0004	0.0010247
GLY	D	260	0	-0.0004	0.0002	0	-0.0013	0.00131529
ALA	D	261	0	0.0073	0.0012	0.0018	-0.0007	0.00227376
GLU	D	262	-1	-0.0316	-0.0082	-0.0042	0.0016	0.00935094
TYR	D	263	0	0.0036	0.0002	0.0002	-0.001	0.00103923
MET	D	264	0	-0.0025	0.0001	-0.0005	0.0012	0.00130384
GLU	D	265	-1	-0.026	-0.0049	0.0023	0.0038	0.00661362
ASP	D	266	-1	-0.033	-0.0142	-0.0021	0.0016	0.0144433
LEU	D	267	0	-0.0088	-0.0015	0.0007	-0.0049	0.00517204
LYS	D	268	1	0.0408	0.0155	-0.0034	-0.006	0.016965
GLY	D	269	0	0.0026	-0.002	-0.0011	0.0001	0.00228473
LEU	D	270	0	0.0155	0.0033	-0.0028	-0.0034	0.00550364
ALA	D	271	0	0.0031	0.0036	-0.0028	0.0011	0.00469148
GLU	D	272	-1	-0.0391	-0.014	-0.0026	0.006	0.0154519
ALA	D	273	0	0.0106	0.0017	0.0004	-0.0001	0.00174929
LEU	D	274	0	0.0187	0.0018	0.0019	0.002	0.00329393
ALA	D	275	-1	-0.0373	-0.0111	-0.0057	0.0042	0.0131659
Total				-168.254	98.8633	-60.7325	80.5866	141.268
Magnitude					141.268

## Sheet: Light AB-CD (trunc)
			Net charge	G	Fx	Fy	Fz	light-dark			delta-G	|light-dark|
ARG	C	79	2	1.6675	0.2831	0.3584	-0.0682	-0.0072	-0.3079	0.1538	-0.6236	0.344251
PRO	C	80	0	0.1762	-0.0375	0.0405	0.0444	0.0297	-0.0922	0.0351	-2.1149	0.103029
GLU	C	81	-1	-1.0921	0.0374	-0.2238	-0.0011	-0.0456	-0.0038	-0.1107	-3.3832	0.119784	0.125187
ASP	C	82	-1	-0.367	-0.034	-0.0909	-0.0142	-0.0241	-0.0211	-0.0147	-2.6581	0.0352436	0.0616005
LEU	C	83	0	0.1115	0.0279	0.0159	-0.0158	0.0082	-0.0185	0.0122	-2.1796	0.023629	0.0434951
GLY	C	84	0	0.0103	0.0288	-0.0038	-0.0112	0.0255	0.0046	-0.0046	-2.2808	0.0263167	0.0203474
THR	C	85	0	0.0401	0.0156	-0.0014	0.0136	0.01	-0.0027	0.007	-2.251	0.0125016	0.0141174
GLY	C	86	0	0.0246	0.0043	-0.0036	-0.0066	-0.0031	0	0.0026	-2.2665	0.00404599	0.0102685
LEU	C	87	0	-0.0051	0.0029	-0.01	-0.006	-0.0006	-0.0034	0.0022	-2.2962	0.0040939	0.00862257
LEU	C	88	0	-0.0615	0.0021	-0.0115	-0.0031	0.0001	-0.0039	0.002	-2.3526	0.00438406	0.00720557
GLU	C	89	-1	-0.1636	-0.0117	-0.0514	0.0042	-0.0015	-0.0171	0.0057	-2.4547	0.0180873	0.00778548
ALA	C	90	0	0.0301	-0.0147	-0.0008	0.0049	-0.0023	0.0017	0.0046	-2.261	0.00541664	0.0094836
LEU	C	91	0	0.0083	-0.014	-0.0037	-0.0065	-0.001	0.0068	0.001	-2.2828	0.0069455	0.0156263
LEU	C	92	0	0.0001	0.0023	0.004	-0.0035	0.0034	0.0035	-0.0116	-2.291	0.0125845	0.0147858
ARG	C	93	1	0.3675	-0.0089	0.0877	0.0475	0.004	0.0344	0.0057	-1.9236	0.0350977	0.0338464
GLY	C	94	0	0.0385	-0.0301	-0.0202	-0.0214	-0.0059	-0.0121	-0.0034	-2.2526	0.0138845	0.0369384
ASP	C	95	-1	-0.8163	-0.0336	-0.1872	-0.1664	-0.0413	-0.0826	-0.0402	-3.1074	0.10072	0.0400083
LEU	C	96	0	-0.1099	0.0657	0.0236	-0.0139	-0.0197	-0.0024	-0.0104	-2.401	0.0224056	0.0381328
ALA	C	97	0	-0.268	0.072	-0.0283	-0.0011	0.0158	-0.0099	-0.0208	-2.5591	0.0279337	0.0388226
GLY	C	98	0	-0.0082	0.0062	0.0006	-0.0392	-0.0063	-0.0101	-0.0228	-2.2993	0.0257204	1.20005
ALA	C	99	0	0.146	0.016	0.0479	-0.0068	0.0142	0.004	-0.0091	-2.1451	0.0173335	1.20433
GLU	C	100	-1	-16.3743	-1.1753	-7.7772	-7.9785	-1.0097	-4.0448	-4.1846	-18.6654	5.90684	1.2065
ALA	C	101	0	0.1189	-0.0132	0.0799	-0.0565	-0.0033	0.0088	-0.0428	-2.1722	0.0438197	1.21063
LEU	C	102	0	0.1005	-0.0248	0.0664	-0.0232	0.0324	0.0102	-0.0187	-2.1906	0.0387749	1.44701
PHE	C	103	0	0.1996	-0.065	0.1115	-0.0084	0.03	-0.0342	0.0089	-2.0915	0.0463557	1.38706
ARG	C	104	1	2.6716	-0.9566	0.4755	0.8674	1.1854	0.1671	-0.0718	0.3805	1.19927	1.43802
ARG	C	105	1	0.4454	0.5174	-0.6402	-0.3427	1.8787	4.6729	2.4645	-1.8457	5.60707	1.5606
GLY	C	106	0	-0.4443	-0.2815	0.0438	0.0463	0.2512	0.0731	-0.144	-2.7354	0.298632	4.15866
LEU	C	107	0	-0.0995	-0.58	0.486	0.0035	0.6054	-0.2388	-0.0337	-2.3906	0.651667	4.78359
ARG	C	108	1	-17.5046	-3.4782	-9.234	1.4919	-9.9707	6.0299	5.8463	-19.7957	13.0366	4.51316
PHE	C	109	0	-2.7901	-0.9351	-1.1905	-0.9993	1.2577	3.8937	-1.3978	-5.0812	4.32395	4.55628
TRP	C	110	0	2.5916	3.6777	1.3868	4.1663	3.0976	0.6986	2.8322	0.3005	4.25494	4.48642
GLY	C	111	0	-1.7456	-0.0008	-0.564	0.4539	-0.0947	0.4093	-0.2965	-4.0367	0.514205	2.05112
PRO	C	112	0	-1.0496	-0.0051	-0.2278	0.1538	0.2168	-0.0513	-0.2044	-3.3407	0.302346	1.2046
GLU	C	113	-1	1.2786	-0.396	0.6909	-0.2291	0.5368	0.1751	0.6489	-1.0125	0.860166	0.368374
GLY	C	114	0	0.0506	-0.0436	-0.132	-0.0181	-0.0413	0.0764	0.0283	-2.2405	0.091343	0.271485
VAL	C	115	0	-0.145	0.0167	-0.0911	0.0351	-0.0346	0.0613	-0.0222	-2.4361	0.0738085	0.253745
LEU	C	116	0	-0.0111	-0.0004	-0.055	-0.0079	-0.0066	0.0043	-0.0287	-2.3022	0.0297614	0.556006
GLU	C	117	-1	-2.0092	-0.0888	0.0103	0.5215	-0.0112	0.1297	0.1694	-4.3003	0.213644	0.541219
HID	C	118	0	-1.9696	-1.1212	0.2633	2.6953	-1.1986	0.2413	2.032	-4.2607	2.37147	0.52775
LEU	C	119	0	0.0944	0.0012	-0.0375	-0.0004	-0.0166	-0.0025	0.0046	-2.1967	0.017406	0.522692
LEU	C	120	0	0.0975	-0.0026	-0.0156	-0.0041	-0.0045	-0.0006	-0.0046	-2.1936	0.00646297	0.482695
LEU	C	121	0	0.0837	0.0049	0.0014	-0.0095	-0.0007	-0.001	-0.0043	-2.2074	0.0044699	0.00952145
PRO	C	122	0	0.1001	0.0125	0.0232	-0.0058	0.0087	0.01	-0.0033	-2.191	0.0136594	0.00750926
VAL	C	123	0	0.1084	-0.0046	0.0116	-0.0066	-0.0016	0.0053	-0.0009	-2.1827	0.00560892	0.0178986
LEU	C	124	0	0.0622	-0.0079	0.0115	-0.0091	-0.0045	0.0057	0.0011	-2.2289	0.00734507	0.0220436
ARG	C	125	1	0.6604	0.0374	0.0585	-0.1009	0.0139	0.0177	-0.0539	-1.6307	0.0584098	0.0205512
GLU	C	126	-1	-0.2119	-0.0171	-0.041	0.0089	-0.01	-0.0226	0.0049	-2.503	0.0251946	0.0198388
VAL	C	127	0	0.0504	-0.0044	0.0017	-0.011	-0.0024	-0.0004	-0.0057	-2.2407	0.00619758	0.0215948
GLY	C	128	0	0.0183	-0.0007	-0.0015	-0.0046	-0.0003	-0.0017	-0.0011	-2.2728	0.00204695	0.0104092
GLU	C	129	-1	-0.1307	-0.0042	-0.0216	0.022	-0.0014	-0.0109	0.0118	-2.4218	0.0161248	0.00623882
ALA	C	130	0	0.0243	-0.0009	0.0046	-0.0008	-0.0002	0.0024	-0.0006	-2.2668	0.00248193	0.00535819
TRP	C	131	0	0.0217	-0.0003	0.004	-0.0042	0.0001	0.0034	-0.0027	-2.2694	0.00434281	0.00740758
HID	C	132	0	-0.0057	0.0008	0.0013	0.0001	0.0012	0.0013	-0.0003	-2.2968	0.00179444	0.00442919
ARG	C	133	1	0.1274	0.0077	0.0221	-0.0106	0.0047	0.0101	-0.0052	-2.1637	0.0122939	0.00559473
GLY	C	134	0	0.0069	0.0008	0.0024	-0.0013	-0.0002	0.0002	-0.0012	-2.2842	0.00123288	0.00553463
GLU	C	135	-1	-0.081	-0.0066	-0.0164	0.0028	-0.0021	-0.008	0.0008	-2.3721	0.00830963	0.00552157
ILE	C	136	0	0.024	0.0019	0.0087	-0.0003	0.0015	0.0025	-0.0028	-2.2671	0.00404228	0.00339082
GLY	C	137	0	-0.0407	0.0029	-0.0009	0.0031	0.0007	0.0013	-0.0009	-2.3318	0.00172916	0.00397634
VAL	C	138	0	-0.0553	0.0029	-0.0015	0.0097	0.0011	0.0012	0.0002	-2.3464	0.00164012	0.0127117
ALA	C	139	0	-0.1028	0.0015	-0.0108	0.0184	0.0007	0.0029	0.0029	-2.3939	0.00416053	0.032385
GLU	C	140	-1	-0.3837	-0.0032	-0.1167	0.0526	-0.0175	-0.0336	0.0356	-2.6748	0.0519862	0.0545414
GLU	C	141	-1	-0.5037	0.0432	-0.0462	0.1108	0.0331	-0.0325	0.0913	-2.7948	0.102409	0.0649725
HIP	C	142	1	0.3753	-0.0102	0.0406	-0.039	-0.033	0.0469	-0.0968	-1.9158	0.112512	0.0656309
LEU	C	143	0	-0.3497	0.0757	-0.0603	0.0709	-0.0175	-0.0469	0.0197	-2.6408	0.0537954	0.0631973
ALA	C	144	0	-0.2599	0.0238	-0.0333	0.0114	-0.0008	-0.0063	0.0039	-2.551	0.00745252	0.0488099
SER	C	145	0	-0.2739	0.033	-0.089	0.0054	0.021	-0.0332	-0.0065	-2.565	0.0398182	0.0374539
THR	C	146	0	0.0239	-0.0004	0.0035	-0.0425	-0.0186	0.0233	-0.0063	-2.2672	0.030472	0.029328
PHE	C	147	0	-0.3483	0.0146	-0.0212	0.052	0.0076	0.0416	0.0363	-2.6394	0.0557316	0.0998701
LEU	C	148	0	-0.2718	0.0442	-0.0057	-0.0189	-0.0065	0.0108	0.0038	-2.5629	0.0131655	0.139218
ARG	C	149	1	2.8009	0.1916	0.759	-0.7193	0.2025	0.2666	-0.1328	0.5098	0.360163	0.378926
ALA	C	150	0	-0.3123	0.129	0.0459	-0.0353	-0.1992	0.1068	-0.0698	-2.6034	0.236556	0.372049
ARG	C	151	1	8.3623	-1.1544	1.1647	-2.1021	-0.3833	-0.5784	-1.0144	6.0712	1.22901	0.417202
LEU	C	152	0	-0.0586	0.0743	-0.015	-0.0613	-0.0184	-0.0076	0.0077	-2.3497	0.021345	20.166
GLN	C	153	0	0.24	-0.0986	-0.2278	-0.0824	0.0338	-0.1682	0.1663	-2.0511	0.238934	20.1832
GLU	C	154	-1	-15.4014	6.839	2.3569	5.5676	-99.101	0.0783	-0.8032	-17.6925	99.1043	19.9693
LEU	C	155	0	0.2301	0.6119	-0.2513	-0.3901	0.1349	0.0184	-0.2921	-2.061	0.322272	21.5831
LEU	C	156	0	-0.462	0.1243	-0.1543	0.1926	0.1458	0.0631	0.0165	-2.7531	0.159723	21.9672
ASP	C	157	-1	-18.811	-2.324	-7.9073	6.9533	-0.0184	-6.7447	4.4676	-21.1021	8.09016	2.65878
LEU	C	158	0	-4.884	-0.2915	-4.3331	0.5092	-0.4777	-1.3607	1.6072	-7.1751	2.15935	3.36544
ALA	C	159	0	-4.8324	-1.9363	2.1004	5.9574	-0.6705	-0.0026	2.4731	-7.1235	2.56238	3.53388
GLY	C	160	0	-0.3803	-0.5446	-1.3128	-0.3723	-3.8314	0.424	0.078	-2.6714	3.85558	1.97281
PHE	C	161	0	-0.3669	-0.2948	0.3061	0.6003	0.383	0.9198	-0.1054	-2.658	1.00191	1.6283
PRO	C	162	0	0.1623	-0.1149	-0.0377	-0.5708	0.022	-0.1436	0.245	-2.1288	0.284833	1.12066
PRO	C	163	0	-0.2157	-0.205	0.0203	0.2283	-0.1012	0.1316	0.404	-2.5068	0.436779	0.350135
GLY	C	164	0	-0.0938	0.0106	0.043	0.0397	-0.0027	0.0103	-0.0217	-2.3849	0.0241717	0.154013
PRO	C	165	0	0.0621	0.057	0.0021	-0.0045	-0.0003	-0.0029	0.0006	-2.229	0.00297658	0.0992857
PRO	C	166	0	0.1838	-0.0114	-0.0412	-0.0407	-0.0111	-0.0179	-0.0032	-2.1073	0.021304	0.0133933
VAL	C	167	0	-0.1828	0.0191	-0.0003	0.0266	0.0071	0.0021	0.0084	-2.4739	0.0111973	0.0105395
LEU	C	168	0	0.1095	-0.0017	0.0007	-0.0217	-0.0023	-0.0008	-0.0069	-2.1816	0.0073171	0.0120266
VAL	C	169	0	-0.1122	-0.0058	-0.0067	0.0298	-0.0011	-0.0009	0.0098	-2.4033	0.00990252	0.00903796
THR	C	170	0	0.0744	0.0181	0.008	-0.0208	0.0042	0.0034	-0.0089	-2.2167	0.010412	0.00766336
THR	C	171	0	-0.0561	-0.0036	-0.0005	0.015	-0.001	0.0015	0.0061	-2.3472	0.00636082	0.00679794
PRO	C	172	0	-0.0377	-0.0028	-0.0061	0.0055	-0.0003	-0.0031	0.003	-2.3288	0.00432435	0.00545115
PRO	C	173	0	-0.0084	0.0028	-0.0032	-0.0002	0.0007	-0.0019	-0.0022	-2.2995	0.00298998	0.00889574
GLY	C	174	0	0.0152	0.003	0.0001	-0.0053	0.001	0.0002	-0.003	-2.2759	0.0031686	0.0125618
GLU	C	175	-1	-0.3117	-0.0214	-0.0471	0.0457	-0.009	-0.0162	0.0205	-2.6028	0.0276349	0.0136884
ARG	C	176	1	0.1104	0.0023	0.0314	-0.0436	0.0033	0.0159	-0.0186	-2.1807	0.0246913	0.105184
HID	C	177	0	-0.0256	0.0119	0.0064	0.0171	0.0037	0.0025	0.0089	-2.3167	0.00995741	0.106111
GLU	C	178	-1	-2.3261	-0.0424	-0.5674	0.694	0.0307	-0.2974	0.3502	-4.6172	0.460466	0.102646
ILE	C	179	0	-0.1993	0.0241	-0.0007	0.0095	0.0052	-0.0051	0.0028	-2.4904	0.0078032	0.0993913
GLY	C	180	0	-0.0649	0.0136	-0.0148	0.0219	-0.0012	-0.0087	0.0054	-2.356	0.0103097	0.102178
ALA	C	181	0	-0.0325	0.0223	0.0058	-0.0004	0.0058	0.0058	-0.0019	-2.3236	0.00841962	0.0125958
MET	C	182	0	0.0252	0.0388	-0.0186	-0.0002	0.0232	-0.0001	0.0057	-2.2659	0.0238902	0.0136109
LEU	C	183	0	-0.0713	0.0273	0.0021	-0.0295	0.0114	0.0041	0.0033	-2.3624	0.0125563	0.0158737
ALA	C	184	0	0.0176	0.0126	0.0027	-0.0169	0.0056	0.0081	-0.0083	-2.2735	0.0128787	0.0438449
ALA	C	185	0	-0.0558	-0.0045	-0.0188	0.0296	0.0077	0.0202	-0.0005	-2.3469	0.0216236	0.0599905
TYR	C	186	0	0.4424	0.0032	0.0753	-0.2206	-0.1329	-0.0159	-0.0638	-1.8487	0.148276	0.073213
HID	C	187	0	-0.1871	0.0169	-0.2179	-0.0002	-0.0047	-0.1039	-0.0113	-2.4782	0.104618	0.166759
LEU	C	188	0	-0.1448	0.058	-0.0395	0.1286	0.0129	-0.0008	-0.0776	-2.4359	0.078669	1.00737
ARG	C	189	1	5.7376	-0.6918	0.5478	0.141	-0.3991	0.2264	-0.143	3.4465	0.480611	1.22468
ARG	C	190	1	-15.0185	7.1004	-6.3047	9.8467	1.3244	3.5818	-1.8068	-17.3096	4.22467	1.23644
LYS	C	191	1	-1.5237	-0.3811	-0.2433	1.7526	-0.3457	-0.1016	1.1811	-3.8148	1.23484	1.22302
GLY	C	192	0	1.3737	0.1452	0.2021	-0.4931	-0.0429	0.0006	-0.1577	-0.9174	0.163432	1.12884
VAL	C	193	0	-0.5939	-0.0138	-0.0096	0.1374	0.0027	-0.0053	0.0099	-2.885	0.0115495	0.291449
PRO	C	194	0	0.0972	-0.0196	-0.009	-0.0078	-0.005	-0.0083	-0.0006	-2.1939	0.00970824	0.0475951
ALA	C	195	0	-0.4003	0.0585	0.011	0.037	0.0308	0.0061	0.0209	-2.6914	0.0377182	0.0239876
LEU	C	196	0	0.3047	-0.0514	-0.0315	-0.0556	-0.0085	-0.008	-0.0103	-1.9864	0.0155673	0.0329558
TYR	C	197	0	-0.2257	-0.0115	-0.0629	0.0592	0.0281	-0.0335	-0.0122	-2.5168	0.0453949	0.0349518
LEU	C	198	0	0.0615	-0.0838	-0.0513	0.0087	-0.0512	-0.0234	0.0033	-2.2296	0.0563905	0.0289567
GLY	C	199	0	0.0311	0.0318	0.0023	-0.0208	0.0052	-0.0033	-0.0187	-2.26	0.0196881	0.0324245
PRO	C	200	0	-0.0132	-0.0218	0.0057	-0.0039	-0.0063	0.0045	-0.0001	-2.3043	0.00774274	0.0239799
ASP	C	201	-1	-0.1713	-0.0443	-0.0135	0.068	-0.0135	0.0043	0.0297	-2.4624	0.0329064	0.0136377
THR	C	202	0	-0.0489	0.0024	-0.0014	0.0112	0.0005	0.0009	0.003	-2.34	0.00317175	0.0108926
PRO	C	203	0	-0.0527	-0.0006	0.0028	0.0093	0.0005	0.0007	0.0046	-2.3438	0.00467974	0.00985552
LEU	C	204	0	-0.0249	0.0024	0.0056	0.0062	0.0013	0.0019	0.0055	-2.316	0.00596238	0.0063241
PRO	C	205	0	-0.0035	0.0004	0.0027	0.0052	0.0002	0.0019	0.0017	-2.2946	0.00255734	0.00617182
ASP	C	206	-1	-0.0569	-0.0181	0.0193	0.0391	0.0005	0.009	0.0123	-2.348	0.0152493	0.00718985
LEU	C	207	0	-0.0098	0.0028	0.0078	0.0029	0.0016	0.0018	-0.0001	-2.3009	0.00241039	0.00683975
ARG	C	208	1	-0.01	0.0008	-0.0071	-0.0006	-0.0043	-0.0036	0.008	-2.3011	0.00976985	0.00787515
ALA	C	209	0	0.0139	0.0018	-0.002	-0.0024	-0.0003	-0.0026	-0.0033	-2.2772	0.00421189	0.00567993
LEU	C	210	0	0.055	0.0005	0.0029	-0.0156	-0.0031	0.0011	-0.007	-2.2361	0.00773434	0.00625255
ALA	C	211	0	0.0187	0.0001	0.0014	-0.0035	-0.0031	-0.0009	-0.0028	-2.2724	0.00427317	0.0120297
ARG	C	212	1	-0.0058	-0.0027	-0.0067	0.0012	-0.0016	-0.005	-0.0005	-2.2969	0.00527352	0.0126309
ARG	C	213	1	0.1225	0.0042	-0.0811	-0.0574	-0.0114	-0.0355	-0.0102	-2.1686	0.0386555	0.0118241
LEU	C	214	0	0.0479	-0.0008	-0.0035	-0.0088	-0.0045	-0.0028	-0.0049	-2.2432	0.00721803	0.0118535
GLY	C	215	0	0.0346	0.0014	0.0016	-0.0075	-0.0027	0.0008	-0.0024	-2.2565	0.0037	0.0118968
ALA	C	216	0	0.034	-0.0176	-0.0075	-0.0001	-0.0037	-0.0021	0.0012	-2.2571	0.00442041	0.00472461
GLY	C	217	0	-0.0079	-0.0134	-0.0016	0.0092	-0.0015	0.0017	0.005	-2.299	0.00548999	0.00394794
ALA	C	218	0	-0.0362	0.0081	0.0053	0.0052	0.0024	0.0013	0.0006	-2.3273	0.00279464	0.00429771
VAL	C	219	0	0.0665	-0.0037	0.0046	-0.0111	-0.002	0.0006	-0.0026	-2.2246	0.00333467	0.00475199
VAL	C	220	0	-0.0597	0.0012	-0.0016	0.0144	0.0007	0.0002	0.0054	-2.3508	0.00544885	0.0069299
LEU	C	221	0	0.0206	-0.0042	0.0054	-0.0085	-0.0005	0.0022	-0.0063	-2.2705	0.00669179	0.00659901
SER	C	222	0	-0.0237	0.0049	-0.0135	0.0036	0.0038	-0.0136	0.0083	-2.3148	0.0163796	0.00629152
ALA	C	223	0	-0.0047	0.0015	0	0.0012	0.0011	0	-0.0003	-2.2958	0.00114018	0.00553641
VAL	C	224	0	0.0218	0.0011	0.0012	-0.0004	-0.0011	0.0009	0.0011	-2.2693	0.00179722	0.00461853
LEU	C	225	0	-0.0177	-0.0003	-0.001	0.0023	-0.0012	0.001	0.0006	-2.3088	0.00167332	0.00213534
SER	C	226	0	0.0009	-0.0004	-0.001	0.0013	-0.0009	-0.0019	0	-2.2902	0.00210238	0.00219435
GLU	C	227	-1	-0.054	-0.0019	-0.0054	0.0096	-0.0011	-0.0015	0.0035	-2.3451	0.00396358	0.00197633
PRO	C	228	0	0.012	-0.0003	0.0033	-0.0016	0.0005	0.0009	-0.001	-2.2791	0.00143527	0.0026
LEU	C	229	0	0.0075	-0.0012	0.0015	0	-0.0007	0	0.0001	-2.2836	0.000707107	0.00235952
ARG	C	230	1	0.0232	0.002	0.0011	-0.007	0.0006	0.0018	-0.0044	-2.2679	0.00479166	0.00170823
ALA	C	231	0	0.0053	0.0012	0.0002	-0.0008	0.0003	-0.0006	-0.0006	-2.2858	0.0009	0.00152117
LEU	C	232	0	0.0059	-0.0005	-0.0006	-0.0003	-0.0004	-0.0003	-0.0005	-2.2852	0.000707107	0.0016928
PRO	C	233	0	-0.0059	0	0.0004	0.0014	0	0.0003	0.0004	-2.297	0.0005	0.0011113
ASP	C	234	-1	-0.0041	-0.0015	0.0001	0.0023	-0.0004	0.0002	0.0015	-2.2952	0.00156525	0.00138649
GLY	C	235	0	0.0026	-0.0013	0.0008	-0.0011	-0.0009	0.0007	-0.0015	-2.2885	0.00188414	0.00148256
ALA	C	236	0	0.005	-0.0008	0.0018	0.0005	-0.0005	0.0018	-0.0013	-2.2861	0.00227596	0.00194966
LEU	C	237	0	-0.0025	0.0022	0.0012	0.0004	0.001	-0.0005	-0.0004	-2.2936	0.00118743	0.00254633
LYS	C	238	1	0.0004	0.0007	-0.0015	-0.002	0.0002	-0.0004	-0.0028	-2.2907	0.00283549	0.00286492
ASP	C	239	-1	0.0072	0.0046	0.0064	-0.0011	0.0031	0.0018	0.0028	-2.2839	0.00454863	0.00281172
LEU	C	240	0	0.0094	0.0009	0.0089	0.0002	0.0005	0.0028	-0.002	-2.2817	0.00347707	0.00291716
ALA	C	241	0	-0.006	0.0007	-0.0038	0.0017	0.0012	-0.0014	0.0008	-2.2971	0.00200998	0.00314655
PRO	C	242	0	-0.0092	-0.0031	-0.002	0.0027	0.0002	0.0001	0.0017	-2.3003	0.00171464	0.0026472
ARG	C	243	1	-0.0861	0.0027	-0.0265	0.0097	0	-0.0035	0.0019	-2.3772	0.00398246	0.00225641
VAL	C	244	0	0.0292	-0.0027	0.0035	-0.0031	0	0.0014	-0.0015	-2.2619	0.00205183	0.00251774
PHE	C	245	0	-0.0234	0.002	-0.0046	0.0006	0.0014	-0.0006	0	-2.3145	0.00152315	0.00257231
LEU	C	246	0	0.0103	0.0039	0.0031	0.0015	0.0026	0.001	0.0018	-2.2808	0.00331662	0.00189747
GLY	C	247	0	0.0104	0.0024	-0.0018	-0.0001	0.0015	-0.0013	-0.0001	-2.2807	0.00198746	0.0029871
GLY	C	248	0	0.0255	-0.0007	0	-0.0006	-0.0006	0	-0.0001	-2.2656	0.000608276	0.00313766
GLN	C	249	0	-0.0064	-0.0051	0.0006	-0.0092	0.001	-0.0041	-0.0062	-2.2975	0.0075	0.00281493
GLY	C	250	0	0.0251	0	0.0029	-0.0013	-0.0002	0.0017	-0.0015	-2.266	0.00227596	0.0026214
ALA	C	251	0	-0.0048	0.0008	-0.0017	0.0011	0.0008	-0.0015	0.0001	-2.2959	0.00170294	0.00268842
GLY	C	252	0	-0.0052	0.0011	-0.0009	0.001	0.0006	-0.0002	0.0008	-2.2963	0.0010198	0.00172545
PRO	C	253	0	0.0021	0.0007	0.0001	-0.0007	0.0009	-0.0002	0.0002	-2.289	0.000943398	0.00232097
GLU	C	254	-1	-0.0367	0.0032	0.0011	0.0079	0.0024	0.0008	0.0009	-2.3278	0.00268514	0.0021218
GLU	C	255	-1	-0.0325	0.0022	-0.0064	0.01	0.0002	-0.0034	0.004	-2.3236	0.00525357	0.00212278
ALA	C	256	0	0.0021	-0.0006	0.0006	0.0003	-0.0004	0.0003	0.0005	-2.289	0.000707107	0.00281183
ARG	C	257	1	0.0159	-0.0009	-0.0017	-0.0046	-0.0005	-0.0004	-0.0008	-2.2752	0.0010247	0.00249205
ARG	C	258	1	0.0285	-0.0006	0.004	-0.0083	0.0011	0.0019	-0.0038	-2.2626	0.00438862	0.00164234
LEU	C	259	0	0.0027	-0.0006	0.0005	-0.0005	-0.0003	0.001	-0.0003	-2.2884	0.00108628	0.00188976
GLY	C	260	0	0.0031	0.0005	0.0011	-0.0008	0.0004	-0.0007	0.0006	-2.288	0.00100499	0.0031194
ALA	C	261	0	0.0134	-0.0017	-0.0034	-0.0035	-0.0012	-0.0015	-0.0003	-2.2777	0.00194422	0.00278315
GLU	C	262	-1	-0.0351	0.0126	0.0121	0.0112	0.0053	0.002	0.0044	-2.3262	0.00717287	0.00310885
TYR	C	263	0	0.0199	0.0027	0.0043	-0.0047	-0.0002	0	-0.0027	-2.2712	0.0027074	0.00586954
MET	C	264	0	-0.0122	-0.0076	-0.0034	0.002	-0.0026	0.0005	0.0006	-2.3033	0.00271477	0.015583
GLU	C	265	-1	-0.2786	0.0096	-0.0142	0.0622	0.003	-0.0002	0.0145	-2.5697	0.0148084	0.0165266
ASP	C	266	-1	-0.4334	0.064	0.0044	0.0861	0.0478	-0.0057	0.0153	-2.7245	0.0505116	0.130159
LEU	C	267	0	0.0719	0.0189	-0.0115	-0.0299	0.0047	0.0007	-0.0109	-2.2192	0.0118908	0.131076
LYS	C	268	1	0.6662	0.0065	-0.6206	-0.1663	-0.0468	-0.5689	0.0072	-1.6249	0.570867	0.129075
GLY	C	269	0	0.0397	-0.009	0.0016	-0.0072	-0.0067	-0.0001	-0.0029	-2.2514	0.00730137	0.120144
LEU	C	270	0	0.0623	-0.0132	0.0087	0.001	-0.0038	-0.0029	-0.0005	-2.2288	0.00480625	0.129528
ALA	C	271	0	0.0367	-0.0238	0.0141	0.0079	-0.0015	0.0008	0.0056	-2.2544	0.00585235	0.0157529
GLU	C	272	-1	0.2018	-0.0404	0.101	-0.0712	-0.0292	0.0125	-0.0495	-2.0893	0.0588145	0.0169097
ALA	C	273	0	0.0156	-0.0078	-0.0029	-0.0011	-0.001	-0.001	0.0014	-2.2755	0.00198997
LEU	C	274	-1	0.2508	-0.0449	0.0285	-0.0375	-0.0049	-0.0049	-0.0111	-2.0403	0.0130855
ASP	D	82	0	0.0007	-0.0078	-0.0047	0.0096	-0.0033	-0.0089	0.0055	-2.2904	0.0109704
LEU	D	83	0	-0.037	-0.0191	0.0154	-0.0002	-0.0032	0.0103	0.006	-2.3281	0.0123422
GLY	D	84	0	-0.0262	-0.0165	0.0089	-0.001	-0.0062	0.0055	0.0007	-2.3173	0.00831745	0.00961775
THR	D	85	0	-0.0266	-0.0062	0.0065	0.0064	-0.0013	0.0022	0.0024	-2.3177	0.00350571	0.010866
GLY	D	86	0	-0.0406	0.0016	0.0284	0.0071	0.0055	0.0117	0.0008	-2.3317	0.012953	0.0106373
LEU	D	87	0	-0.1318	-0.0096	0.0323	0.0251	0.0018	0.0148	0.0086	-2.4229	0.0172116	0.0132928
LEU	D	88	0	-0.1046	-0.0094	0.0221	0.0151	-0.0021	0.0088	0.0066	-2.3957	0.0111987	0.0158126
GLU	D	89	-1	0.0243	0.0045	0.0368	0.0138	0.0156	0.0143	-0.0043	-2.2668	0.0215949	0.0171261
ALA	D	90	0	-0.0187	0.0315	0.0069	0.021	0.016	0.0009	0.0016	-2.3098	0.016105	0.0141151
LEU	D	91	0	-0.0664	0.0316	0.0207	0.0251	0.0169	0.009	0.0038	-2.3575	0.0195205	0.0270128
LEU	D	92	0	-0.0319	-0.0015	-0.0023	-0.0016	-0.0019	-0.001	0.0002	-2.323	0.00215639	0.0280687
ARG	D	93	1	0.0899	-0.0032	-0.137	-0.0346	-0.0497	-0.0567	-0.0066	-2.2012	0.0756871	0.0779264
GLY	D	94	0	0.1005	0.0699	0.0372	0.0248	0.0236	0.0128	-0.0012	-2.1906	0.0268745	0.100592
ASP	D	95	-1	-0.7745	0.0426	0.4109	0.153	0.1903	0.1643	0.085	-3.0656	0.265393	0.125431
LEU	D	96	0	-0.0859	-0.2697	0.046	-0.1471	-0.1249	0.035	-0.0287	-2.377	0.132848	0.118322
ALA	D	97	0	-0.2581	-0.1581	-0.0407	-0.0814	-0.1123	-0.0007	-0.0579	-2.5492	0.126349	0.121641
GLY	D	98	0	0.0274	-0.0325	-0.012	-0.0451	-0.0277	0.0281	0.0074	-2.2637	0.0401455	0.353858
ALA	D	99	0	0.5512	0.0242	-0.109	-0.1138	-0.0139	-0.0368	-0.0185	-1.7399	0.0434707	0.339438
GLU	D	100	-1	-6.7814	-3.3203	2.4992	0.9074	-0.6764	1.2558	-0.0169	-9.0725	1.42648	0.323131
ALA	D	101	0	0.395	-0.0215	-0.172	-0.0471	-0.0374	-0.0136	-0.0459	-1.8961	0.0607497	0.352369
LEU	D	102	0	0.2917	0.0492	-0.0892	-0.0259	-0.0238	-0.0284	-0.0252	-1.9994	0.0448112	13.7601
PHE	D	103	0	0.2576	0.1832	-0.0589	0.0324	-0.0399	-0.0975	-0.1537	-2.0335	0.186338	13.4967
ARG	D	104	1	-7.6606	3.9514	0.4123	6.5917	10.5802	20.18	-63.094	-9.9517	67.0822	13.5117
ARG	D	105	1	-0.8405	-0.005	0.1592	0.3118	0.0544	0.0567	0.0763	-3.1316	0.109526	13.7359
GLY	D	106	0	-0.3277	-0.0149	0.1004	0.1339	0.1161	0.0557	0.0427	-2.6188	0.135665	14.4938
LEU	D	107	0	-1.084	-1.1858	0.9211	0.4606	0.5576	0.763	0.6822	-3.3751	1.16554	1.08736
ARG	D	108	1	-1.9222	-0.5	0.1033	0.1278	-2.6733	2.1157	2.0456	-4.2133	3.97583	1.07838
PHE	D	109	0	-0.1025	-0.0287	0.0484	-0.0067	0.0383	-0.003	0.0324	-2.3936	0.0502558	1.10699
TRP	D	110	0	-0.1582	-0.0627	-0.0028	-0.0251	-0.0604	0.023	0.0002	-2.4493	0.0646313	0.897924
GLY	D	111	0	0.6139	0.3327	-0.168	-0.2177	0.066	-0.1246	-0.2404	-1.6772	0.278699	0.156516
PRO	D	112	0	0.6169	0.1552	0.0638	0.0356	0.0159	0.1161	0.0268	-1.6742	0.120209	0.159533
GLU	D	113	-1	-1.4609	-0.3944	0.2635	0.1888	-0.0582	0.2387	0.109	-3.752	0.268786	0.162203
GLY	D	114	0	0.0042	-0.0216	-0.0106	-0.0343	-0.0361	0.0042	-0.0543	-2.2869	0.0653402	0.114066
VAL	D	115	0	-0.1274	-0.0784	-0.0227	-0.0237	-0.0755	-0.0002	0.0195	-2.4185	0.0779778	0.0908676
LEU	D	116	0	0.0491	-0.002	-0.0188	-0.0292	-0.0323	-0.0183	-0.0082	-2.242	0.0380187	0.0432169
GLU	D	117	-1	-0.0538	-0.0086	0.0159	0.0073	-0.0006	0.0029	0.003	-2.3449	0.00421545	0.0359137
HID	D	118	0	-0.0753	-0.0339	-0.0074	0.0048	-0.0298	0.0018	0.0064	-2.3664	0.0305326	0.0255878
LEU	D	119	0	-0.1082	-0.0263	0.001	0.0352	-0.0108	0.0109	0.0244	-2.3993	0.0288238	0.0202116
LEU	D	120	0	-0.0653	-0.0212	-0.0132	0.0217	-0.0158	0.0019	0.021	-2.3564	0.0263486	0.0206777
LEU	D	121	0	-0.024	-0.0094	-0.0021	0.0031	-0.01	0.001	0.0048	-2.3151	0.0111373	0.0163459
PRO	D	122	0	-0.0088	-0.0057	0.0023	0.0045	-0.0036	0.0035	0.0042	-2.2999	0.00654599	0.0122936
VAL	D	123	0	0.0005	0.0055	-0.0041	0.0114	0.0016	0.0007	0.0087	-2.2906	0.00887356	0.0084282
LEU	D	124	0	0.0064	0.0048	-0.0073	0.0028	-0.001	-0.0056	0.0064	-2.2847	0.00856271	0.00716613
ARG	D	125	1	0.0432	0.0151	-0.018	0.0009	0.0015	-0.0049	0.0048	-2.2479	0.0070214	0.00695329
GLU	D	126	-1	-0.0018	-0.0014	0.0094	0.0016	0	0.0047	0.0011	-2.2929	0.00482701	0.00570356
VAL	D	127	0	0.0336	0.0104	0.0027	-0.0028	0.0051	0.0002	-0.002	-2.2575	0.00548179	0.00434934
GLY	D	128	0	0.0012	0.0013	0.0014	0.0026	0.0004	0.0012	0.0023	-2.2899	0.00262488	0.00318673
GLU	D	129	-1	-0.0198	-0.0052	0.0054	0.0045	-0.0007	0.0016	0.0004	-2.3109	0.00179165	0.00329202
ALA	D	130	0	0.0141	0.0027	-0.0025	-0.0016	0.0008	-0.0009	-0.0001	-2.277	0.0012083	0.0029448
TRP	D	131	0	0.0146	0.0024	-0.0015	-0.0062	0.0012	-0.0011	-0.0051	-2.2765	0.0053535	0.00311091
HID	D	132	0	-0.006	-0.0025	-0.0009	0.0009	-0.0031	-0.0001	0.0021	-2.2971	0.00374566	0.00291383
ARG	D	133	1	0.0053	0.0036	-0.0067	-0.0028	-0.0001	-0.0032	-0.0013	-2.2858	0.00345543	0.00359064
GLY	D	134	0	0.0044	0.0001	-0.0005	-0.0018	0.0005	-0.0002	-0.0006	-2.2867	0.000806226	0.00359083
GLU	D	135	-1	0.0134	0.0037	0.0051	-0.004	0.0029	0.0022	-0.0028	-2.2777	0.00459239	0.00340383
ILE	D	136	0	0.0224	0	-0.0074	-0.0084	-0.0001	-0.0029	-0.0045	-2.2687	0.00535444	0.00401398
GLY	D	137	0	-0.0467	-0.0076	-0.0009	0.0046	-0.0023	0.0015	0.0006	-2.3378	0.00281069	0.00696709
VAL	D	138	0	-0.0663	-0.0098	-0.0088	0.0112	-0.0038	-0.0017	0.005	-2.3574	0.00650615	0.0195977
ALA	D	139	0	-0.1591	-0.0163	-0.0097	0.0325	-0.0054	0.0004	0.0146	-2.4502	0.0155718	0.045783
GLU	D	140	-1	-0.3726	-0.0356	0.0587	0.1365	-0.002	0.0263	0.0624	-2.6637	0.0677455	0.0701971
GLU	D	141	-1	-0.494	-0.1215	-0.0625	0.101	-0.0946	-0.0543	0.0817	-2.7851	0.136281	0.0977619
HIP	D	142	1	0.407	0.0509	0.0135	-0.05	0.0859	0.0512	-0.0748	-1.8841	0.124881	0.099803
LEU	D	143	0	-0.5488	-0.2447	-0.0115	0.0942	-0.1394	-0.0003	0.0374	-2.8399	0.14433	0.100593
ALA	D	144	0	-0.2573	-0.0657	0.0236	0.0075	-0.0239	0.0082	-0.0051	-2.5484	0.0257771	0.08516
SER	D	145	0	-0.1537	-0.0565	0.0581	-0.0084	-0.0411	0.0374	-0.0453	-2.4448	0.0716942	0.0808921
THR	D	146	0	0.2439	0.005	0.0583	-0.036	0.026	0.0491	0.0202	-2.0472	0.0591173	0.0620691
PHE	D	147	0	0.0454	-0.0269	-0.0317	-0.121	0.0228	-0.0434	-0.0912	-2.2457	0.103541	0.153132
LEU	D	148	0	-0.0218	-0.0225	0.0668	-0.0762	0.003	0.0016	-0.0501	-2.3129	0.0502152	0.180642
ARG	D	149	1	2.4484	0.5326	0.0055	-0.944	0.2854	-0.2158	-0.3216	0.1573	0.481092	0.327576
ALA	D	150	0	-0.1496	-0.1448	0.2513	0.0668	0.1769	0.0904	-0.0657	-2.4407	0.209242	0.321441
ARG	D	151	1	3.8894	1.6817	-0.0252	0.8667	0.2202	0.4132	0.641	1.5983	0.79379	0.392076
LEU	D	152	0	0.0143	0.0087	0.1071	0.0118	0.0249	0.0684	-0.0033	-2.2768	0.072866	0.896417
GLN	D	153	0	-0.4531	0.1064	-0.2114	0.1394	-0.1364	-0.2915	0.2432	-2.7442	0.40339	0.883795
GLU	D	154	-1	-2.323	-3.9611	0.8348	-0.6373	-1.1768	-1.375	-2.3961	-4.6141	3.0028	0.731171
LEU	D	155	0	-0.9894	-0.2874	-0.0896	0.1536	-0.0825	0.1189	0.0203	-3.2805	0.146135	0.811841
LEU	D	156	0	0.0914	0.0079	-0.0374	-0.085	-0.0297	-0.0067	0.0037	-2.1997	0.0306703	1.94498
ASP	D	157	-1	-6.2702	-0.2386	-1.2885	-0.3251	-0.098	0.0046	-0.466	-8.5613	0.476215	1.38395
LEU	D	158	0	-1.1678	-0.3533	-1.9093	1.0646	0.9341	0.5092	5.9751	-3.4589	6.06907	1.37564
ALA	D	159	0	0.306	0.0292	-0.0191	-0.0294	0.0825	0.1162	-0.137	-1.9851	0.197681	1.37704
GLY	D	160	0	0.2702	0.0683	0.0516	0.097	0.0628	0.0319	0.0773	-2.0209	0.104579	1.28423
PHE	D	161	0	-0.078	-0.0004	-0.0908	0.0206	-0.0105	-0.0301	0.02	-2.3691	0.0376332	0.0715245
PRO	D	162	0	-0.0859	0.0165	-0.0377	-0.015	-0.0052	-0.0106	-0.0031	-2.377	0.012207	0.0328343
PRO	D	163	0	-0.0341	-0.0215	0.0021	-0.0047	-0.0055	0	-0.0005	-2.3252	0.00552268	0.0129133
GLY	D	164	0	-0.0528	0.0023	-0.0131	-0.0053	-0.0022	-0.0036	-0.0003	-2.3439	0.00422966	0.00660812
PRO	D	165	0	-0.0036	-0.0191	0.0068	-0.0007	-0.0028	0.0041	0.0003	-2.2947	0.00497393	0.00507469
PRO	D	166	0	0.103	0.0092	0.0228	0.0101	0.0039	0.0047	0	-2.1881	0.00610737	0.00455462
VAL	D	167	0	-0.1136	-0.0152	-0.0121	0.0035	-0.0026	-0.0019	0.0032	-2.4047	0.00453982	0.0046395
LEU	D	168	0	0.075	0.0064	0.0113	-0.0081	0.0018	0.0001	-0.0023	-2.2161	0.00292233	0.00402471
VAL	D	169	0	-0.0835	-0.0016	-0.0128	0.015	-0.0013	-0.0029	0.0034	-2.3746	0.00465403	0.00370235
THR	D	170	0	0.0607	-0.0061	0.0081	-0.0139	0.0001	-0.0006	-0.0018	-2.2304	0.0019	0.00315327
THR	D	171	0	-0.0528	-0.0003	-0.0101	0.0094	-0.0009	-0.0028	0.0034	-2.3439	0.00449555	0.0027488
PRO	D	172	0	-0.0264	-0.0016	0.0004	0.0048	-0.0013	0.0012	0.0003	-2.3175	0.00179444	0.00215326
PRO	D	173	0	-0.0018	-0.0027	0.0011	0.0006	-0.0001	0.0008	-0.0004	-2.2929	0.0009	0.00310142
GLY	D	174	0	0.0101	-0.0003	0.001	-0.0015	-0.0002	-0.0014	0.0009	-2.281	0.00167631	0.00347447
GLU	D	175	-1	-0.179	-0.013	0	0.0324	-0.0061	0.0025	0.0008	-2.4701	0.00664078	0.00562707
ARG	D	176	1	0.0866	0.0156	0.0166	-0.0344	0.0029	0.0046	-0.0033	-2.2045	0.00636082	0.0303646
HID	D	177	0	0.0044	-0.0181	-0.0005	-0.0008	-0.0108	0.0064	0.0003	-2.2867	0.0125575	0.0339594
GLU	D	178	-1	-1.4737	-0.0736	-0.2494	0.4497	-0.0031	-0.1115	0.0555	-3.7648	0.124588	0.0355722
ILE	D	179	0	-0.1331	-0.0162	0.0062	0.0087	0.002	0.0184	0.0066	-2.4242	0.0196499	0.0363287
GLY	D	180	0	-0.0564	-0.031	0.0026	0.007	-0.0068	0.0098	-0.0086	-2.3475	0.0147051	0.0356268
ALA	D	181	0	-0.0389	-0.0075	-0.0034	-0.014	0.0048	0.0008	-0.0089	-2.33	0.0101435	0.0128826
MET	D	182	0	0.0114	-0.0038	-0.0133	0.0099	0.0087	-0.0019	0.0016	-2.2797	0.00904765	0.00962494
LEU	D	183	0	-0.1301	-0.0139	0.0021	0.0044	0.001	0.0078	0.0075	-2.4212	0.0108669	0.00862937
ALA	D	184	0	-0.018	0.0018	-0.002	-0.0112	0.0033	-0.0004	0.0005	-2.3091	0.00336155	0.0772981
ALA	D	185	0	0.0152	-0.0001	-0.0165	-0.0191	-0.0023	-0.0082	0.0047	-2.2759	0.00972728	0.0794648
TYR	D	186	0	-0.3288	-0.0637	-0.0362	0.0442	-0.1972	-0.0943	0.2778	-2.6199	0.353487	0.0786914
HID	D	187	0	0.0204	0.0002	0.0085	0.0078	-0.0017	0.004	0.0194	-2.2707	0.0198809	0.117268
LEU	D	188	0	0.0637	0.0068	-0.0022	-0.0138	0.002	-0.006	-0.003	-2.2274	0.007	0.249243
ARG	D	189	1	4.141	0.5226	0.23	-0.0818	0.1543	-0.0703	-0.0988	1.8499	0.196245	0.184929
ARG	D	190	1	1.183	0.3148	-0.0701	-0.1648	-0.4638	-0.2559	-0.4096	-1.1081	0.669602	0.182652
LYS	D	191	1	0.4772	0.118	-0.0035	-0.0043	0.0034	0.0029	0.0316	-1.8139	0.0319144	0.182639
GLY	D	192	0	0.1531	0.0165	-0.0003	-0.0009	-0.0001	-0.0051	-0.0068	-2.138	0.00850059	0.144923
VAL	D	193	0	-0.1833	-0.0169	-0.0041	0.0033	-0.001	0.0047	0.005	-2.4744	0.0069347	0.0131606
PRO	D	194	0	0.0705	0.0124	0.0074	0.0001	0.0053	0.0055	-0.0006	-2.2206	0.00766159	0.0096108
ALA	D	195	0	-0.2293	-0.0341	-0.0149	-0.0009	-0.0086	-0.0023	0.0061	-2.5204	0.0107917	0.0159566
LEU	D	196	0	0.2058	0.0434	0.0366	0.0025	0.0069	0.0067	-0.0104	-2.0853	0.0141655	0.0168643
TYR	D	197	0	-0.1622	-0.0173	-0.0444	0.0668	-0.016	-0.026	0.0262	-2.4533	0.0402298	0.0174222
LEU	D	198	0	0.0105	0.0298	0.0103	0.0302	0.0095	0.0063	0.0013	-2.2806	0.011473	0.0166663
GLY	D	199	0	0.0052	-0.0261	-0.0016	-0.0043	-0.0051	-0.0065	0.0064	-2.2859	0.0104508	0.0177581
PRO	D	200	0	-0.0284	0.0124	-0.002	0.0068	0.0002	-0.0017	0.0068	-2.3195	0.00701213	0.00985356
ASP	D	201	-1	-0.1624	0.007	-0.0347	0.0555	-0.0014	-0.0061	0.0186	-2.4535	0.0196247	0.00770863
THR	D	202	0	-0.0322	-0.0036	-0.0042	0.0034	-0.0005	0	0.0005	-2.3233	0.000707107	0.00593532
PRO	D	203	0	-0.0398	-0.001	-0.0055	0.0022	-0.0002	-0.0006	0.0004	-2.3309	0.000748331	0.00492532
LEU	D	204	0	-0.0208	-0.0013	-0.0037	-0.0007	-0.0007	-0.0011	-0.0009	-2.3119	0.0015843	0.00350357
PRO	D	205	0	-0.0048	-0.0014	-0.005	0.0017	-0.0004	-0.0012	0.0015	-2.2959	0.00196214	0.00371201
ASP	D	206	-1	-0.0905	0.002	-0.0371	0.0227	-0.0004	-0.0068	0.0105	-2.3816	0.012516	0.00443733
LEU	D	207	0	-0.0158	-0.0018	-0.0052	-0.0014	-0.0013	-0.0011	0.0004	-2.3069	0.00174929	0.00454473
ARG	D	208	1	0.0177	-0.0034	0.0133	-0.0089	0.0007	0.0032	-0.0029	-2.2734	0.00437493	0.00449814
ALA	D	209	0	0.0073	0.0007	0.0004	-0.0009	0.0013	-0.0016	0.0005	-2.2838	0.00212132	0.00221494
LEU	D	210	0	0.0271	0.0027	0.0029	-0.006	0.0003	-0.0013	-0.0011	-2.264	0.00172916	0.00238083
ALA	D	211	0	-0.0002	-0.0003	-0.0003	-0.0006	-0.0006	-0.0007	-0.0006	-2.2913	0.0011	0.010228
ARG	D	212	1	0.0355	-0.0002	0.007	-0.0056	0.001	0.0006	-0.0023	-2.2556	0.00257876	0.0100543
ARG	D	213	1	0.1519	0.0115	0.0575	0.0011	0.011	0.0422	0.0002	-2.1392	0.0436105	0.00992294
LEU	D	214	0	0.0191	0.0031	0.0057	-0.0001	0.0011	0.0006	0	-2.272	0.001253	0.0101461
GLY	D	215	0	0.0024	0.0001	0.0017	-0.0035	-0.0009	-0.0003	-0.0005	-2.2887	0.00107238	0.00977733
ALA	D	216	0	0.0449	0.0105	0.0021	0.0058	0.0021	0.0005	0.0005	-2.2462	0.00221585	0.00163556
GLY	D	217	0	0.0174	0.0045	0.0002	0.0033	-0.0001	-0.0002	0.0007	-2.2737	0.000734847	0.00176758
ALA	D	218	0	-0.032	-0.0039	-0.0059	0	-0.0009	-0.0019	0.002	-2.3231	0.00290172	0.0020213
VAL	D	219	0	0.0415	0.0046	0.0032	-0.0048	0.0013	-0.0001	-0.0014	-2.2496	0.00191311	0.00225281
VAL	D	220	0	-0.0455	-0.0041	-0.0075	0.0061	-0.0008	0	0.0022	-2.3366	0.00234094	0.00649838
LEU	D	221	0	0.0171	0.0028	0.0029	-0.0066	-0.0021	0.0011	-0.0024	-2.274	0.00337343	0.00616542
SER	D	222	0	0.018	0.0201	0.0036	-0.0034	0.0218	-0.0006	-0.0026	-2.2731	0.0219627	0.00598774
ALA	D	223	0	0.002	-0.0004	0	0.0003	0	-0.0003	0.0012	-2.2891	0.00123693	0.00562909
VAL	D	224	0	0.0138	0.0005	-0.0001	-0.0003	0.0001	0.0002	0.001	-2.2773	0.0010247	0.00522049
LEU	D	225	0	-0.0063	-0.0006	-0.0002	0.0009	-0.0002	-0.0001	0.0005	-2.2974	0.000547723	0.00131867
SER	D	226	0	-0.0024	-0.001	0.0005	-0.0004	-0.0007	0.0008	-0.0008	-2.2935	0.00133041	0.00119294
GLU	D	227	-1	-0.0121	-0.0014	-0.0019	0.002	0.0015	-0.0016	-0.0011	-2.3032	0.00245357	0.00112942
PRO	D	228	0	0.006	0.0016	-0.0003	-0.001	0	0.0001	0.0006	-2.2851	0.000608276	0.00115844
LEU	D	229	0	0.0017	0.0011	-0.0009	-0.0002	0.0003	-0.0005	-0.0004	-2.2894	0.000707107	0.000958687
ARG	D	230	1	0.0089	0.0014	0.0005	-0.0018	-0.0004	0.0004	-0.0004	-2.2822	0.00069282	0.000786721
ALA	D	231	0	0.0026	0	0.0001	-0.0005	0.0001	0.0001	-0.0003	-2.2885	0.000331662	0.000993699
LEU	D	232	0	0.0039	0.0007	-0.0004	-0.0006	0.0013	-0.0009	0.0002	-2.2872	0.00159374	0.00125128
PRO	D	233	0	-0.0042	-0.0011	-0.0009	0.0017	-0.0013	0.0001	0.001	-2.2953	0.00164317	0.00127396
ASP	D	234	-1	-0.0034	-0.0008	-0.0009	-0.0001	-0.001	-0.0003	-0.0017	-2.2945	0.00199499	0.00132424
GLY	D	235	0	0.0005	0.0002	-0.0006	0.0007	0.0004	0	0.0007	-2.2906	0.000806226	0.00115912
ALA	D	236	0	-0.0009	0.0003	-0.0016	0.0014	-0.0005	0.0003	0	-2.292	0.000583095	0.00111403
LEU	D	237	0	-0.004	-0.0019	-0.0013	-0.0012	-0.0003	0.0001	-0.0007	-2.2951	0.000768115	0.00115956
LYS	D	238	1	0.0044	0.0001	-0.0003	0.001	-0.0008	0.0011	0.0004	-2.2867	0.00141774	0.00145918
ASP	D	239	-1	-0.008	0.0021	-0.0028	0.0004	0.0013	-0.0006	0.0017	-2.2991	0.00222261	0.00152804
LEU	D	240	0	0.006	-0.0002	-0.0055	-0.0041	-0.0013	-0.0019	-0.0001	-2.2851	0.00230434	0.00150556
ALA	D	241	0	0.002	-0.0028	0.0015	0.0011	-0.0009	0.0001	0.0002	-2.2891	0.000927362	0.00229923
PRO	D	242	0	0.0063	0.0008	0.001	0.0003	-0.0005	-0.0003	-0.0003	-2.2848	0.000655744	0.00220911
ARG	D	243	1	0.0228	0.0137	0.0057	-0.0033	0.0034	0.0028	-0.0031	-2.2683	0.00538609	0.00208171
VAL	D	244	0	0.0189	0.0036	-0.0008	-0.0027	0.0011	-0.0012	-0.0007	-2.2722	0.001772	0.00216826
PHE	D	245	0	-0.0187	-0.0044	0.0002	0.0029	-0.0014	-0.0001	0.0009	-2.3098	0.00166733	0.00209712
LEU	D	246	0	0.0026	-0.0001	-0.0008	0.0009	0.0007	-0.0006	0.001	-2.2885	0.00136015	0.00126321
GLY	D	247	0	-0.0057	-0.0009	-0.0001	0.0006	0.0002	-0.0001	0.0002	-2.2968	0.0003	0.0017271
GLY	D	248	0	0.0035	0.0015	0.0001	0.0002	0.0012	0	0.0002	-2.2876	0.00121655	0.00153363
GLN	D	249	0	0.0011	0.0007	0.0023	-0.0008	-0.0019	0.0032	0.0017	-2.29	0.00409145	0.00142893
GLY	D	250	0	0.0088	0.0004	-0.0007	-0.0007	0.0002	0.0006	-0.0003	-2.2823	0.0007	0.0014255
ALA	D	251	0	0.0024	-0.0003	0.0004	-0.0006	-0.0006	0.0005	-0.0003	-2.2887	0.00083666	0.00129174
GLY	D	252	0	-0.0039	-0.0008	-0.0001	0.0004	-0.0002	-0.0002	0	-2.295	0.000282843	0.00060306
PRO	D	253	0	-0.0012	-0.0003	0.0002	-0.0003	-0.0001	0.0005	-0.0002	-2.2923	0.000547723	0.000726119
GLU	D	254	-1	-0.0058	-0.0009	-0.0006	0.0005	0.0005	-0.0004	-0.0001	-2.2969	0.000648074	0.000806173
GLU	D	255	-1	-0.0135	-0.0035	0.0002	0.0041	-0.0013	0.0002	0	-2.3046	0.00131529	0.000872893
ALA	D	256	0	-0.0008	0.0004	-0.0007	-0.0004	0.0008	-0.0005	-0.0008	-2.2919	0.00123693	0.00101154
ARG	D	257	1	0.004	0	-0.0006	-0.0013	-0.0005	-0.0002	0.0003	-2.2871	0.000616441	0.00109169
ARG	D	258	1	0.0131	0.0023	0.001	-0.0036	0.0008	0.0009	0.0003	-2.278	0.00124097	0.000943521
LEU	D	259	0	-0.0004	0.0005	-0.0005	0.0003	0.001	0.0003	-0.0001	-2.2915	0.00104881	0.000787786
GLY	D	260	0	0	0	-0.0002	-0.0008	-0.0002	-0.0002	0.0005	-2.2911	0.000574456	0.00158058
ALA	D	261	0	0.0084	0.0013	0.0016	-0.0003	0.0001	-0.0002	0.0004	-2.2827	0.000458258	0.00153634
GLU	D	262	-1	-0.0439	-0.0118	-0.0061	0.0037	-0.0036	-0.0019	0.0021	-2.335	0.00458039	0.00177825
TYR	D	263	0	0.005	0.0008	-0.0006	-0.0008	0.0006	-0.0008	0.0002	-2.2861	0.0010198	0.00188244
MET	D	264	0	-0.0134	0.0006	-0.0004	0.0034	0.0005	0.0001	0.0022	-2.3045	0.00225832	0.00430825
GLU	D	265	-1	-0.0298	-0.0039	0.0025	0.0034	0.001	0.0002	-0.0004	-2.3209	0.00109545	0.00594003
ASP	D	266	-1	-0.0825	-0.018	0.0051	0.0112	-0.0038	0.0072	0.0096	-2.3736	0.0125873	0.00839735
LEU	D	267	0	-0.0355	-0.0101	-0.0081	-0.0016	-0.0086	-0.0088	0.0033	-2.3266	0.0127393	0.00850925
LYS	D	268	1	0.0817	0.0136	-0.0086	-0.0181	-0.0019	-0.0052	-0.0121	-2.2094	0.0133064	0.0091697
GLY	D	269	0	0.0102	-0.0017	0.0005	-0.0022	0.0003	0.0016	-0.0023	-2.2809	0.0028178	0.00794639
LEU	D	270	0	0.0351	0.0068	-0.0013	-0.0056	0.0035	0.0015	-0.0022	-2.256	0.00439773	0.0133164
ALA	D	271	0	0.0322	0.0099	-0.0021	-0.0002	0.0063	0.0007	-0.0013	-2.2589	0.0064707	0.010884
GLU	D	272	-1	-0.2057	-0.0535	-0.0001	0.0051	-0.0395	0.0025	-0.0009	-2.4968	0.0395893	0.0105485
ALA	D	273	0	0.0166	0.0014	0.0015	0	-0.0003	0.0011	0.0001	-2.2745	0.00114455	0.0124504
LEU	D	274	0	0.0235	0.0015	0.003	0.002	-0.0003	0.0011	0	-2.2676	0.00114018
TRP	D	275	-1	-0.0145	-0.0001	-0.0028	0.0122	0.011	0.0029	0.008	-2.3056	0.0139072
Total				-106.603	-0.8466	-29.6008	37.4655	-99.7099	31.1317	-43.1211	-108.894
Magnitude					47.7555						-2.2911
				Abs	% change
delta-Force				-93.5123	-66.1951
delta-delta-G				61.6506	36.6414

## Sheet: Dark A - B (trunc)
			Net charge	G	Fx	Fy	Fz
ASP	B	82	0	-0.0209	0.0021	-0.0082	-0.0064
LEU	B	83	0	0.0336	-0.0108	0.0007	-0.008
GLY	B	84	0	0.0574	-0.0267	0.0064	-0.0049
THR	B	85	0	-0.0102	-0.0129	-0.0125	-0.0017
GLY	B	86	0	-0.0098	-0.0067	-0.0094	-0.0086
LEU	B	87	0	0.02	-0.021	-0.0208	-0.0207
LEU	B	88	0	-0.0127	-0.0253	-0.0465	-0.0272
GLU	B	89	-1	-0.2485	-0.0189	-0.1065	0.026
ALA	B	90	0	-0.1403	0	-0.0577	0.0346
LEU	B	91	0	-0.3885	-0.0674	-0.1686	-0.0186
LEU	B	92	0	-1.222	0.1813	-0.7952	0.3147
ARG	B	93	1	0.1267	0.0737	-0.1868	0.086
GLY	B	94	0	-0.0252	0.1796	0.0809	0.201
ASP	B	95	-1	0.3732	-0.0963	0.0403	-0.0664
LEU	B	96	0	-0.3656	0.099	-0.1256	-0.0668
ALA	B	97	0	0.0903	0.0089	0.0357	0.0335
GLY	B	98	0	-0.0203	0.0141	-0.0015	-0.0098
ALA	B	99	0	-0.1349	0.0317	0.0013	0.027
GLU	B	100	-1	2.1691	0.0135	0.3965	-0.6486
ALA	B	101	0	-0.0041	0.0191	0.0005	0.0019
LEU	B	102	0	-0.068	0.018	-0.0041	0.0114
PHE	B	103	0	-0.0895	0.0178	-0.0141	0.0223
ARG	B	104	1	-1.5711	-0.176	-0.4953	0.3104
ARG	B	105	1	-0.1111	0.0384	-0.0286	0.0121
GLY	B	106	0	-0.0631	0.0068	-0.0117	0.0026
LEU	B	107	0	-0.0661	0.0022	-0.0144	0.0036
ARG	B	108	1	-0.1718	0.0228	-0.0446	0.0179
PHE	B	109	0	-0.0174	0.0018	-0.0059	0.0019
TRP	B	110	0	-0.0156	-0.0013	-0.0052	-0.0023
GLY	B	111	0	0.017	-0.0014	0.0012	0.0012
PRO	B	112	0	0.0283	0.0006	0.0069	0.0057
GLU	B	113	-1	0.0261	0.0042	-0.0076	0.0126
GLY	B	114	0	0.0031	-0.0048	-0.0026	-0.0004
VAL	B	115	0	0.0186	-0.0065	0.0025	-0.001
LEU	B	116	0	0.0467	-0.0103	0.0113	-0.0017
GLU	B	117	-1	0.0447	-0.0051	0.015	0.0029
HIP	B	118	1	-0.0932	0.0067	-0.0256	-0.0107
LEU	B	119	0	-0.0191	-0.0128	-0.002	-0.008
LEU	B	120	0	0.0524	-0.0215	0.0077	-0.0084
LEU	B	121	0	0.0742	-0.0135	0.0075	-0.0008
PRO	B	122	0	0.0101	-0.0043	0.01	-0.0022
VAL	B	123	0	-0.0249	-0.0064	-0.0038	-0.0118
LEU	B	124	0	0.0431	-0.0243	0.0075	-0.0093
ARG	B	125	1	-0.1712	0.0537	-0.0858	-0.002
GLU	B	126	-1	-0.0012	-0.0469	0.0022	-0.0508
VAL	B	127	0	-0.0509	-0.0031	-0.002	-0.0102
GLY	B	128	0	0.0184	-0.0083	-0.0029	-0.0023
GLU	B	129	-1	0.2892	-0.0852	0.051	0.0158
ALA	B	130	0	-0.0605	0.0126	-0.0119	-0.0037
TRP	B	131	0	-0.3087	0.1844	0.0314	-0.1252
HID	B	132	0	0.0093	-0.0017	-0.0023	0.0101
ARG	B	133	1	-0.0752	0.0388	-0.0181	0.0367
GLY	B	134	0	-0.1208	0.0332	0.0052	-0.0407
GLU	B	135	-1	-0.9758	0.1948	-0.27	-0.2164
ILE	B	136	0	0.1836	0.0345	-0.0953	0.3344
GLY	B	137	0	-2.9684	0.7036	-2.2426	1.2389
VAL	B	138	0	-7.4971	-5.0272	-8.6545	4.1972
ALA	B	139	0	0.4767	-0.3476	-0.2706	0.4168
GLU	B	140	-1	-24.6775	-11.1787	-11.1718	-24.1016
GLU	B	141	-1	4.3408	-0.4514	0.5878	1.2951
HID	B	142	0	-8.7059	3.7374	0.1755	2.1585
LEU	B	143	0	1.5141	-0.3155	0.7966	0.1034
ALA	B	144	0	0.0143	0.0943	0.0191	-0.0385
SER	B	145	0	-0.9996	0.0844	-0.1558	-0.3396
THR	B	146	0	-0.2547	1.9997	-0.3125	0.79
PHE	B	147	0	-0.0692	-0.0103	-0.1327	0.2574
LEU	B	148	0	-0.2011	-0.0055	-0.0922	0.0533
ARG	B	149	1	-16.241	5.7684	-18.9374	-2.2621
ALA	B	150	0	-0.5975	0.0139	0.0507	-0.4771
ARG	B	151	1	-16.2161	5.9659	-10.0794	-2.5852
LEU	B	152	0	0.0844	-0.0667	0.0471	-0.0416
GLN	B	153	0	-0.8167	-0.6193	-0.1722	-0.5383
GLU	B	154	-1	2.0807	0.1139	0.7876	-0.0239
LEU	B	155	0	0.0315	-0.0265	0.0055	-0.0288
LEU	B	156	0	0.299	-0.076	0.0855	-0.0322
ASP	B	157	-1	-9.1197	5.2032	-7.9038	2.0621
LEU	B	158	0	0.02	-0.0211	0.007	-0.0059
ALA	B	159	0	0.0917	-0.0045	0.0297	-0.0305
GLY	B	160	0	-0.1162	0.0226	-0.0121	-0.0351
PHE	B	161	0	-0.513	0.0863	-0.5444	-0.2035
PRO	B	162	0	0.0781	-0.0795	0.0079	-0.0609
PRO	B	163	0	-0.1213	-0.0306	-0.0415	0.0004
GLY	B	164	0	0.1743	-0.0152	0.0502	0.0462
PRO	B	165	0	-0.0991	-0.0022	0.0025	-0.0223
PRO	B	166	0	-0.0739	0.0418	0.002	0.0067
VAL	B	167	0	-0.0682	-0.0108	-0.0097	-0.0217
LEU	B	168	0	0.0889	0.0629	0.012	-0.0003
VAL	B	169	0	-0.2443	-0.0662	-0.0338	0.0345
THR	B	170	0	0.2178	0.0263	0.1049	-0.3873
THR	B	171	0	-0.8693	0.2014	-0.0527	-0.1755
PRO	B	172	0	-0.1604	0.0935	0.0071	0.025
PRO	B	173	0	-0.0098	0.0208	-0.0716	-0.0019
GLY	B	174	0	0.1508	-0.009	-0.0564	0.0359
GLU	B	175	-1	0.0702	0.2681	0.1725	0.1911
ARG	B	176	1	-0.9298	-0.5539	0.1519	-0.4651
HID	B	177	0	-0.1616	-0.0644	-0.0439	-0.0704
GLU	B	178	-1	-18.3896	14.1876	-3.0425	-6.245
ILE	B	179	0	-0.425	-0.0079	-0.1142	-0.0638
GLY	B	180	0	-0.0358	-0.0145	-0.0024	-0.0395
ALA	B	181	0	0.1388	-0.065	0.0068	0.0109
MET	B	182	0	-0.1351	0.1369	-0.0229	0.0317
LEU	B	183	0	-0.0579	-0.0279	-0.0173	0.0104
ALA	B	184	0	0.0677	-0.0292	0.0127	0.0198
ALA	B	185	0	0.1762	-0.0256	0.0294	0.0153
TYR	B	186	0	0.0609	-0.0271	0.0094	0.0023
HID	B	187	0	0.0868	-0.0149	0.0178	0.0115
LEU	B	188	0	0.0915	-0.0064	0.0166	0.0095
ARG	B	189	1	2.2853	0.2837	0.6921	0.1384
ARG	B	190	1	0.0121	0	0.0209	-0.0177
LYS	B	191	1	0.0211	0.002	0.0207	-0.0045
GLY	B	192	0	0.0259	0.0002	0.0115	-0.0035
VAL	B	193	0	-0.0776	0.0039	-0.0257	-0.0037
PRO	B	194	0	0.0712	-0.0321	0.0145	0.0123
ALA	B	195	0	-0.1991	0.0304	-0.0439	-0.0149
LEU	B	196	0	0.1442	-0.0689	0.059	0.0959
TYR	B	197	0	2.2317	-0.3006	1.3519	1.0028
LEU	B	198	0	0.1115	1.0864	-1.4797	1.2023
GLY	B	199	0	-0.6743	0.826	-0.5332	0.4289
PRO	B	200	0	-1.6424	0.8601	0.5934	2.5038
ASP	B	201	-1	-2.8863	1.6653	2.7717	-2.6066
THR	B	202	0	0.471	-1.6467	-0.8885	0.0594
PRO	B	203	0	-1.0893	0.0177	-0.3088	-0.308
LEU	B	204	0	-0.3002	-0.0246	-0.0946	-0.0432
PRO	B	205	0	0.1187	-0.021	-0.0284	0.067
ASP	B	206	-1	-10.2385	1.0761	4.2518	-14.0772
LEU	B	207	0	0.1859	-0.1668	-0.0646	0.0103
ARG	B	208	1	-0.0022	0.0723	-0.0537	0.1343
ALA	B	209	0	0.1639	0.165	0.011	0.0865
LEU	B	210	0	0.6868	0.3003	0.3251	0.1661
ALA	B	211	0	0.2115	0.0213	0.0693	0.0762
ARG	B	212	1	-0.5316	0.0553	-0.0672	-0.1407
ARG	B	213	1	-23.4287	-0.7325	-5.081	-9.096
LEU	B	214	0	-0.4512	0.2398	-0.2184	-0.2595
GLY	B	215	0	-0.0338	0.0161	-0.0058	-0.0233
ALA	B	216	0	-0.0578	0.0333	-0.0231	-0.0152
GLY	B	217	0	-0.004	0.0089	-0.0046	0.0007
ALA	B	218	0	0.0121	-0.0223	0.0006	0.0036
VAL	B	219	0	0.1287	0.0047	0.0271	0.0175
VAL	B	220	0	-0.1984	-0.0026	-0.0336	-0.0252
LEU	B	221	0	0.1501	-0.0348	0.0122	0.0356
SER	B	222	0	-0.0759	0.0581	0.0154	-0.0073
ALA	B	223	0	-0.004	-0.0075	-0.0071	-0.0026
VAL	B	224	0	-0.0203	-0.0141	-0.011	-0.0101
LEU	B	225	0	-0.0525	0.0115	-0.004	-0.0082
SER	B	226	0	-0.0339	-0.0013	0.0004	-0.0056
GLU	B	227	-1	0.2525	-0.0191	0.0247	0.0516
PRO	B	228	0	0.0015	-0.0192	0.0036	-0.0025
LEU	B	229	0	-0.0039	-0.0019	0.0039	-0.0033
ARG	B	230	1	-0.1141	0.0049	-0.0152	-0.0239
ALA	B	231	0	0.0004	-0.0027	-0.0033	0.0006
LEU	B	232	0	0.0073	-0.0012	-0.0049	0.0038
PRO	B	233	0	-0.0125	0.0014	0.0038	-0.006
ASP	B	234	-1	0.0308	-0.0034	0.0052	0.0043
GLY	B	235	0	0.0067	-0.0043	0.0028	-0.0011
ALA	B	236	0	-0.0049	-0.0029	0.0133	-0.0148
LEU	B	237	0	-0.0128	-0.0048	-0.0062	-0.0052
LYS	B	238	1	-0.027	0.0091	-0.012	0.0026
ASP	B	239	-1	0.0829	-0.0296	0.019	-0.0212
LEU	B	240	0	0.0559	-0.0274	0.0005	0.0075
ALA	B	241	0	-0.0175	0.0011	-0.0067	-0.009
PRO	B	242	0	-0.0039	0.0011	0.0009	-0.0003
ARG	B	243	1	-0.0308	0.0025	0.001	0.0046
VAL	B	244	0	0.0408	-0.0045	0.0089	0.0074
PHE	B	245	0	-0.0685	0.0099	-0.0157	-0.0157
LEU	B	246	0	0.0082	-0.0029	0.0084	-0.0032
GLY	B	247	0	-0.0414	0.0128	-0.0108	-0.003
GLY	B	248	0	-0.0434	-0.0006	-0.0094	-0.0101
GLN	B	249	0	-0.0453	-0.0021	-0.0006	-0.0119
GLY	B	250	0	-0.0066	-0.0054	0.0016	-0.005
ALA	B	251	0	0.0111	-0.004	0.0021	0.0022
GLY	B	252	0	-0.0047	0.0009	-0.0023	-0.0004
PRO	B	253	0	-0.0022	0.0005	-0.0015	0.0002
GLU	B	254	-1	0.0228	0.0033	0.0046	0.0047
GLU	B	255	-1	0.0173	0.0114	0.0041	-0.0021
ALA	B	256	0	-0.0052	-0.0002	0.0005	-0.003
ARG	B	257	1	-0.0093	-0.0019	-0.0017	-0.0022
ARG	B	258	1	-0.015	-0.0088	-0.0076	0.0039
LEU	B	259	0	-0.0039	-0.0023	0.0009	-0.0025
GLY	B	260	0	-0.001	-0.0028	-0.0002	-0.0003
ALA	B	261	0	0.0192	0.0005	0.003	0.0025
GLU	B	262	-1	-0.0243	0.004	-0.0125	-0.0069
TYR	B	263	0	0.0019	-0.0016	-0.0013	0.0004
MET	B	264	0	0.0081	0.0001	-0.0061	-0.0003
GLU	B	265	-1	0.0763	-0.0066	0.015	0.0127
ASP	B	266	-1	0.0408	0.0051	0.0178	0.0034
LEU	B	267	0	-0.0204	-0.0035	-0.0074	0
LYS	B	268	1	-0.0354	-0.0099	-0.0115	0
GLY	B	269	0	-0.0027	0.0001	-0.0016	-0.0001
LEU	B	270	0	0.01	-0.0037	0.0023	0.0004
ALA	B	271	0	0.0039	-0.0009	0.0038	0.0011
GLU	B	272	-1	0.0101	-0.0032	-0.001	0.0005
ALA	B	273	0	0.0032	-0.0012	0.0011	0.0008
LEU	B	274	0	0.009	-0.0008	0.0034	0.0014
TRP	B	275	0	0.0017	0	0.0005	0.0009
LEU	B	276	0	0.0015	-0.001	-0.0013	-0.0012
PRO	B	277	0	-0.0023	0.0012	-0.0011	0.0005
ARG	B	278	0	-0.0078	0.0036	0.0018	0.0034
Total				-138.176	23.8589	-61.6782	-45.8082
Magnitude					80.4477

## Sheet: Light A - B (trunc)
			Net charge	G	Fx	Fy	Fz	light-dark			|light-dark|
ASP	B	82	0	-0.0052	0.0063	-0.0004	-0.0013	0.0042	0.0078	0.0051	0.010222
LEU	B	83	0	0.0256	-0.0137	-0.0021	-0.0083	-0.0029	-0.0028	-0.0003	0.00404228
GLY	B	84	0	0.0154	-0.0225	-0.0104	-0.0071	0.0042	-0.0168	-0.0022	0.0174562	0.0178664
THR	B	85	0	-0.0685	0.0007	-0.0295	0.0014	0.0136	-0.017	0.0031	0.0219902	0.0277525
GLY	B	86	0	-0.0573	-0.0001	-0.0357	0.0145	0.0066	-0.0263	0.0231	0.0356211	0.0733056
LEU	B	87	0	-0.0373	-0.0672	-0.0584	-0.0175	-0.0462	-0.0376	0.0032	0.0596527	0.129662
LEU	B	88	0	-0.4721	-0.0603	-0.2755	-0.0189	-0.035	-0.229	0.0083	0.231808	0.148771
GLU	B	89	-1	-0.8306	0.1693	-0.307	0.144	0.1882	-0.2005	0.118	0.299238	0.213758
ALA	B	90	0	-0.3677	-0.0437	-0.1179	0.1256	-0.0437	-0.0602	0.091	0.117536	3.18785
LEU	B	91	0	-0.7516	-0.4077	-0.0839	0.0652	-0.3403	0.0847	0.0838	0.360556	3.20449
LEU	B	92	0	-12.0152	-13.1653	-6.9295	2.9881	-13.3466	-6.1343	2.6734	14.9301	3.18604
ARG	B	93	1	0.5215	0.1075	-0.4217	-0.1211	0.0338	-0.2349	-0.2071	0.314978	3.17577
GLY	B	94	0	0.6254	0.0007	0.1581	0.1311	-0.1789	0.0772	-0.0699	0.207005	3.1146
ASP	B	95	-1	0.2897	-0.1423	-0.0048	-0.0816	-0.046	-0.0451	-0.0152	0.0661895	0.15767
LEU	B	96	0	-0.358	0.0776	-0.1058	-0.1131	-0.0214	0.0198	-0.0463	0.0547146	0.0983742
ALA	B	97	0	0.0504	0.1461	-0.0121	0.0406	0.1372	-0.0478	0.0071	0.145462	0.0675086
GLY	B	98	0	-0.0388	0.0316	0.0045	-0.0099	0.0175	0.006	-0.0001	0.0185003	0.88647
ALA	B	99	0	-0.2253	0.0695	-0.0097	0.062	0.0378	-0.011	0.035	0.0526768	0.877311
GLU	B	100	-1	8.0003	-2.0304	2.1433	-3.8243	-2.0439	1.7468	-3.1757	4.161	0.850433
ALA	B	101	0	0.009	0.0276	0.0028	0.0033	0.0085	0.0023	0.0014	0.00891628	0.850129
LEU	B	102	0	-0.0896	0.024	-0.01	0.0186	0.006	-0.0059	0.0072	0.0110747	0.879173
PHE	B	103	0	-0.0934	0.0078	-0.0149	0.036	-0.01	-0.0008	0.0137	0.0169803	0.0492705
ARG	B	104	1	-1.5483	-0.2034	-0.3937	0.478	-0.0274	0.1016	0.1676	0.197897	0.0487755
ARG	B	105	1	-0.1007	0.027	-0.0273	0.0126	-0.0114	0.0013	0.0005	0.0114848	0.0473941
GLY	B	106	0	-0.0715	0.0064	-0.0179	0.0043	-0.0004	-0.0062	0.0017	0.00644127	0.0471736
LEU	B	107	0	-0.0662	-0.0009	-0.0154	0.0062	-0.0031	-0.001	0.0026	0.00416773	0.00786924
ARG	B	108	1	-0.1107	0.0147	-0.0314	0.0144	-0.0081	0.0132	-0.0035	0.0158777	0.00655981
PHE	B	109	0	-0.0154	0.0026	-0.0057	0.0008	0.0008	0.0002	-0.0011	0.00137477	0.00603575
TRP	B	110	0	-0.0205	0	-0.0089	0.0007	0.0013	-0.0037	0.003	0.00493761	0.00560915
GLY	B	111	0	0.0074	-0.0046	-0.0008	0.0006	-0.0032	-0.002	-0.0006	0.00382099	0.00359154
PRO	B	112	0	0.0245	-0.0007	0.0062	0.0071	-0.0013	-0.0007	0.0014	0.0020347	0.0039082
GLU	B	113	-1	0.0075	0.0036	-0.0096	0.018	-0.0006	-0.002	0.0054	0.00578965	0.00339607
GLY	B	114	0	-0.0014	-0.0019	-0.0021	-0.0001	0.0029	0.0005	0.0003	0.00295804	0.00399378
VAL	B	115	0	0.0148	-0.0051	0.001	0.0002	0.0014	-0.0015	0.0012	0.00237697	0.00672767
LEU	B	116	0	0.0339	-0.0074	0.0063	0.0019	0.0029	-0.005	0.0036	0.00680955	0.00923302
GLU	B	117	-1	0.003	-0.0054	0.0008	0.0096	-0.0003	-0.0142	0.0067	0.0157041	0.0109636
HID	B	118	0	-0.0247	0.0038	-0.0114	0.0005	-0.0029	0.0142	0.0112	0.0183164	0.0128401
LEU	B	119	0	-0.0324	-0.006	-0.0111	-0.0104	0.0068	-0.0091	-0.0024	0.0116108	0.0125862
LEU	B	120	0	0.0195	-0.0209	-0.0036	-0.0052	0.0006	-0.0113	0.0032	0.0117597	0.0116092
LEU	B	121	0	0.0376	-0.0103	0.0049	0.0029	0.0032	-0.0026	0.0037	0.00553986	0.0117399
PRO	B	122	0	-0.0085	0.0022	0.0015	-0.0006	0.0065	-0.0085	0.0016	0.0108194	0.0137904
VAL	B	123	0	-0.0656	0.0039	-0.0162	-0.0218	0.0103	-0.0124	-0.01	0.0189697	0.0238266
LEU	B	124	0	-0.0019	-0.0081	-0.0044	-0.0179	0.0162	-0.0119	-0.0086	0.0218634	0.0369692
ARG	B	125	1	-0.041	0.0156	-0.0378	-0.011	-0.0381	0.048	-0.009	0.0619404	0.0397359
GLU	B	126	-1	-0.1551	0.0144	-0.0316	-0.0641	0.0613	-0.0338	-0.0133	0.0712532	0.0380627
VAL	B	127	0	-0.0459	0.0144	0.0126	-0.0196	0.0175	0.0146	-0.0094	0.024653	0.0461145
GLY	B	128	0	0.0165	-0.0074	0.0072	-0.0054	0.0009	0.0101	-0.0031	0.0106033	0.038677
GLU	B	129	-1	0.0944	-0.0342	0.0196	-0.0007	0.051	-0.0314	-0.0165	0.0621225	0.0384186
ALA	B	130	0	0.0165	-0.0005	0.0028	0.0113	-0.0131	0.0147	0.015	0.0247528	0.0359873
TRP	B	131	0	-0.3661	0.2395	-0.005	-0.1483	0.0551	-0.0364	-0.0231	0.0699613	0.041269
HID	B	132	0	0.0428	-0.0081	0.0077	0.014	-0.0064	0.01	0.0039	0.0124968	0.0353419
ARG	B	133	1	0.0485	0.0047	-0.0038	0.0383	-0.0341	0.0143	0.0016	0.0370116	0.0909223
GLY	B	134	0	-0.0695	0.0126	-0.01	-0.0207	-0.0206	-0.0152	0.02	0.0324869	0.108853
GLU	B	135	-1	-0.3721	0.0958	-0.0233	-0.0717	-0.099	0.2467	0.1447	0.302655	0.273645
ILE	B	136	0	0.3345	-0.0791	-0.1846	0.4022	-0.1136	-0.0893	0.0678	0.159613	1.48233
GLY	B	137	0	-3.4948	0.3313	-2.4671	0.5243	-0.3723	-0.2245	-0.7146	0.836457	1.56201
VAL	B	138	0	-4.9983	-4.1902	-5.2707	-0.7849	0.837	3.3838	-4.9821	6.08046	7.14948
ALA	B	139	0	0.4668	-0.7085	-0.4845	0.3185	-0.3609	-0.2139	-0.0983	0.430889	7.16419
GLU	B	140	-1	-3.5684	4.1629	3.4771	-5.4591	15.3416	14.6489	18.6425	28.24	8.21066
GLU	B	141	-1	2.1974	-0.3828	0.4136	1.1562	0.0686	-0.1742	-0.1389	0.23312	7.09877
HID	B	142	0	1.5348	0.4856	5.2755	2.6552	-3.2518	5.1	0.4967	6.06885	7.041
LEU	B	143	0	2.7097	-0.4925	0.8312	0.5922	-0.177	0.0346	0.4888	0.52101	1.41574
ALA	B	144	0	0.51	0.029	0.0812	0.0713	-0.0653	0.0621	0.1098	0.142044	1.83076
SER	B	145	0	-0.6125	0.003	-0.0938	-0.2901	-0.0814	0.062	0.0495	0.113667	0.673539
THR	B	146	0	-2.6921	1.4096	-2.2511	-0.3152	-0.5901	-1.9386	-1.1052	2.30821	0.586965
PHE	B	147	0	0.0164	0.2151	0.0278	0.3156	0.2254	0.1605	0.0582	0.282759	3.16857
LEU	B	148	0	0.0012	0.0094	-0.01	0.0252	0.0149	0.0822	-0.0281	0.0881389	3.20367
ARG	B	149	1	-7.9975	1.6678	-7.1269	1.4797	-4.1006	11.8105	3.7418	13.0501	3.74279
ALA	B	150	0	-0.5939	-0.2108	-0.0653	-0.3368	-0.2247	-0.116	0.1403	0.289189	3.6971
ARG	B	151	1	-13.7634	3.5505	-5.9064	-1.2473	-2.4154	4.173	1.3379	5.0038	3.93307
LEU	B	152	0	0.0849	-0.053	0.0664	-0.0905	0.0137	0.0193	-0.0489	0.0543267	1.61368
GLN	B	153	0	-0.4034	0.5614	0.0586	-0.9388	1.1807	0.2308	-0.4005	1.26796	1.55975
GLU	B	154	-1	4.7111	0.7038	2.0619	-0.3978	0.5899	1.2743	-0.3739	1.45314	0.570105
LEU	B	155	0	0.0199	-0.0189	0.0163	-0.0432	0.0076	0.0108	-0.0144	0.0195387	1.65139
LEU	B	156	0	0.2253	-0.0749	0.0832	-0.0877	0.0011	-0.0023	-0.0555	0.0555585	1.40252
ASP	B	157	-1	-9.3189	7.0876	-4.2969	-1.5792	1.8844	3.6069	-3.6413	5.46075	1.11897
LEU	B	158	0	0.013	-0.0125	0.0175	-0.0252	0.0086	0.0105	-0.0193	0.0235945	1.13952
ALA	B	159	0	0.0276	0.0075	-0.0005	-0.0446	0.012	-0.0302	-0.0141	0.0354239	1.16456
GLY	B	160	0	-0.2795	-0.021	-0.1207	0.0003	-0.0436	-0.1086	0.0354	0.122262	0.0872687
PHE	B	161	0	-0.4562	0.1213	-0.3984	-0.1028	0.035	0.146	0.1007	0.18078	0.0861422
PRO	B	162	0	-0.0635	-0.0923	-0.0638	-0.0755	-0.0128	-0.0717	-0.0146	0.0742825	0.0846596
PRO	B	163	0	-0.1277	-0.029	-0.0593	-0.0014	0.0016	-0.0178	-0.0018	0.0179622	0.0640132
GLY	B	164	0	0.146	-0.0415	0.0591	0.0425	-0.0263	0.0089	-0.0037	0.0280105	0.0316869
PRO	B	165	0	-0.084	0.0119	-0.0095	-0.0267	0.0141	-0.012	-0.0044	0.0190308	0.0195087
PRO	B	166	0	0.0023	0.0587	0.0108	0.0048	0.0169	0.0088	-0.0019	0.0191484	0.0235456
VAL	B	167	0	-0.125	-0.0151	-0.0218	-0.0179	-0.0043	-0.0121	0.0038	0.0133918	0.0281305
LEU	B	168	0	0.2455	0.069	0.0456	0.0167	0.0061	0.0336	0.017	0.0381467	0.0483927
VAL	B	169	0	-0.474	-0.042	-0.0786	0.0332	0.0242	-0.0448	-0.0013	0.050935	0.0706878
THR	B	170	0	0.3004	0.0197	-0.0129	-0.3636	-0.0066	-0.1178	0.0237	0.120342	0.081902
THR	B	171	0	-1.3231	0.2657	-0.1584	-0.2174	0.0643	-0.1057	-0.0419	0.130624	0.0906735
PRO	B	172	0	-0.4424	0.1585	-0.0172	0.0219	0.065	-0.0243	-0.0031	0.0694629	0.0951916
PRO	B	173	0	0.05	0.0055	-0.1489	0.0208	-0.0153	-0.0773	0.0227	0.0820041	0.124566
GLY	B	174	0	0.3138	-0.0411	-0.1115	0.0725	-0.0321	-0.0551	0.0366	0.0735254	1.12837
GLU	B	175	-1	-1.4094	0.4948	0.129	0.0565	0.2267	-0.0435	-0.1346	0.267212	1.12803
ARG	B	176	1	11.3368	2.983	3.0537	1.899	3.5369	2.9018	2.3641	5.14967	4.55984
HID	B	177	0	-0.2907	-0.016	-0.0833	-0.0967	0.0484	-0.0394	-0.0263	0.0677245	4.55693
GLU	B	178	-1	-27.2102	11.2305	2.5875	-22.2704	-2.9571	5.63	-16.0254	17.2411	4.50751
ILE	B	179	0	-0.3865	0.0331	-0.0837	-0.0344	0.041	0.0305	0.0294	0.0589543	3.481
GLY	B	180	0	0.0452	-0.0186	0.0157	-0.0317	-0.0041	0.0181	0.0078	0.0201311	3.51897
ALA	B	181	0	0.2758	-0.0735	0.0209	0.0155	-0.0085	0.0141	0.0046	0.0170944	0.0728915
MET	B	182	0	-0.4958	0.2031	-0.2636	-0.0318	0.0662	-0.2407	-0.0635	0.257587	0.0648671
LEU	B	183	0	-0.0404	-0.0307	-0.0179	0.0207	-0.0028	-0.0006	0.0103	0.0106907	0.0637816
ALA	B	184	0	0.1471	-0.0402	0.0256	0.028	-0.011	0.0129	0.0082	0.0188322	0.0615581
ALA	B	185	0	0.246	-0.036	0.0396	0.0133	-0.0104	0.0102	-0.002	0.0147037	0.0154808
TYR	B	186	0	0.0898	-0.0239	0.0136	-0.0005	0.0032	0.0042	-0.0028	0.00597662	0.0160776
HID	B	187	0	0.0894	0.0123	0.0177	0.0117	0.0272	-0.0001	0.0002	0.0272009	0.147028
LEU	B	188	0	0.1477	-0.0095	0.0299	0.0102	-0.0031	0.0133	0.0007	0.0136744	0.14628
ARG	B	189	1	3.1859	0.3585	1.1937	-0.3049	0.0748	0.5016	-0.4433	0.673582	0.14897
ARG	B	190	1	0.0441	0.0009	0.0263	-0.0272	0.0009	0.0054	-0.0095	0.0109645	0.14488
LYS	B	191	1	0.0723	-0.002	0.0386	-0.0109	-0.004	0.0179	-0.0064	0.019426	0.144995
GLY	B	192	0	0.0409	0.0002	0.0146	-0.0095	0	0.0031	-0.006	0.00675352	0.0120182
VAL	B	193	0	-0.1012	0.0114	-0.0292	0.0079	0.0075	-0.0035	0.0116	0.0142499	0.0174277
PRO	B	194	0	0.0528	-0.0395	0.0187	0.0105	-0.0074	0.0042	-0.0018	0.00869713	0.0503487
ALA	B	195	0	-0.2411	0.0605	-0.0671	-0.0157	0.0301	-0.0232	-0.0008	0.0380117	0.263627
LEU	B	196	0	0.0077	0.1001	0.0501	0.0236	0.169	-0.0089	-0.0723	0.184031	0.546551
TYR	B	197	0	1.7341	0.1111	0.467	1.449	0.4117	-0.8849	0.4462	1.07314	0.594968
LEU	B	198	0	-1.6548	2.1411	-1.9595	2.0384	1.0547	-0.4798	0.8361	1.42887	0.739099
GLY	B	199	0	-1.104	0.7913	-0.5734	0.1838	-0.0347	-0.0402	-0.2451	0.250787	1.90547
PRO	B	200	0	-2.9258	1.351	0.2915	2.9972	0.4909	-0.3019	0.4934	0.758663	1.75891
ASP	B	201	-1	-9.3185	6.1606	4.1218	-6.3696	4.4953	1.3501	-3.763	6.01587	1.53098
THR	B	202	0	0.8847	-1.8538	-1.0856	0.2441	-0.2071	-0.1971	0.1847	0.340372	1.49825
PRO	B	203	0	-1.5556	-0.0721	-0.5592	-0.4215	-0.0898	-0.2504	-0.1135	0.289217	1.35579
LEU	B	204	0	-0.4675	-0.0855	-0.155	-0.0585	-0.0609	-0.0604	-0.0153	0.0871267	0.570377
PRO	B	205	0	0.1929	-0.0051	-0.0305	0.1105	0.0159	-0.0021	0.0435	0.0463624	0.524816
ASP	B	206	-1	-10.2139	2.302	5.2145	-12.6867	1.2259	0.9627	1.3905	2.08881	0.47547
LEU	B	207	0	0.4045	-0.2416	-0.0083	0.0728	-0.0748	0.0563	0.0625	0.112565	0.481615
ARG	B	208	1	0.0503	0.0968	-0.087	0.1441	0.0245	-0.0333	0.0098	0.0424874	0.541788
ALA	B	209	0	-0.0031	0.157	-0.0215	-0.0265	-0.008	-0.0325	-0.113	0.117853	0.130441
LEU	B	210	0	0.2723	0.4053	-0.0052	0.145	0.105	-0.3303	-0.0211	0.347229	0.121392
ALA	B	211	0	0.1911	0.0431	0.0549	0.0576	0.0218	-0.0144	-0.0186	0.0320712	1.74123
ARG	B	212	1	-0.3583	0.0463	-0.0556	-0.075	-0.009	0.0116	0.0657	0.0673205	1.74102
ARG	B	213	1	-18.1498	-1.7227	2.9049	-10.3338	-0.9902	7.9859	-1.2378	8.1417	1.67371
LEU	B	214	0	-0.3157	0.1632	-0.2952	-0.2162	-0.0766	-0.0768	0.0433	0.116793	1.67153
GLY	B	215	0	-0.0222	0.012	-0.005	-0.0135	-0.0041	0.0008	0.0098	0.0106532	1.65938
ALA	B	216	0	-0.0012	0.0311	-0.0029	-0.0092	-0.0022	0.0202	0.006	0.0211868	0.0331134
GLY	B	217	0	0.0122	0.007	0.0017	0.001	-0.0019	0.0063	0.0003	0.00658711	0.0137041
ALA	B	218	0	-0.0281	-0.0301	-0.0055	0.0006	-0.0078	-0.0061	-0.003	0.0103465	0.0157253
VAL	B	219	0	0.2314	0.0034	0.0431	0.029	-0.0013	0.016	0.0115	0.0197469	0.0177446
VAL	B	220	0	-0.3316	0.0004	-0.0499	-0.0377	0.003	-0.0163	-0.0125	0.0207591	0.0236587
LEU	B	221	0	0.2746	-0.0508	0.0101	0.0624	-0.016	-0.0021	0.0268	0.0312834	0.0230775
SER	B	222	0	-0.186	0.0894	0.0025	-0.02	0.0313	-0.0129	-0.0127	0.0361578	0.0220337
ALA	B	223	0	0.0243	-0.0139	-0.0107	-0.0014	-0.0064	-0.0036	0.0012	0.00744043	0.0188932
VAL	B	224	0	0.0727	-0.0257	-0.0029	-0.0068	-0.0116	0.0081	0.0033	0.0145279	0.0142621
LEU	B	225	0	-0.077	0.0096	-0.0076	-0.0112	-0.0019	-0.0036	-0.003	0.00505668	0.0151846
SER	B	226	0	-0.0359	0.0013	-0.0057	-0.0103	0.0026	-0.0061	-0.0047	0.00812773	0.0167737
GLU	B	227	-1	0.0655	0.0087	0.0274	0.0219	0.0278	0.0027	-0.0297	0.0407703	0.015287
PRO	B	228	0	0.0408	-0.033	0.0038	0.0043	-0.0138	0.0002	0.0068	0.0153857	0.0177199
LEU	B	229	0	0.0021	-0.0077	0.0077	-0.0018	-0.0058	0.0038	0.0015	0.00709436	0.0173302
ARG	B	230	1	-0.0406	-0.0079	-0.0145	-0.0124	-0.0128	0.0007	0.0115	0.0172215	0.0101771
ALA	B	231	0	0.0209	-0.0032	-0.0085	0.0039	-0.0005	-0.0052	0.0033	0.006179	0.00837825
LEU	B	232	0	0.0346	-0.0028	-0.0069	0.0081	-0.0016	-0.002	0.0043	0.005005	0.00853342
PRO	B	233	0	-0.0343	0.0018	0.0048	-0.0123	0.0004	0.001	-0.0063	0.0063914	0.00572062
ASP	B	234	-1	0.0116	-0.0041	0.0083	-0.0029	-0.0007	0.0031	-0.0072	0.0078702	0.00657595
GLY	B	235	0	0.0088	-0.0066	0.0046	0.0001	-0.0023	0.0018	0.0012	0.00315753	0.00648203
ALA	B	236	0	-0.0056	-0.0051	0.0185	-0.0236	-0.0022	0.0052	-0.0088	0.0104556	0.00698431
LEU	B	237	0	-0.0136	-0.0063	-0.0096	-0.0078	-0.0015	-0.0034	-0.0026	0.00453542	0.00848722
LYS	B	238	1	-0.0031	0.0089	-0.0119	0.0115	-0.0002	0.0001	0.0089	0.00890281	0.010856
ASP	B	239	-1	0.0438	-0.0372	0.0148	-0.0339	-0.0076	-0.0042	-0.0127	0.0153847	0.0101659
LEU	B	240	0	0.0864	-0.042	0.0038	0.0085	-0.0146	0.0033	0.001	0.0150017	0.0100034
ALA	B	241	0	-0.0194	0.0036	-0.0108	-0.0141	0.0025	-0.0041	-0.0051	0.007005	0.0117577
PRO	B	242	0	0.0027	0.0027	0.0038	0.0014	0.0016	0.0029	0.0017	0.0037229	0.0108206
ARG	B	243	1	-0.0308	0.0025	0.0041	0.022	0	0.0031	0.0174	0.017674	0.0120291
VAL	B	244	0	0.0969	-0.0139	0.0133	0.0048	-0.0094	0.0044	-0.0026	0.0106995	0.011336
PHE	B	245	0	-0.115	0.0225	-0.0317	-0.021	0.0126	-0.016	-0.0053	0.021044	0.0133577
LEU	B	246	0	0.0397	-0.0037	0.0114	-0.0015	-0.0008	0.003	0.0017	0.00353977	0.0105728
GLY	B	247	0	-0.0918	0.0207	-0.0143	-0.0138	0.0079	-0.0035	-0.0108	0.0138311	0.0102376
GLY	B	248	0	-0.0256	0.0005	-0.008	-0.0068	0.0011	0.0014	0.0033	0.00374967	0.00733812
GLN	B	249	0	0.0148	-0.0088	0.0011	-0.0061	-0.0067	0.0017	0.0058	0.0090233	0.00704248
GLY	B	250	0	0.0343	-0.0088	0.0039	-0.0101	-0.0034	0.0023	-0.0051	0.00654675	0.00549297
ALA	B	251	0	0.0179	-0.004	0.0005	0.0035	0	-0.0016	0.0013	0.00206155	0.00522011
GLY	B	252	0	-0.0195	0.0045	-0.004	-0.005	0.0036	-0.0017	-0.0046	0.00608358	0.00526996
PRO	B	253	0	-0.0044	-0.0003	-0.0027	-0.0017	-0.0008	-0.0012	-0.0019	0.00238537	0.0101595
GLU	B	254	-1	-0.0017	0.0028	0.0003	-0.0035	-0.0005	-0.0043	-0.0082	0.00927254	0.0101634
GLU	B	255	-1	-0.0523	0.0349	0.0062	-0.0222	0.0235	0.0021	-0.0201	0.0309947	0.00988775
ALA	B	256	0	-0.0099	-0.0014	0.0005	-0.0047	-0.0012	0	-0.0017	0.00208087	0.0147657
ARG	B	257	1	0.002	-0.0013	0.0016	0.0011	0.0006	0.0033	0.0033	0.00470532	0.0134574
ARG	B	258	1	0.0558	-0.0231	-0.0172	0.0244	-0.0143	-0.0096	0.0205	0.026775	0.00830157
LEU	B	259	0	-0.0033	-0.0048	0.0009	-0.0036	-0.0025	0	-0.0011	0.0027313	0.00947574
GLY	B	260	0	0.0071	-0.0064	-0.0022	0.0029	-0.0036	-0.002	0.0032	0.00521536	0.0129299
ALA	B	261	0	0.0437	0.0028	0.0043	0.01	0.0023	0.0013	0.0075	0.00795173	0.00882667
GLU	B	262	-1	-0.0918	0.0104	-0.0223	-0.0255	0.0064	-0.0098	-0.0186	0.0219764	0.0105953
TYR	B	263	0	0.0154	-0.0044	0.004	0.0022	-0.0028	0.0053	0.0018	0.00625859	0.0143164
MET	B	264	0	0	0.0021	0.005	0.0023	0.002	0.0111	0.0026	0.0115745	0.0191299
GLU	B	265	-1	-0.0161	0.0096	0.0016	0.0015	0.0162	-0.0134	-0.0112	0.023821	0.0157322
ASP	B	266	-1	-0.0401	0.0112	-0.0127	-0.0042	0.0061	-0.0305	-0.0076	0.0320191	0.0172634
LEU	B	267	0	-0.0335	-0.0041	-0.0108	-0.0036	-0.0006	-0.0034	-0.0036	0.00498799	0.0152271
LYS	B	268	1	0.0019	-0.0053	0.0011	-0.0037	0.0046	0.0126	-0.0037	0.0139144	0.0108429
GLY	B	269	0	0.0111	-0.0007	-0.0019	-0.0012	-0.0008	-0.0003	-0.0011	0.00139284	0.00485713
LEU	B	270	0	0.0278	-0.0055	0.0024	0.001	-0.0018	0.0001	0.0006	0.0019	0.00444126
ALA	B	271	0	0.0067	-0.0001	0.0045	0.0029	0.0008	0.0007	0.0018	0.00209045	0.00226303
GLU	B	272	-1	-0.0004	-0.0038	-0.0001	-0.0022	-0.0006	0.0009	-0.0027	0.00290861	0.00273279
ALA	B	273	0	0.0136	-0.0004	0.004	0.0005	0.0008	0.0029	-0.0003	0.00302324	0.00259692
LEU	B	274	0	0.0176	0.0002	0.007	0.0016	0.001	0.0036	0.0002	0.00374166	0.00241035
TRP	B	275	0	0.0013	-0.0002	0.0013	0	-0.0002	0.0008	-0.0009	0.00122066	0.00226222
LEU	B	276	0	-0.0033	-0.0017	-0.0011	-0.0003	-0.0007	0.0002	0.0009	0.00115758	0.00306469
PRO	B	277	0	0.0005	-0.0009	-0.0006	0.0007	-0.0021	0.0005	0.0002	0.00216795
ARG	B	278	0	0.0026	-0.001	-0.0007	-0.0013	-0.0046	-0.0025	-0.0047	0.00703562
Total				-102.258	24.1915	-8.6538	-48.6503	0.3326	53.0244	-2.8421
Magnitude					55.0179			53.1016
				Abs	% change
delta-Force				-25.4298	-31.6104
delta-delta-G				35.9181	25.9945

## Sheet: Dark C - D (trunc)
			Net charge	G	Fx	Fy	Fz
ASP	D	82	0	-0.0065	-0.0007	0.0013	-0.0035
LEU	D	83	0	-0.0122	-0.0068	-0.0024	-0.0106
GLY	D	84	0	-0.0246	-0.0152	-0.0049	-0.0089
THR	D	85	0	-0.0759	-0.0253	0.0112	-0.0115
GLY	D	86	0	-0.0765	-0.0155	0.0368	-0.0255
LEU	D	87	0	-0.18	-0.0361	0.0068	-0.0661
LEU	D	88	0	-0.5117	-0.1646	0.0365	-0.1465
GLU	D	89	-1	-0.8581	-0.2195	0.3058	-0.1194
ALA	D	90	0	-0.4292	0.0486	0.1095	-0.1615
LEU	D	91	0	-1.0927	0.1768	-0.1668	-0.4737
LEU	D	92	0	-12.5218	1.0927	3.9226	-10.9777
ARG	D	93	1	1.082	-0.5458	-0.2008	0.1571
GLY	D	94	0	0.3732	0.1157	0.3737	0.3904
ASP	D	95	-1	-0.0445	0.1231	0.0573	-0.1208
LEU	D	96	0	-0.2067	-0.0081	0.1022	0.0466
ALA	D	97	0	0.1107	0.0713	-0.0164	-0.016
GLY	D	98	0	0.0488	-0.0042	-0.0183	0.0273
ALA	D	99	0	-0.0114	-0.005	0.0232	0.0426
GLU	D	100	-1	1.7604	0.0493	-0.4434	0.296
ALA	D	101	0	0.0064	-0.0041	0.006	0.0143
LEU	D	102	0	-0.014	0.0005	0.0081	0.0137
PHE	D	103	0	-0.05	-0.003	0.0197	0.0024
ARG	D	104	1	-1.4045	-0.1488	0.2563	-0.3544
ARG	D	105	1	-0.0801	-0.0213	0.0236	0.0179
GLY	D	106	0	-0.0335	-0.0075	0.0059	0.0001
LEU	D	107	0	-0.0424	-0.0081	0.0072	-0.0053
ARG	D	108	1	-0.1405	-0.0291	0.0358	-0.0132
PHE	D	109	0	-0.0104	-0.0011	0.003	0.0001
TRP	D	110	0	-0.0116	-0.0019	-0.0006	0.0007
GLY	D	111	0	0.0038	0.001	0.0009	-0.0015
PRO	D	112	0	0.0088	0.003	0.0028	0.0016
GLU	D	113	-1	-0.011	-0.0185	0.0251	-0.0076
GLY	D	114	0	0.0005	-0.0008	0.0002	-0.0033
VAL	D	115	0	0.0028	-0.0009	-0.0041	-0.0017
LEU	D	116	0	0.0281	0.0061	-0.0079	0.0019
GLU	D	117	-1	0.032	0.0073	-0.0068	0.0032
HID	D	118	0	-0.0189	-0.003	-0.0011	-0.0031
LEU	D	119	0	-0.0129	-0.0048	-0.0074	-0.0032
LEU	D	120	0	0.0345	0.0023	-0.0209	-0.0021
LEU	D	121	0	0.05	0.0063	-0.0144	0.0007
PRO	D	122	0	0.0074	0.0045	-0.0075	0.006
VAL	D	123	0	-0.0162	-0.0066	-0.0117	-0.0026
LEU	D	124	0	0.0377	0.0097	-0.0209	-0.0082
ARG	D	125	1	-0.1297	-0.0517	0.0467	-0.0143
GLU	D	126	-1	-0.0464	-0.0374	-0.0535	0.0008
VAL	D	127	0	-0.0176	0.0042	0.0034	0.0107
GLY	D	128	0	0.0167	0.003	-0.0038	-0.0048
GLU	D	129	-1	0.2241	0.0649	-0.0514	-0.019
ALA	D	130	0	-0.0066	0.0049	0.0091	-0.006
TRP	D	131	0	-0.2336	-0.1158	0.0255	0.0921
HID	D	132	0	-0.0444	0.0007	-0.0008	-0.0015
ARG	D	133	1	-0.0004	0.0108	0.0455	-0.0108
GLY	D	134	0	-0.0862	-0.0235	-0.005	0.0174
GLU	D	135	-1	-0.3337	-0.0968	-0.0106	0.0636
ILE	D	136	0	0.2054	0.1499	0.2328	-0.1905
GLY	D	137	0	-3.4529	-1.288	1.7312	-1.579
VAL	D	138	0	-7.4602	-3.8248	-0.1953	-10.0215
ALA	D	139	0	0.3324	0.352	0.1421	-0.6088
GLU	D	140	-1	-16.3011	-13.1543	-3.581	12.814
GLU	D	141	-1	3.3967	1.2098	0.1985	-0.1959
HID	D	142	0	-8.738	-0.9078	4.253	1.1694
LEU	D	143	0	1.654	0.6407	-0.2813	0.3796
ALA	D	144	0	0.0493	-0.0272	0.0588	0.0795
SER	D	145	0	-0.9057	-0.3556	-0.0854	0.0327
THR	D	146	0	-0.3626	-0.7381	1.8407	0.6393
PHE	D	147	0	-0.0332	0.048	0.1851	-0.1465
LEU	D	148	0	-0.1618	-0.0161	0.0748	-0.0889
ARG	D	149	1	-12.7889	-13.4361	7.2122	-4.2948
ALA	D	150	0	-0.2173	-0.0346	-0.2946	0.1129
ARG	D	151	1	-14.2327	-10.8561	7.7945	1.8373
LEU	D	152	0	0.137	0.0379	-0.0781	-0.0025
GLN	D	153	0	-0.8402	-0.1502	-0.7899	-0.3826
GLU	D	154	-1	2.112	0.5268	-0.2333	0.5351
LEU	D	155	0	0.0561	0.0004	-0.0294	0.0056
LEU	D	156	0	0.2635	0.0472	-0.0843	0.0246
ASP	D	157	-1	-6.3737	-4.3942	5.2397	-1.2409
LEU	D	158	0	0.0175	0.0045	-0.0182	0.0017
ALA	D	159	0	0.0726	-0.0001	-0.0304	0.0243
GLY	D	160	0	-0.1052	-0.0409	-0.0051	0.013
PHE	D	161	0	-0.3958	-0.3085	0.0474	-0.1454
PRO	D	162	0	0.0841	0.0027	-0.0913	-0.0344
PRO	D	163	0	-0.1137	-0.014	-0.0047	-0.0482
GLY	D	164	0	0.1714	0.0602	0.0089	0.0125
PRO	D	165	0	-0.1132	-0.0069	-0.0133	0.0006
PRO	D	166	0	-0.0739	0.0056	0.0303	0.0258
VAL	D	167	0	-0.0776	-0.0215	-0.0179	-0.0075
LEU	D	168	0	0.0043	-0.0235	0.052	0.0369
VAL	D	169	0	-0.2021	0.0224	-0.0106	-0.0684
THR	D	170	0	0.1948	-0.2006	-0.2766	0.1765
THR	D	171	0	-0.7845	-0.2251	-0.0116	0.1093
PRO	D	172	0	-0.1914	-0.0258	0.0738	0.0579
PRO	D	173	0	0.0331	-0.0378	0.0332	-0.0288
GLY	D	174	0	0.1806	0.0017	0.0683	-0.0295
GLU	D	175	-1	-0.1538	0.0766	0.2471	0.2163
ARG	D	176	1	-1.5314	-0.8175	-0.0566	0.1905
HID	D	177	0	-0.1526	-0.0402	-0.0754	-0.047
GLU	D	178	-1	-18.3459	-14.4669	3.6279	7.787
ILE	D	179	0	-0.3958	-0.1155	-0.0168	-0.0783
GLY	D	180	0	-0.0306	-0.0232	-0.0322	-0.0123
ALA	D	181	0	0.1651	0.0441	-0.032	-0.0348
MET	D	182	0	-0.0911	-0.0316	0.0851	0.0781
LEU	D	183	0	-0.0403	0.0119	-0.0053	-0.0324
ALA	D	184	0	0.0649	0.0333	-0.007	-0.0119
ALA	D	185	0	0.1676	0.0384	-0.0103	0.0021
TYR	D	186	0	0.0488	0.0072	-0.0116	0.0038
HID	D	187	0	0.0731	0.0259	-0.0093	-0.0059
LEU	D	188	0	0.0716	0.0168	-0.0023	0.0034
ARG	D	189	1	1.9692	0.3786	0.0329	0.5217
ARG	D	190	1	0.015	0.0043	-0.0198	0.0215
LYS	D	191	1	0.0086	0.0066	-0.0063	0.0074
GLY	D	192	0	0.0193	0.0041	-0.0047	0.0103
VAL	D	193	0	-0.0649	-0.02	0.0042	-0.013
PRO	D	194	0	0.0833	0.0282	-0.0186	-0.0089
ALA	D	195	0	-0.1942	-0.0463	0.0263	-0.0097
LEU	D	196	0	0.1944	0.1264	0.0076	-0.0402
TYR	D	197	0	2.0865	1.6792	0.197	0.5199
LEU	D	198	0	-0.1723	-0.4816	1.4616	-0.6631
GLY	D	199	0	-0.51	-0.4305	0.7374	0.215
PRO	D	200	0	-1.7906	1.5414	2.4401	0.4797
ASP	D	201	-1	-3.3848	-0.0643	-1.2227	3.4238
THR	D	202	0	0.5358	0.2166	-0.5464	-1.41
PRO	D	203	0	-0.8382	-0.3295	-0.0867	-0.1059
LEU	D	204	0	-0.1246	-0.0343	-0.0118	-0.0732
PRO	D	205	0	0.2863	0.0732	0.1301	-0.1182
ASP	D	206	-1	-7.0194	-2.188	-9.9864	5.5399
LEU	D	207	0	0.526	0.1442	-0.0818	-0.1772
ARG	D	208	1	-0.0809	0.0903	0.0595	0.1037
ALA	D	209	0	0.048	-0.0943	0.199	0.7332
LEU	D	210	0	-0.1337	-0.1721	0.9044	0.2611
ALA	D	211	0	0.1338	0.044	-0.0005	0.1051
ARG	D	212	1	-1.5903	-0.35	-0.365	-0.0199
ARG	D	213	1	-4.7194	-0.2944	-1.5778	-0.9017
LEU	D	214	0	-0.4761	-0.1985	0.1295	0.1279
GLY	D	215	0	-0.0948	-0.0537	-0.0309	-0.0012
ALA	D	216	0	-0.1293	-0.0676	0.0293	-0.0166
GLY	D	217	0	-0.01	-0.0078	0.0133	-0.0026
ALA	D	218	0	0.0461	0.0181	-0.0168	-0.0043
VAL	D	219	0	0.0702	0.0141	0.0156	0.0213
VAL	D	220	0	-0.1581	-0.031	-0.0148	-0.0201
LEU	D	221	0	0.1365	0.0398	-0.0007	-0.0171
SER	D	222	0	-0.0064	-0.0072	0.0133	0.0212
ALA	D	223	0	0.0048	-0.0015	-0.0054	-0.0076
VAL	D	224	0	-0.0036	-0.0032	-0.0136	-0.0124
LEU	D	225	0	-0.0436	-0.011	-0.002	0.0046
SER	D	226	0	-0.0261	-0.0032	-0.0063	0.0004
GLU	D	227	-1	0.1481	0.0271	0.0265	-0.0056
PRO	D	228	0	0.0045	0.0066	-0.0149	-0.0074
LEU	D	229	0	-0.0065	0.0022	-0.0062	0.0012
ARG	D	230	1	-0.0485	-0.0054	-0.0137	-0.0026
ALA	D	231	0	0.0121	0.0013	0	-0.0032
LEU	D	232	0	0.0121	0.0004	0.0042	-0.0023
PRO	D	233	0	-0.0137	-0.0023	-0.0044	0.0038
ASP	D	234	-1	0.0162	0.0051	-0.0046	0.0006
GLY	D	235	0	0.0097	0.0036	-0.0008	-0.0016
ALA	D	236	0	0.0061	0.0046	-0.01	0.0043
LEU	D	237	0	0.0087	0.0038	-0.0038	-0.0061
LYS	D	238	1	-0.0276	-0.0071	-0.0003	0.0032
ASP	D	239	-1	0.0975	0.023	-0.0073	-0.004
LEU	D	240	0	0.0896	0.0354	0.0286	0.0115
ALA	D	241	0	-0.0127	0.0022	-0.0009	-0.0047
PRO	D	242	0	-0.0095	-0.0032	-0.0002	-0.001
ARG	D	243	1	-0.0177	0.0018	-0.0027	-0.002
VAL	D	244	0	0.0237	0.0071	-0.0004	0.0017
PHE	D	245	0	-0.0489	-0.0201	0.0012	-0.0009
LEU	D	246	0	0.0145	0.0066	-0.0043	0.0043
GLY	D	247	0	-0.0381	-0.0115	0.0091	-0.0013
GLY	D	248	0	-0.034	-0.0124	-0.0045	-0.0018
GLN	D	249	0	-0.0488	-0.0104	-0.0068	0.0006
GLY	D	250	0	-0.0029	-0.0016	-0.0084	0.0003
ALA	D	251	0	0.0088	0.0026	-0.0014	-0.0018
GLY	D	252	0	-0.0038	-0.0027	-0.0009	-0.0003
PRO	D	253	0	-0.0022	-0.0021	-0.0002	-0.0004
GLU	D	254	-1	0.0162	0.0031	0.0002	0.0019
GLU	D	255	-1	-0.0062	-0.0105	0.0016	0.0126
ALA	D	256	0	-0.0036	-0.0017	-0.0012	0.0014
ARG	D	257	1	-0.0083	-0.0004	-0.0016	-0.0014
ARG	D	258	1	0.0123	0.0087	0.0049	-0.0127
LEU	D	259	0	0.0013	0.0012	-0.0034	-0.0013
GLY	D	260	0	0.0017	0.0012	-0.0003	-0.0015
ALA	D	261	0	0.0098	0.0028	0.0006	0.001
GLU	D	262	-1	0	-0.0044	-0.0006	-0.0031
TYR	D	263	0	0.0035	0.0008	-0.0017	-0.0004
MET	D	264	0	0.0078	-0.0028	0.0008	-0.0013
GLU	D	265	-1	0.0599	0.0148	0.0011	0.0004
ASP	D	266	-1	0.0213	0.0086	0.0035	0.0044
LEU	D	267	0	-0.0091	-0.0018	-0.0006	-0.0037
LYS	D	268	1	-0.0157	-0.0037	0.0009	-0.0023
GLY	D	269	0	-0.003	0.0001	0	-0.0022
LEU	D	270	0	0.0023	0.0019	-0.0004	-0.0041
ALA	D	271	0	0.0021	0.0022	-0.0021	-0.0002
GLU	D	272	-1	0.0078	0.0041	-0.0004	-0.0012
ALA	D	273	0	0.0042	0.0017	0.0006	0.0005
LEU	D	274	0	0.0029	0.001	0.0013	0.0007
ALA	D	275	-1	0.0168	0.004	-0.0027	-0.0009
Total				-115.227	-62.4389	23.6321	4.1018
Magnitude					66.8873

## Sheet: Light C - D (trunc)
			Net charge	G	Fx	Fy	Fz	light-dark			|light-dark|
ASP	D	82	0	-0.0157	-0.0023	0.0021	-0.0005	-0.0016	0.0008	0.003	0.00349285
LEU	D	83	0	-0.0144	-0.0032	-0.0008	-0.0071	0.0036	0.0016	0.0035	0.00526972
GLY	D	84	0	-0.0303	-0.0168	-0.0019	-0.0075	-0.0016	0.003	0.0014	0.00367696	0.00606165
THR	D	85	0	-0.0714	-0.0163	0.0158	-0.0099	0.009	0.0046	0.0016	0.0102333	0.00733742
GLY	D	86	0	-0.0765	-0.008	0.0374	-0.0268	0.0075	0.0006	-0.0013	0.00763544	0.0146558
LEU	D	87	0	-0.159	-0.0301	0.0037	-0.0589	0.006	-0.0031	0.0072	0.00987168	0.0245496
LEU	D	88	0	-0.4472	-0.1398	0.0394	-0.1129	0.0248	0.0029	0.0336	0.0418618	0.0272756
GLU	D	89	-1	-0.8047	-0.167	0.3068	-0.1112	0.0525	0.001	0.0082	0.0531459	0.0464607
ALA	D	90	0	-0.4612	0.0386	0.0934	-0.176	-0.01	-0.0161	-0.0145	0.0238634	1.0403
LEU	D	91	0	-1.1056	0.0879	-0.2199	-0.4751	-0.0889	-0.0531	-0.0014	0.103561	1.1207
LEU	D	92	0	-14.2313	-1.4594	3.2768	-15.2039	-2.5521	-0.6458	-4.2262	4.97906	1.15572
ARG	D	93	1	1.4921	-0.7578	-0.1542	0.5443	-0.212	0.0466	0.3872	0.443891	1.15211
GLY	D	94	0	0.3247	0.1169	0.1465	0.4118	0.0012	-0.2272	0.0214	0.228209	1.16422
ASP	D	95	-1	-0.1083	0.1199	0.0621	-0.1217	-0.0032	0.0048	-0.0009	0.00583866	0.183313
LEU	D	96	0	-0.1429	-0.1542	0.0597	0.1081	-0.1461	-0.0425	0.0615	0.164115	0.095996
ALA	D	97	0	0.1373	0.0762	-0.0905	-0.0099	0.0049	-0.0741	0.0061	0.0745119	0.0520543
GLY	D	98	0	0.0462	-0.0108	-0.0174	0.0303	-0.0066	0.0009	0.003	0.00730548	0.0846326
ALA	D	99	0	0.0019	0.0026	0.0217	0.0391	0.0076	-0.0015	-0.0035	0.00850059	0.0534259
GLU	D	100	-1	0.9695	0.005	-0.2861	0.254	-0.0443	0.1573	-0.042	0.16873	0.0387332
ALA	D	101	0	0.0167	-0.001	-0.0011	0.012	0.0031	-0.0071	-0.0023	0.00808146	0.0384676
LEU	D	102	0	-0.0113	0	0.0087	0.013	-0.0005	0.0006	-0.0007	0.00104881	0.0953666
PHE	D	103	0	-0.039	0.0024	0.0206	0	0.0054	0.0009	-0.0024	0.00597746	0.0648454
ARG	D	104	1	-1.6326	-0.0884	0.3127	-0.6355	0.0604	0.0564	-0.2811	0.292995	0.0637111
ARG	D	105	1	-0.0562	-0.0097	0.0215	0.0069	0.0116	-0.0021	-0.011	0.0161236	0.0644976
GLY	D	106	0	-0.0319	-0.0059	0.0076	-0.0005	0.0016	0.0017	-0.0006	0.00241039	0.0692743
LEU	D	107	0	-0.0367	-0.0041	0.0056	-0.0028	0.004	-0.0016	0.0025	0.00498096	0.010936
ARG	D	108	1	-0.0517	-0.0089	0.0152	-0.0055	0.0202	-0.0206	0.0077	0.0298612	0.00836885
PHE	D	109	0	-0.0068	-0.0011	0.0017	0.0002	0	-0.0013	0.0001	0.00130384	0.0080529
TRP	D	110	0	-0.01	-0.0001	0.0003	-0.0019	0.0018	0.0009	-0.0026	0.00328786	0.0080096
GLY	D	111	0	0.002	0.0012	0.0017	-0.0014	0.0002	0.0008	0.0001	0.000830662	0.00949224
PRO	D	112	0	0.0013	0.0035	0.0062	-0.0017	0.0005	0.0034	-0.0033	0.00476445	0.00952061
GLU	D	113	-1	0.028	0.0123	0.0044	-0.0041	0.0308	-0.0207	0.0035	0.0372744	0.00907844
GLY	D	114	0	-0.0038	-0.0009	0.001	-0.0021	-0.0001	0.0008	0.0012	0.00144568	0.00972176
VAL	D	115	0	-0.0019	-0.0005	-0.0049	-0.0011	0.0004	-0.0008	0.0006	0.00107703	0.0106521
LEU	D	116	0	0.0156	0.0052	-0.004	0.0025	-0.0009	0.0039	0.0006	0.00404722	0.00376989
GLU	D	117	-1	0.0128	-0.0011	-0.0029	0.0015	-0.0084	0.0039	-0.0017	0.00941594	0.00406624
HID	D	118	0	-0.0176	-0.0054	0.0001	-0.0021	-0.0024	0.0012	0.001	0.00286356	0.00501462
LEU	D	119	0	-0.0175	-0.0044	-0.0054	-0.0011	0.0004	0.002	0.0021	0.00292746	0.00496781
LEU	D	120	0	0.023	-0.0009	-0.018	0.0018	-0.0032	0.0029	0.0039	0.00581893	0.00432317
LEU	D	121	0	0.0285	0.0066	-0.011	0.0024	0.0003	0.0034	0.0017	0.00381314	0.00570145
PRO	D	122	0	0.0016	0.0006	-0.004	0.0027	-0.0039	0.0035	-0.0033	0.00619274	0.00815234
VAL	D	123	0	-0.0242	-0.016	-0.0139	-0.0012	-0.0094	-0.0022	0.0014	0.009755	0.0142146
LEU	D	124	0	0.0423	0.0003	-0.0327	-0.0065	-0.0094	-0.0118	0.0017	0.0151819	0.0183294
ARG	D	125	1	-0.0524	-0.0288	0.0188	-0.0127	0.0229	-0.0279	0.0016	0.03613	0.0188017
GLU	D	126	-1	-0.0951	-0.0523	-0.0342	0.0013	-0.0149	0.0193	0.0005	0.0243875	0.01837
VAL	D	127	0	-0.0332	-0.0014	0.0084	0.0148	-0.0056	0.005	0.0041	0.00855395	0.0208891
GLY	D	128	0	0.0049	-0.0005	-0.0093	-0.0087	-0.0035	-0.0055	-0.0039	0.00759671	0.0154032
GLU	D	129	-1	0.1387	0.0391	-0.0459	-0.0103	-0.0258	0.0055	0.0087	0.0277773	0.0253583
ALA	D	130	0	0.0174	0.0129	0.007	-0.0033	0.008	-0.0021	0.0027	0.00870057	0.0293874
TRP	D	131	0	-0.3216	-0.1868	0.0449	0.1012	-0.071	0.0194	0.0091	0.0741631	0.0324743
HID	D	132	0	0.0731	0.0285	0.0051	-0.0055	0.0278	0.0059	-0.004	0.0286993	0.0300888
ARG	D	133	1	0.0484	0.0294	0.0323	-0.014	0.0186	-0.0132	-0.0032	0.0230313	0.0338038
GLY	D	134	0	-0.0653	-0.0206	-0.0034	0.0019	0.0029	0.0016	-0.0155	0.0158499	0.0245931
GLU	D	135	-1	-0.3872	-0.1115	0.0109	0.0717	-0.0147	0.0215	0.0081	0.0272754	0.147127
ILE	D	136	0	0.2025	0.1297	0.2135	-0.1936	-0.0202	-0.0193	-0.0031	0.0281094	1.44117
GLY	D	137	0	-3.0074	-1.2601	1.1156	-1.4012	0.0279	-0.6156	0.1778	0.641369	1.4842
VAL	D	138	0	-3.4934	-1.9886	-1.926	-4.0386	1.8362	-1.7307	5.9829	6.49323	4.06328
ALA	D	139	0	0.2268	0.2809	-0.0264	-0.7499	-0.0711	-0.1685	-0.1411	0.230991	4.14299
GLU	D	140	-1	-4.4215	-2.8551	-1.6058	5.2628	10.2992	1.9752	-7.5512	12.9227	5.88478
GLU	D	141	-1	2.4041	0.8874	-0.0786	-0.2325	-0.3224	-0.2771	-0.0366	0.426692	4.64079
HIP	D	142	1	-19.205	-9.8652	6.6948	0.06	-8.9574	2.4418	-1.1094	9.3503	4.60251
LEU	D	143	0	1.5338	0.5967	-0.1078	0.1731	-0.044	0.1735	-0.2065	0.273277	2.05525
ALA	D	144	0	0.0921	-0.001	0.0643	0.0503	0.0262	0.0055	-0.0292	0.0396148	2.23537
SER	D	145	0	-0.9352	-0.3275	0.0883	-0.0287	0.0281	0.1737	-0.0614	0.186363	0.378074
THR	D	146	0	-1.1455	-2.0429	2.0024	0.4576	-1.3048	0.1617	-0.1817	1.32728	0.330659
PHE	D	147	0	0.0335	0.0537	0.1379	-0.1039	0.0057	-0.0472	0.0426	0.0638364	3.59245
LEU	D	148	0	-0.0884	-0.0037	0.046	-0.0708	0.0124	-0.0288	0.0181	0.0362051	3.61149
ARG	D	149	1	-0.283	-0.0453	-1.6534	-1.2348	13.3908	-8.8656	3.06	16.3486	4.66509
ALA	D	150	0	-0.0439	0.161	-0.1021	0.0501	0.1956	0.1925	-0.0628	0.281531	4.65879
ARG	D	151	1	-10.1111	-7.5968	2.061	1.8803	3.2593	-5.7335	0.043	6.59529	4.87129
LEU	D	152	0	0.1714	0.0089	-0.0861	0.0094	-0.029	-0.008	0.0119	0.0323514	1.73496
GLN	D	153	0	0.28	-0.5727	-0.3717	0.5414	-0.4225	0.4182	0.924	1.09871	1.68053
GLU	D	154	-1	2.8066	0.7384	-0.0704	1.1462	0.2116	0.1629	0.6111	0.666899	0.368899
LEU	D	155	0	0.0864	0.0054	-0.0368	0.0085	0.005	-0.0074	0.0029	0.00938989	1.11659
LEU	D	156	0	0.237	0.0158	-0.0974	0.0395	-0.0314	-0.0131	0.0149	0.0371427	0.899929
ASP	D	157	-1	-5.005	-2.8567	2.1079	0.1898	1.5375	-3.1318	1.4307	3.77081	0.769368
LEU	D	158	0	0.0112	0.003	-0.005	0.0095	-0.0015	0.0132	0.0078	0.0154055	0.776513
ALA	D	159	0	0.0532	-0.0137	-0.0267	0.0241	-0.0136	0.0037	-0.0002	0.0140957	0.797285
GLY	D	160	0	-0.1707	-0.0454	0	-0.0316	-0.0045	0.0051	-0.0446	0.0451156	0.0491095
PHE	D	161	0	-0.4733	-0.4163	-0.027	-0.0932	-0.1078	-0.0744	0.0522	0.141	0.0473333
PRO	D	162	0	0.0268	-0.0242	-0.0983	-0.0455	-0.0269	-0.007	-0.0111	0.0299303	0.0487577
PRO	D	163	0	-0.1236	-0.0177	-0.0085	-0.052	-0.0037	-0.0038	-0.0038	0.00652457	0.0422469
GLY	D	164	0	0.1685	0.0783	-0.0015	0.0087	0.0181	-0.0104	-0.0038	0.0212182	0.0169612
PRO	D	165	0	-0.1074	-0.0168	-0.014	0.0083	-0.0099	-0.0007	0.0077	0.0125614	0.0133613
PRO	D	166	0	-0.032	-0.0001	0.0343	0.0386	-0.0057	0.004	0.0128	0.0145715	0.0218885
VAL	D	167	0	-0.1116	-0.0191	-0.0132	-0.0182	0.0024	0.0047	-0.0107	0.0119306	0.0271838
LEU	D	168	0	0.192	0.004	0.0624	0.0763	0.0275	0.0104	0.0394	0.0491607	0.0425906
VAL	D	169	0	-0.4533	-0.0074	0.0074	-0.101	-0.0298	0.018	-0.0326	0.0476949	0.0683697
THR	D	170	0	0.3691	-0.2335	-0.2029	0.1376	-0.0329	0.0737	-0.0389	0.0895953	0.0818432
THR	D	171	0	-1.4274	-0.358	0.0388	0.1288	-0.1329	0.0504	0.0195	0.143467	0.0893518
PRO	D	172	0	-0.4035	-0.0603	0.1452	0.058	-0.0345	0.0714	0.0001	0.0792983	0.103832
PRO	D	173	0	0.1571	-0.0394	0.0765	-0.1039	-0.0016	0.0433	-0.0751	0.0867033	0.11998
GLY	D	174	0	0.4473	0.0318	0.1615	-0.099	0.0301	0.0932	-0.0695	0.120094	1.00433
GLU	D	175	-1	-0.9447	-0.0253	0.3748	0.2645	-0.1019	0.1277	0.0482	0.170335	1.01064
ARG	D	176	1	-0.0359	-0.3712	-4.5688	-0.3408	0.4463	-4.5122	-0.5313	4.56524	3.66179
HID	D	177	0	-0.0733	-0.133	-0.0351	-0.0922	-0.0928	0.0403	-0.0452	0.110811	3.65334
GLU	D	178	-1	-24.561	-11.5013	-7.2909	14.8585	2.9656	-10.9188	7.0715	13.3425	3.63068
ILE	D	179	0	-0.459	-0.1232	0.045	-0.0316	-0.0077	0.0618	0.0467	0.0778423	2.73109
GLY	D	180	0	-0.0808	-0.049	0.0007	-0.0511	-0.0258	0.0329	-0.0388	0.0570394	2.75412
ALA	D	181	0	0.2121	0.0809	-0.0446	-0.0897	0.0368	-0.0126	-0.0549	0.0672831	0.0878888
MET	D	182	0	-0.3418	-0.2301	0.1643	0.0046	-0.1985	0.0792	-0.0735	0.226003	0.0758516
LEU	D	183	0	-0.0395	0.0157	-0.0047	-0.043	0.0038	0.0006	-0.0106	0.0112765	0.0677891
ALA	D	184	0	0.1303	0.0487	-0.0134	-0.0177	0.0154	-0.0064	-0.0058	0.0176567	0.0591873
ALA	D	185	0	0.2352	0.0493	-0.0222	0.0065	0.0109	-0.0119	0.0044	0.0167266	0.018362
TYR	D	186	0	0.0858	0.0255	-0.0204	-0.0095	0.0183	-0.0088	-0.0133	0.0242739	0.0182511
HID	D	187	0	0.0827	0.0166	0.0045	0.0083	-0.0093	0.0138	0.0142	0.0218762	0.0742848
LEU	D	188	0	0.1264	0.0232	-0.0049	0.0116	0.0064	-0.0026	0.0082	0.0107219	0.0753574
ARG	D	189	1	2.7299	0.483	-0.0526	0.7872	0.1044	-0.0855	0.2655	0.297825	0.0767878
ARG	D	190	1	0.0929	0.018	-0.0283	0.0366	0.0137	-0.0085	0.0151	0.0220896	0.0731506
LYS	D	191	1	0.0749	0.03	-0.0154	0.0263	0.0234	-0.0091	0.0189	0.0314258	0.073292
GLY	D	192	0	0.0331	0.003	-0.0082	0.0107	-0.0011	-0.0035	0.0004	0.00369053	0.0160405
VAL	D	193	0	-0.087	-0.015	0.0143	-0.0149	0.005	0.0101	-0.0019	0.0114289	0.0145132
PRO	D	194	0	0.0683	0.0358	-0.0192	-0.0176	0.0076	-0.0006	-0.0087	0.0115676	0.0352744
ALA	D	195	0	-0.1725	-0.0437	0.0385	-0.0024	0.0026	0.0122	0.0073	0.014453	0.19184
LEU	D	196	0	-0.05	0.0432	-0.0028	0.0659	-0.0832	-0.0104	0.1061	0.135232	0.501631
TYR	D	197	0	2.4056	1.6579	0.7771	-0.0108	-0.0213	0.5801	-0.5307	0.786519	0.622355
LEU	D	198	0	-1.6881	-1.0281	2.9161	-0.5197	-0.5465	1.4545	0.1434	1.56038	0.751114
GLY	D	199	0	-0.5847	-0.0577	0.941	-0.23	0.3728	0.2036	-0.445	0.615189	1.89635
PRO	D	200	0	-2.6305	1.2838	2.4196	-0.1257	-0.2576	-0.0205	-0.6054	0.658246	2.09497
ASP	D	201	-1	-10.5865	-2.0745	-1.0737	8.9277	-2.0102	0.149	5.5039	5.8614	1.86119
THR	D	202	0	0.7148	-1.1788	-1.0068	-2.414	-1.3954	-0.4604	-1.004	1.77964	1.75908
PRO	D	203	0	-1.6114	-0.67	-0.2294	-0.2361	-0.3405	-0.1427	-0.1302	0.391479	1.63353
LEU	D	204	0	-0.3581	-0.0762	-0.0864	-0.1334	-0.0419	-0.0746	-0.0602	0.104617	1.16789
PRO	D	205	0	0.3227	0.0659	0.1287	-0.1478	-0.0073	-0.0014	-0.0296	0.030519	0.836492
ASP	D	206	-1	-10.2606	-5.4781	-9.8876	6.824	-3.2901	0.0988	1.2841	3.53319	0.783314
LEU	D	207	0	0.706	0.2269	-0.1546	-0.2311	0.0827	-0.0728	-0.0539	0.122655	0.86775
ARG	D	208	1	0.1446	0.0981	0.1648	0.0357	0.0078	0.1053	-0.068	0.12559	0.940098
ALA	D	209	0	-0.2819	-0.5671	0.2218	0.502	-0.4728	0.0228	-0.2312	0.526795	0.242324
LEU	D	210	0	0.5354	0.198	0.9316	0.3882	0.3701	0.0272	0.1271	0.39226	0.260841
ALA	D	211	0	0.2595	0.0777	0.0279	0.1098	0.0337	0.0284	0.0047	0.0443209	2.14567
ARG	D	212	1	-1.7089	-0.495	-0.4545	0.1116	-0.145	-0.0895	0.1315	0.215238	2.06061
ARG	D	213	1	-17.3195	1.1696	-6.6535	-8.8573	1.464	-5.0757	-7.9556	9.54974	1.98492
LEU	D	214	0	-0.382	-0.1036	0.1006	0.1493	0.0949	-0.0289	0.0214	0.101485	1.98058
GLY	D	215	0	-0.1062	-0.0668	-0.0268	0.0004	-0.0131	0.0041	0.0016	0.0138196	1.93896
ALA	D	216	0	-0.0817	-0.0563	0.0311	0.0029	0.0113	0.0018	0.0195	0.0226093	0.0315527
GLY	D	217	0	0.0007	-0.0044	0.0089	0.0019	0.0034	-0.0044	0.0045	0.00715332	0.0172104
ALA	D	218	0	0.0076	0.0151	-0.021	-0.0159	-0.003	-0.0042	-0.0116	0.0126965	0.0196857
VAL	D	219	0	0.205	0.043	0.0171	0.0283	0.0289	0.0015	0.007	0.0297735	0.0216678
VAL	D	220	0	-0.3063	-0.0564	-0.0089	-0.0226	-0.0254	0.0059	-0.0025	0.0261958	0.0396235
LEU	D	221	0	0.2534	0.0585	-0.004	-0.0435	0.0187	-0.0033	-0.0264	0.0325198	0.0398826
SER	D	222	0	-0.0109	0.0502	0.0914	0.0224	0.0574	0.0781	0.0012	0.096932	0.0367753
ALA	D	223	0	-0.0028	-0.0013	-0.0031	0.0062	0.0002	0.0023	0.0138	0.0139918	0.0324853
VAL	D	224	0	0.0114	-0.0062	-0.0129	0.0015	-0.003	0.0007	0.0139	0.0142373	0.027503
LEU	D	225	0	-0.0739	-0.014	0.0014	0.006	-0.003	0.0034	0.0014	0.00474552	0.0193646
SER	D	226	0	-0.0313	-0.0086	-0.001	-0.0004	-0.0054	0.0053	-0.0008	0.00760855	0.0189557
GLU	D	227	-1	-0.0702	-0.0226	0.0105	0.0153	-0.0497	-0.016	0.0209	0.0562397	0.0177993
PRO	D	228	0	0.0045	0.0103	-0.0261	-0.0093	0.0037	-0.0112	-0.0019	0.0119474	0.0204687
LEU	D	229	0	-0.0167	0.003	-0.0144	0.0031	0.0008	-0.0082	0.0019	0.00845518	0.019603
ARG	D	230	1	0.0317	0.0105	-0.0164	-0.0108	0.0159	-0.0027	-0.0082	0.0180925	0.00979868
ALA	D	231	0	0.0289	-0.0003	-0.0012	-0.0058	-0.0016	-0.0012	-0.0026	0.00328024	0.00860803
LEU	D	232	0	0.0491	0.0051	0.0062	-0.0074	0.0047	0.002	-0.0051	0.00721803	0.00823669
PRO	D	233	0	-0.0383	-0.0053	-0.0066	0.0085	-0.003	-0.0022	0.0047	0.00599416	0.00549157
ASP	D	234	-1	-0.0152	-0.0006	-0.007	0.0029	-0.0057	-0.0024	0.0023	0.00659848	0.00788242
GLY	D	235	0	0.012	0.0051	-0.0049	-0.0017	0.0015	-0.0041	-0.0001	0.00436692	0.00808296
ALA	D	236	0	-0.0127	-0.002	-0.0213	0.0121	-0.0066	-0.0113	0.0078	0.0152345	0.0103038
LEU	D	237	0	-0.0021	-0.0029	-0.0075	-0.0091	-0.0067	-0.0037	-0.003	0.00822071	0.0118419
LYS	D	238	1	-0.0357	-0.0042	-0.0116	0.0157	0.0029	-0.0113	0.0125	0.0170982	0.0165774
ASP	D	239	-1	0.0769	0.0261	-0.0209	-0.0071	0.0031	-0.0136	-0.0031	0.0142892	0.0158186
LEU	D	240	0	0.1368	0.0474	0.0087	-0.0042	0.012	-0.0199	-0.0157	0.0280446	0.0147951
ALA	D	241	0	-0.0207	-0.009	-0.0029	-0.0035	-0.0112	-0.002	0.0012	0.0114403	0.0142212
PRO	D	242	0	-0.0038	-0.0015	0.0005	0.0015	0.0017	0.0007	0.0025	0.00310322	0.0138715
ARG	D	243	1	-0.034	0.0128	0.0062	-0.0005	0.011	0.0089	0.0015	0.0142288	0.0118621
VAL	D	244	0	0.0808	0.0177	-0.0071	0.0016	0.0106	-0.0067	-0.0001	0.0125403	0.0103175
PHE	D	245	0	-0.1166	-0.0371	0.0066	-0.0033	-0.017	0.0054	-0.0024	0.0179978	0.011
LEU	D	246	0	0.0353	0.0077	-0.0078	0.0037	0.0011	-0.0035	-0.0006	0.00371753	0.0098981
GLY	D	247	0	-0.0644	-0.0125	0.0138	0.0031	-0.001	0.0047	0.0044	0.00651537	0.00971598
GLY	D	248	0	-0.0357	-0.0133	0.0036	-0.0049	-0.0009	0.0081	-0.0031	0.00871952	0.00723535
GLN	D	249	0	0.0104	-0.0001	-0.0068	0.006	0.0103	0	0.0054	0.0116297	0.00707046
GLY	D	250	0	0.0128	-0.0056	-0.0117	0.0024	-0.004	-0.0033	0.0021	0.00559464	0.00661827
ALA	D	251	0	0.0185	0.0048	-0.0006	-0.0035	0.0022	0.0008	-0.0017	0.0028931	0.00526832
GLY	D	252	0	-0.0162	-0.0064	0.0012	-0.0003	-0.0037	0.0021	0	0.00425441	0.00427685
PRO	D	253	0	-0.0048	-0.0033	-0.0014	-0.0014	-0.0012	-0.0012	-0.001	0.00196977	0.00986699
GLU	D	254	-1	0.0006	-0.0033	0.0018	0.0029	-0.0064	0.0016	0.001	0.00667233	0.0102235
GLU	D	255	-1	-0.0768	-0.0357	0.0128	0.0317	-0.0252	0.0112	0.0191	0.0335453	0.00993115
ALA	D	256	0	-0.0129	-0.0038	-0.0053	0.0006	-0.0021	-0.0041	-0.0008	0.00467547	0.0155037
ARG	D	257	1	0.0017	0.001	-0.0026	-0.0036	0.0014	-0.001	-0.0022	0.00279285	0.0152937
ARG	D	258	1	0.0965	0.0272	0.0027	-0.036	0.0185	-0.0022	-0.0233	0.0298325	0.00983459
LEU	D	259	0	-0.0049	0.0002	-0.0089	-0.0007	-0.001	-0.0055	0.0006	0.00562228	0.00985322
GLY	D	260	0	0.0039	0.0017	-0.0023	-0.0074	0.0005	-0.002	-0.0059	0.0062498	0.014104
ALA	D	261	0	0.0342	0.0048	0.0049	0.0015	0.002	0.0043	0.0005	0.00476865	0.00855464
GLU	D	262	-1	-0.0781	-0.028	-0.0029	-0.0071	-0.0236	-0.0023	-0.004	0.0240468	0.00886197
TYR	D	263	0	0.0117	0.0019	-0.0012	0.0013	0.0011	0.0005	0.0017	0.00208567	0.0104066
MET	D	264	0	-0.0121	-0.0012	0.0038	0.005	0.0016	0.003	0.0063	0.00715891	0.012391
GLU	D	265	-1	0.008	0.0043	0.0095	0.0042	-0.0105	0.0084	0.0038	0.0139732	0.00879853				-2300.73
ASP	D	266	-1	-0.0108	-0.0058	0.0054	0.0022	-0.0144	0.0019	-0.0022	0.0146905	0.00923486				-2301.44
LEU	D	267	0	-0.0235	-0.0061	-0.0028	-0.0074	-0.0043	-0.0022	-0.0037	0.00608441	0.00808236				0.704868
LYS	D	268	1	-0.0059	-0.0021	-0.0029	-0.0034	0.0016	-0.0038	-0.0011	0.00426732	0.00649586				1850.63
GLY	D	269	0	0.0081	-0.0004	-0.0011	-0.0015	-0.0005	-0.0011	0.0007	0.00139642	0.00418959
LEU	D	270	0	0.0226	0.0053	-0.0031	0.0001	0.0034	-0.0027	0.0042	0.0060407	0.00735572
ALA	D	271	0	0.0108	0.0039	-0.0043	0.0013	0.0017	-0.0022	0.0015	0.00315911	0.00667431
GLU	D	272	-1	-0.0225	-0.0146	0.0013	-0.0125	-0.0187	0.0017	-0.0113	0.0219151	0.00795387
ALA	D	273	0	0.0101	0.002	0.001	0.0012	0.0003	0.0004	0.0007	0.000860233	0.0083583
LEU	D	274	0	0.0138	0.0041	0.0038	0.0074	0.0031	0.0025	0.0067	0.00779423	0.0096581
TRP	D	275	-1	0.0293	0.0096	-0.0026	0.0049	0.0056	0.0001	0.0058	0.00806288	0.00557245
Total				-124.099	-49.0279	-10.3096	5.8262	13.411	-33.9417	1.7244
Magnitude					50.4378			36.5358
				Abs	% change
delta-Force				-16.4496	-24.593
delta-delta-G				-8.8728	-7.70031

## Sheet: Dark AB - CD (trunc) pH 6.0
			Net charge	G	Fx	Fy	Fz
ARG	C	79	2	2.3397	0.2914	0.676	-0.2233	0.769255
PRO	C	80	0	0.3655	-0.0684	0.1328	0.0109	0.149777
GLU	C	81	-1	-0.8262	0.0839	-0.2233	0.1111	0.263145
ASP	C	82	-1	-0.2495	-0.0094	-0.0718	0.001	0.0724196
LEU	C	83	0	0.0976	0.0189	0.0346	-0.0294	0.0491806
GLY	C	84	0	-0.0221	0.0031	-0.0102	-0.0069	0.0126988
THR	C	85	0	0.0126	0.0056	0.0011	0.0067	0.00880114
GLY	C	86	0	0.0155	0.0073	-0.0034	-0.0095	0.0124539
LEU	C	87	0	-0.0121	0.0028	-0.0056	-0.0088	0.0108
LEU	C	88	0	-0.0549	0.001	-0.0078	-0.0054	0.00953939
GLU	C	89	-1	-0.1056	-0.0107	-0.0363	-0.001	0.0378574
ALA	C	90	0	0.0162	-0.0127	-0.0019	0.0002	0.0128429
LEU	C	91	0	-0.0047	-0.0132	-0.0103	-0.0078	0.0184708
LEU	C	92	0	0.0097	-0.0012	0.0007	0.0084	0.00851411
ARG	C	93	1	0.2333	-0.0122	0.0572	0.0428	0.0724743
GLY	C	94	0	0.041	-0.0246	-0.0082	-0.0187	0.0319701
ASP	C	95	-1	-0.5286	0.0039	-0.11	-0.1302	0.170491
LEU	C	96	0	-0.054	0.0836	0.0263	-0.0037	0.0877174
ALA	C	97	0	-0.142	0.0557	-0.0179	0.0184	0.0613307
GLY	C	98	0	0.0203	0.0117	0.0089	-0.0184	0.0235512
ALA	C	99	0	0.1295	0.0032	0.0401	0.0017	0.0402634
GLU	C	100	-1	-8.34	-0.2058	-3.7636	-3.8419	5.38212
ALA	C	101	0	0.161	-0.0116	0.0698	-0.0189	0.073238
LEU	C	102	0	0.0436	-0.0565	0.0553	-0.0053	0.0792365
PHE	C	103	0	0.1443	-0.0973	0.1489	-0.0139	0.178414
ARG	C	104	1	1.9825	-2.0874	0.3663	1.0179	2.35107
ARG	C	105	1	-1.4939	-1.3515	-5.2876	-2.7958	6.13203
GLY	C	106	0	-1.0792	-0.5327	-0.0289	0.1926	0.567185
LEU	C	107	0	-0.4623	-1.1822	0.7227	0.0415	1.38622
ARG	C	108	1	-32.1776	6.5485	-15.172	-4.335	17.084
PHE	C	109	0	-8.4834	-2.1914	-5.0846	0.403	5.55138
TRP	C	110	0	0.324	0.58	0.694	1.3379	1.61493
GLY	C	111	0	-2.7049	0.0848	-0.9672	0.7414	1.22161
PRO	C	112	0	-1.6503	-0.2238	-0.1762	0.3565	0.456317
GLU	C	113	-1	2.1356	-0.8959	0.4967	-0.8534	1.33328
GLY	C	114	0	0.0127	-0.0052	-0.2105	-0.0457	0.215466
VAL	C	115	0	-0.2271	0.0491	-0.1511	0.0557	0.168358
LEU	C	116	0	-0.0617	0.0031	-0.0595	0.0176	0.0621258
GLU	C	117	-1	-1.3402	-0.0741	-0.1276	0.3582	0.387401
HIP	C	118	1	2.9174	-0.0477	0.071	-1.0613	1.06474
LEU	C	119	0	0.0771	0.0165	-0.0333	-0.0062	0.0376773
LEU	C	120	0	0.0651	0.0006	-0.0138	-0.0006	0.0138261
LEU	C	121	0	0.0502	0.0044	0.0028	-0.0058	0.0078
PRO	C	122	0	0.0532	0.0037	0.0143	-0.0026	0.014998
VAL	C	123	0	0.0654	-0.0034	0.0081	-0.0064	0.0108688
LEU	C	124	0	0.043	-0.0039	0.0063	-0.0112	0.0134291
ARG	C	125	1	0.38	0.0219	0.0434	-0.0471	0.0676874
GLU	C	126	-1	-0.1177	-0.0069	-0.019	0.0039	0.0205869
VAL	C	127	0	0.0269	-0.0022	0.0023	-0.0059	0.00670373
GLY	C	128	0	0.0089	-0.0005	0.0004	-0.0037	0.003755
GLU	C	129	-1	-0.0796	-0.0028	-0.0112	0.0101	0.0153392
ALA	C	130	0	0.014	-0.0009	0.0024	0	0.0025632
TRP	C	131	0	0.0093	-0.0003	0.0006	-0.0014	0.00155242
HIP	C	132	1	0.0454	0.0036	0.008	-0.0045	0.00985951
ARG	C	133	1	0.0748	0.0033	0.0126	-0.0056	0.0141778
GLY	C	134	0	0.0035	0.001	0.0024	-0.0001	0.00260192
GLU	C	135	-1	-0.0501	-0.0045	-0.0088	0.002	0.0100841
ILE	C	136	0	0.0132	0.0004	0.0065	0.0023	0.00690652
GLY	C	137	0	-0.0309	0.0023	-0.0023	0.0039	0.00507839
VAL	C	138	0	-0.0381	0.0018	-0.0032	0.0101	0.0107466
ALA	C	139	0	-0.0923	0.0007	-0.0142	0.0162	0.0215539
GLU	C	140	-1	-0.2822	0.0143	-0.0868	0.0179	0.0897727
GLH	C	141	0	-0.0762	0.0102	-0.0142	0.0203	0.0267912
HIE	C	142	0	-0.1575	0.023	-0.0069	0.0596	0.0642555
LEU	C	143	0	-0.2717	0.0942	-0.0139	0.052	0.108494
ALA	C	144	0	-0.2041	0.024	-0.0289	0.0079	0.0383878
SER	C	145	0	-0.1146	0.0117	-0.0607	0.0144	0.0634724
THR	C	146	0	-0.0227	0.0206	-0.0265	-0.0383	0.0509264
PHE	C	147	0	-0.2951	0.0035	-0.0691	0.0155	0.0709035
LEU	C	148	0	-0.2236	0.0513	-0.0195	-0.0218	0.0590523
ARG	C	149	1	2.0674	-0.0111	0.5352	-0.6284	0.825499
ALA	C	150	0	-0.7401	0.3418	-0.0601	0.0366	0.348968
ARG	C	151	1	7.0648	-0.7232	1.8077	-1.0796	2.22628
LEU	C	152	0	-0.0588	0.0954	-0.0088	-0.0691	0.118125
GLN	C	153	0	0.6862	-0.1381	-0.0795	-0.2521	0.298239
GLU	C	154	-1	-43.3752	105.912	2.2323	6.3631	106.126
LEU	C	155	0	-0.1859	0.4786	-0.2725	-0.0995	0.559656
LEU	C	156	0	-0.4102	-0.0142	-0.2229	0.1787	0.286042
ASP	C	157	-1	-11.0669	-2.3121	-1.2388	2.471	3.60365
LEU	C	158	0	-5.1897	0.1903	-2.9749	-1.0946	3.17559
ALA	C	159	0	-1.4222	-1.2575	2.0973	3.4738	4.24821
GLY	C	160	0	1.1306	3.2819	-1.7389	-0.4558	3.74198
PHE	C	161	0	-1.2352	-0.6913	-0.5837	0.7419	1.17005
PRO	C	162	0	0.5978	-0.1455	0.1061	-0.8102	0.829971
PRO	C	163	0	0.2234	-0.1003	-0.1136	-0.1787	0.234305
GLY	C	164	0	-0.1733	0.0149	0.0359	0.0658	0.0764229
PRO	C	165	0	0.0628	0.0628	0.0046	-0.0067	0.0633237
PRO	C	166	0	0.1881	-0.0015	-0.0258	-0.0416	0.048974
VAL	C	167	0	-0.1505	0.0143	-0.0026	0.0211	0.0256215
LEU	C	168	0	0.0884	0.0003	0.0015	-0.0174	0.0174671
VAL	C	169	0	-0.0925	-0.0058	-0.0073	0.0228	0.0246327
THR	C	170	0	0.0435	0.0162	0.0053	-0.0137	0.0218682
THR	C	171	0	-0.041	-0.0032	-0.0024	0.0102	0.0109563
PRO	C	172	0	-0.0245	-0.0028	-0.0036	0.0028	0.00535164
PRO	C	173	0	-0.0036	0.0026	-0.0017	0.0019	0.00364143
GLY	C	174	0	0.0099	0.0025	-0.0001	-0.0028	0.003755
GLH	C	175	0	-0.0028	-0.0077	-0.0009	0.0007	0.00778396
ARG	C	176	1	0.0677	-0.0012	0.0171	-0.0271	0.0320665
HID	C	177	0	-0.0143	0.0091	0.0043	0.0093	0.0137036
GLU	C	178	-1	-1.34	-0.0852	-0.3023	0.3734	0.487926
ILE	C	179	0	-0.1339	0.0207	0.004	0.0088	0.0228458
GLY	C	180	0	-0.0506	0.017	-0.0084	0.0205	0.0279251
ALA	C	181	0	-0.0618	0.0198	-0.0001	0.0028	0.0199972
MET	C	182	0	0.0282	0.0188	-0.0173	-0.0046	0.0259594
LEU	C	183	0	-0.0576	0.0181	-0.0019	-0.033	0.0376858
ALA	C	184	0	-0.0295	0.0078	-0.0038	-0.0093	0.0127189
ALA	C	185	0	-0.1151	-0.0106	-0.0364	0.0305	0.0486577
TYR	C	186	0	0.311	0.1395	0.0917	-0.1555	0.228143
HID	C	187	0	-0.0624	0.0208	-0.1159	0.0093	0.118118
LEU	C	188	0	-0.3236	0.0463	-0.0365	0.2067	0.214944
ARG	C	189	1	4.246	-0.3654	0.3636	0.2324	0.565448
ARG	C	190	1	-23.3699	5.7172	-9.8626	11.617	16.2761
LYS	C	191	1	0.3188	-0.0795	-0.1347	0.5404	0.56258
GLY	C	192	0	1.2235	0.1853	0.2066	-0.3381	0.437414
VAL	C	193	0	-0.5514	-0.0129	-0.0072	0.1305	0.131334
PRO	C	194	0	0.0754	-0.0176	-0.0004	-0.0092	0.0198635
ALA	C	195	0	-0.3368	0.0352	0.0051	0.0196	0.0406105
LEU	C	196	0	0.2644	-0.05	-0.0262	-0.0538	0.07798
TYR	C	197	0	-0.1647	-0.0456	-0.034	0.088	0.104782
LEU	C	198	0	0.0203	-0.0379	-0.0331	0.0069	0.0507901
GLY	C	199	0	-0.0043	0.0306	0.0061	-0.0011	0.0312215
PRO	C	200	0	-0.0053	-0.0185	0.0013	-0.0043	0.0190376
ASP	C	201	-1	-0.1075	-0.0351	-0.0202	0.0427	0.0588501
THR	C	202	0	-0.0449	0.0021	-0.0026	0.0093	0.00988231
PRO	C	203	0	-0.0395	-0.0013	0.0025	0.0054	0.00609098
LEU	C	204	0	-0.0193	0.0013	0.004	0.0011	0.00434741
PRO	C	205	0	-0.0034	0	0.0011	0.0041	0.004245
ASP	C	206	-1	-0.054	-0.0222	0.0112	0.0317	0.0402886
LEU	C	207	0	-0.0107	0.0014	0.0066	0.0039	0.00779295
ARG	C	208	1	0.0102	0.0064	-0.0027	-0.0108	0.012841
ALA	C	209	0	0.0065	0.0023	0.0006	0.0017	0.00292233
LEU	C	210	0	0.0262	0.0042	0.002	-0.0099	0.0109385
ALA	C	211	0	0.008	0.0041	0.0023	0	0.00470106
ARG	C	212	1	0.0026	-0.0002	-0.0013	-0.0005	0.00140712
ARG	C	213	1	0.176	0.0213	-0.0513	-0.0616	0.0829454
LEU	C	214	0	0.0227	0.005	-0.001	-0.004	0.00648074
GLY	C	215	0	0.0192	0.0048	0.0011	-0.0057	0.0075326
ALA	C	216	0	0.0443	-0.0164	-0.0054	-0.0015	0.0173312
GLY	C	217	0	0.0064	-0.0135	-0.0033	0.0042	0.0145183
ALA	C	218	0	-0.0363	0.0064	0.0043	0.0059	0.00970876
VAL	C	219	0	0.0524	-0.002	0.0045	-0.0096	0.0107893
VAL	C	220	0	-0.0467	0.0006	-0.0019	0.0106	0.0107856
LEU	C	221	0	0.0101	-0.0043	0.0036	-0.003	0.00636003
SER	C	222	0	-0.0083	0.003	-0.0081	0.0023	0.00893868
ALA	C	223	0	-0.0045	0.0007	0	0.0015	0.00165529
VAL	C	224	0	0.0142	0.0023	0.0003	-0.0015	0.00276225
LEU	C	225	0	-0.012	0.0011	-0.0021	0.0018	0.00297658
SER	C	226	0	-0.0006	0.0004	0.0009	0.0015	0.00179444
GLU	C	227	-1	-0.0356	-0.0009	-0.0041	0.0065	0.00773757
PRO	C	228	0	0.0103	-0.0009	0.0023	-0.001	0.00266458
LEU	C	229	0	0.0056	-0.0005	0.0015	0.0002	0.00159374
ARG	C	230	1	0.0158	0.0013	-0.0004	-0.0031	0.00338526
ALA	C	231	0	0.0035	0.0009	0.0006	-0.0005	0.00119164
LEU	C	232	0	0.0035	0.0002	-0.0003	0.0006	0.0007
PRO	C	233	0	-0.004	0.0001	0.0002	0.0009	0.000927362
ASP	C	234	-1	-0.0049	-0.0011	-0.0003	0.0007	0.00133791
GLY	C	235	0	0.0017	-0.0004	0.0001	0.0004	0.000574456
ALA	C	236	0	0.0013	-0.0006	0.0002	0.0019	0.0020025
LEU	C	237	0	-0.0032	0.0012	0.0021	0.0014	0.00279464
LYS	C	238	1	-0.0024	0.0007	-0.0008	0	0.00106301
ASP	C	239	-1	0.0106	0.0016	0.0047	-0.0035	0.00607454
LEU	C	240	0	0.0048	0.0004	0.0068	0.0024	0.00722219
ALA	C	241	0	-0.0012	-0.0004	-0.0028	0.0002	0.00283549
PRO	C	242	0	-0.0048	-0.0037	-0.0024	0.0008	0.00448219
ARG	C	243	1	-0.0661	0	-0.0228	0.0061	0.0236019
VAL	C	244	0	0.0242	-0.003	0.0026	-0.0021	0.0044911
PHE	C	245	0	-0.0194	0.0011	-0.0047	0.001	0.0049295
LEU	C	246	0	0.0088	0.0013	0.0021	-0.0003	0.00248797
GLY	C	247	0	0.0039	0.001	-0.0007	-0.0001	0.00122474
GLY	C	248	0	0.0168	-0.0002	0.0001	-0.0006	0.000640312
GLN	C	249	0	0.0473	-0.0064	0.0054	-0.0032	0.00896437
GLY	C	250	0	0.0175	0.0001	0.0015	0.0003	0.00153297
ALA	C	251	0	-0.0027	0	-0.0002	0.0008	0.000824621
GLY	C	252	0	-0.0029	0.0006	-0.0005	0.0004	0.000877496
PRO	C	253	0	0.0016	-0.0003	0.0002	-0.0006	0.0007
GLU	C	254	-1	-0.03	0.0011	0	0.0074	0.00748131
GLU	C	255	-1	-0.0229	0.0024	-0.0039	0.0065	0.0079511
ALA	C	256	0	0.0023	-0.0003	0.0003	-0.0002	0.000469042
ARG	C	257	1	0.0145	-0.0004	-0.0011	-0.0038	0.00397618
ARG	C	258	1	0.0203	-0.0017	0.0028	-0.0051	0.00606135
LEU	C	259	0	0.0013	-0.0002	-0.0001	0	0.000223607
GLY	C	260	0	0.0027	0.0003	0.0019	-0.0015	0.00243926
ALA	C	261	0	0.0102	-0.0007	-0.002	-0.0034	0.00400625
GLU	C	262	-1	-0.0262	0.0089	0.0095	0.0086	0.0156019
TYR	C	263	0	0.0122	0.003	0.0046	-0.0023	0.00595399
MET	C	264	0	-0.0083	-0.005	-0.0039	0.0015	0.00651613
GLU	C	265	-1	-0.224	0.0071	-0.015	0.0485	0.0512607
ASP	C	266	-1	-0.3608	0.0174	0.0088	0.0733	0.0758491
LEU	C	267	0	0.0305	0.0149	-0.0108	-0.0182	0.0258822
LYS	C	268	1	0.8514	0.05	-0.0416	-0.1807	0.19205
GLY	C	269	0	0.0284	-0.0017	0.0017	-0.0044	0.00501398
LEU	C	270	0	0.0554	-0.0098	0.0127	0.001	0.0160726
ALA	C	271	0	0.0419	-0.0235	0.0129	0.0016	0.0268555
GLU	C	272	-1	-0.0253	-0.0073	0.0866	-0.0166	0.0884783
ALA	C	273	0	0.0201	-0.0071	-0.0021	-0.0028	0.00791581
LEU	C	274	-1	0.208	-0.0367	0.0328	-0.0234	0.0545004
ASP	D	82	0	0.0144	0.007	-0.0008	0.0002	0.0070484
LEU	D	83	0	-0.0369	-0.0091	0.008	-0.0027	0.0124137
GLY	D	84	0	-0.0396	-0.013	0.0069	0.0066	0.0161298
THR	D	85	0	-0.0168	-0.0035	0.0048	0.0058	0.00830241
GLY	D	86	0	-0.0365	-0.0013	0.0182	0.0078	0.0198436
LEU	D	87	0	-0.1004	-0.0077	0.0195	0.0177	0.0274377
LEU	D	88	0	-0.0911	-0.0056	0.0146	0.0105	0.0188353
GLU	D	89	-1	-0.1182	-0.0211	0.027	0.0424	0.0545158
ALA	D	90	0	-0.0205	0.0198	0.0063	0.0183	0.0276879
LEU	D	91	0	-0.0594	0.0185	0.0135	0.022	0.0317569
LEU	D	92	0	-0.0169	0.0004	-0.0028	-0.0044	0.00523068
ARG	D	93	1	0.4393	0.048	-0.0985	-0.076	0.13335
GLY	D	94	0	-0.0069	0.0535	0.0288	0.027	0.0664883
ASP	D	95	-1	-1.2714	-0.1253	0.2765	0.1448	0.336332
LEU	D	96	0	0.1158	-0.1551	-0.003	-0.1244	0.198848
ALA	D	97	0	-0.0394	-0.066	-0.045	-0.0026	0.0799235
GLY	D	98	0	0.0709	-0.0047	-0.03	-0.0343	0.0458103
ALA	D	99	0	0.4044	0.0312	-0.0753	-0.0915	0.122539
GLU	D	100	-1	-5.1097	-2.6255	1.0052	1.0259	2.99268
ALA	D	101	0	0.2463	-0.0504	-0.1997	0.0218	0.207112
LEU	D	102	0	0.1551	0.0547	-0.0647	0.0087	0.0851697
PHE	D	103	0	-0.1068	0.2131	0.0455	0.1737	0.278664
ARG	D	104	1	-30.5502	-6.6206	-19.54	69.4914	72.4893
ARG	D	105	1	0.3768	0.1501	-0.0425	-0.0128	0.156525
GLY	D	106	0	-0.2642	-0.1304	0.0488	0.0798	0.160479
LEU	D	107	0	-1.4034	-1.7191	0.1707	-0.2511	1.74571
ARG	D	108	1	3.7147	2.8477	-2.3153	-1.8716	4.11982
PHE	D	109	0	-0.0143	-0.0599	0.0443	-0.0432	0.0861205
TRP	D	110	0	0.0665	0.0039	-0.0262	-0.0243	0.0359463
GLY	D	111	0	0.4015	0.2718	-0.0406	0.0301	0.276459
PRO	D	112	0	0.3875	0.1321	-0.0534	0.0136	0.143133
GLU	D	113	-1	-0.9165	-0.3567	0.0151	0.0802	0.365917
GLY	D	114	0	0.0472	0.0172	-0.0145	0.0275	0.0355294
VAL	D	115	0	0.0909	0.0006	-0.0191	-0.0407	0.0449629
LEU	D	116	0	0.0703	0.0319	0.0019	-0.0183	0.0368254
GLU	D	117	-1	-0.0553	-0.0134	0.0114	0.0076	0.0191646
HIP	D	118	1	0.092	0.0174	-0.0218	-0.0096	0.0294985
LEU	D	119	0	0.0025	-0.0113	-0.0072	0.0096	0.016483
LEU	D	120	0	0.0299	-0.0032	-0.0132	0.0015	0.0136649
LEU	D	121	0	-0.0028	0.0019	-0.0035	-0.0014	0.00422137
PRO	D	122	0	0.0051	-0.0011	-0.0026	-0.0013	0.00310805
VAL	D	123	0	0.0325	0.0072	-0.0042	-0.0002	0.00833787
LEU	D	124	0	0.0254	0.0083	-0.0007	-0.0055	0.00998148
ARG	D	125	1	0.0625	0.0185	-0.0134	-0.0056	0.0235196
GLU	D	126	-1	-0.021	-0.0037	0.0043	0.002	0.00601498
VAL	D	127	0	0.0224	0.0066	0.0037	-0.0017	0.007755
GLY	D	128	0	0.0014	0.0011	0.0005	0.0002	0.00122474
GLU	D	129	-1	-0.0223	-0.0049	0.0035	0.0051	0.00789113
ALA	D	130	0	0.0106	0.0021	-0.0017	-0.0018	0.00324654
TRP	D	131	0	0.0071	0.0015	0	-0.0013	0.00198494
HIP	D	132	1	0.022	0.0024	-0.0019	-0.0058	0.0065582
ARG	D	133	1	0.0174	0.005	-0.0028	-0.0031	0.00651537
GLY	D	134	0	0.0033	-0.0005	0	-0.0013	0.00139284
GLU	D	135	-1	-0.0129	-0.0002	0.0025	0.0012	0.00278029
ILE	D	136	0	0.0159	0.0001	-0.0052	-0.0051	0.00728423
GLY	D	137	0	-0.0369	-0.0065	-0.0032	0.005	0.00880284
VAL	D	138	0	-0.0468	-0.0067	-0.0085	0.0073	0.0130549
ALA	D	139	0	-0.1249	-0.0124	-0.0124	0.021	0.0273591
GLU	D	140	-1	-0.2868	-0.0381	0.0352	0.0921	0.105703
GLH	D	141	0	-0.0894	-0.0315	-0.0101	0.0236	0.0406352
HIE	D	142	0	-0.1269	-0.0405	-0.0456	0.0287	0.067404
LEU	D	143	0	-0.3546	-0.1207	-0.0149	0.065	0.137897
ALA	D	144	0	-0.2224	-0.0469	0.0143	0.0164	0.0517016
SER	D	145	0	-0.0605	-0.0172	0.0221	0.0422	0.0506467
THR	D	146	0	0.0853	-0.0218	-0.0006	-0.0707	0.0739871
PHE	D	147	0	-0.131	-0.0509	0.0026	-0.0353	0.0619973
LEU	D	148	0	-0.1612	-0.0275	0.0638	-0.0276	0.0747559
ARG	D	149	1	2.0858	0.27	0.2494	-0.6715	0.765515
ALA	D	150	0	-0.6772	-0.3202	0.1702	0.1327	0.386142
ARG	D	151	1	4.4563	1.4941	-0.3941	0.2101	1.55942
LEU	D	152	0	-0.1879	-0.0174	0.0368	0.0117	0.0423543
GLN	D	153	0	0.5309	0.2523	0.086	-0.1235	0.293775
GLU	D	154	-1	-9.2932	-2.7817	2.1369	1.7823	3.93456
LEU	D	155	0	-0.8564	-0.2032	-0.2019	0.1265	0.313139
LEU	D	156	0	0.1365	0.04	-0.0261	-0.0902	0.102065
ASP	D	157	-1	-7.682	-0.1733	-1.3661	0.0986	1.38057
LEU	D	158	0	1.2771	-1.2762	-2.4132	-4.9107	5.61847
ALA	D	159	0	0.2032	-0.0522	-0.1335	0.1099	0.180624
GLY	D	160	0	0.1376	0.0058	0.0197	0.02	0.0286658
PHE	D	161	0	-0.0212	0.0105	-0.0617	0.0007	0.062591
PRO	D	162	0	-0.0341	0.0224	-0.0277	-0.0126	0.0377864
PRO	D	163	0	-0.0236	-0.0162	0.0022	-0.0041	0.016855
GLY	D	164	0	-0.0394	0.0048	-0.0097	-0.0051	0.0119641
PRO	D	165	0	-0.0035	-0.0169	0.003	-0.0011	0.0171994
PRO	D	166	0	0.0846	0.0056	0.0184	0.0105	0.0219128
VAL	D	167	0	-0.0957	-0.013	-0.0106	0	0.0167738
LEU	D	168	0	0.0652	0.0047	0.0115	-0.0058	0.0137106
VAL	D	169	0	-0.0708	-0.0001	-0.0104	0.0119	0.0158044
THR	D	170	0	0.0474	-0.0065	0.0092	-0.0125	0.0168268
THR	D	171	0	-0.037	0.0009	-0.0077	0.0059	0.00974218
PRO	D	172	0	-0.021	-0.0005	-0.0011	0.0047	0.00485283
PRO	D	173	0	-0.0021	-0.0026	0.0001	0.001	0.00278747
GLY	D	174	0	0.0085	-0.0001	0.0027	-0.0025	0.00368103
GLH	D	175	0	0.0079	0.0022	-0.0033	-0.0041	0.00570438
ARG	D	176	1	0.0966	0.0139	0.0134	-0.0339	0.0390126
HID	D	177	0	-0.0064	-0.0075	-0.0073	-0.001	0.0105138
GLU	D	178	-1	-1.2372	-0.0767	-0.153	0.4216	0.455015
ILE	D	179	0	-0.1371	-0.0192	-0.0144	0.0011	0.0240252
GLY	D	180	0	-0.0439	-0.0261	-0.008	0.0166	0.0319495
ALA	D	181	0	-0.0297	-0.0124	-0.0042	-0.0061	0.0144433
MET	D	182	0	0.0263	-0.0123	-0.011	0.0095	0.0190405
LEU	D	183	0	-0.1177	-0.0144	-0.0061	-0.0045	0.0162733
ALA	D	184	0	-0.0178	-0.0013	-0.0014	-0.0124	0.0125463
ALA	D	185	0	0.0531	0.0028	-0.0077	-0.0245	0.0258337
TYR	D	186	0	0.5775	0.1281	0.0559	-0.2314	0.270334
HID	D	187	0	0.0499	0.0033	0.0052	-0.0122	0.0136664
LEU	D	188	0	0.0772	0.0054	0.0045	-0.011	0.0130541
ARG	D	189	1	3.506	0.3748	0.3097	0.0241	0.486796
ARG	D	190	1	2.2454	0.7913	0.1953	0.2521	0.853143
LYS	D	191	1	0.3994	0.1192	-0.0045	-0.0362	0.124657
GLY	D	192	0	0.1255	0.0167	0.0049	0.0061	0.0184421
VAL	D	193	0	-0.1483	-0.0161	-0.0088	-0.0021	0.0184678
PRO	D	194	0	0.0361	0.0073	0.0021	0.0008	0.00763806
ALA	D	195	0	-0.2007	-0.0259	-0.013	-0.0074	0.0299094
LEU	D	196	0	0.1815	0.0373	0.0305	0.0136	0.050065
TYR	D	197	0	-0.1052	-0.0002	-0.0161	0.0407	0.0437692
LEU	D	198	0	-0.0034	0.0211	0.0043	0.0302	0.037091
GLY	D	199	0	0.0055	-0.0218	0.0059	-0.0116	0.0253892
PRO	D	200	0	-0.0086	0.0126	-0.0001	0	0.0126004
ASP	D	201	-1	-0.1165	0.0084	-0.0305	0.0394	0.0505289
THR	D	202	0	-0.0319	-0.0031	-0.0044	0.0028	0.00606712
PRO	D	203	0	-0.0329	-0.0009	-0.005	0.0019	0.00542402
LEU	D	204	0	-0.0151	-0.0005	-0.0026	0.0002	0.00265518
PRO	D	205	0	-0.0035	-0.0008	-0.0038	0.0002	0.00388844
ASP	D	206	-1	-0.0617	0.0028	-0.0315	0.0129	0.0341541
LEU	D	207	0	-0.0105	-0.0005	-0.004	-0.0018	0.00441475
ARG	D	208	1	0.0157	-0.0045	0.0102	-0.0063	0.0128055
ALA	D	209	0	0.0046	-0.0007	0.0021	-0.0014	0.00261916
LEU	D	210	0	0.0243	0.0022	0.0043	-0.0047	0.00673944
ALA	D	211	0	0.0037	0.0001	0.0002	0.0001	0.000244949
ARG	D	212	1	0.0263	-0.0013	0.0065	-0.0036	0.00754321
ARG	D	213	1	0.0566	0.0003	0.0159	0.0011	0.0159408
LEU	D	214	0	0.014	0.0019	0.0054	-0.0003	0.00573236
GLY	D	215	0	0.0006	0.001	0.002	-0.0031	0.0038223
ALA	D	216	0	0.0365	0.0085	0.0017	0.0056	0.0103199
GLY	D	217	0	0.015	0.0046	0.0004	0.0026	0.00529906
ALA	D	218	0	-0.0255	-0.0032	-0.0044	-0.002	0.00579655
VAL	D	219	0	0.0354	0.0034	0.0035	-0.0037	0.00612372
VAL	D	220	0	-0.0398	-0.0032	-0.0076	0.0039	0.00912195
LEU	D	221	0	0.0159	0.0051	0.0017	-0.0045	0.00701071
SER	D	222	0	-0.0198	-0.0055	0.0013	0.0095	0.011054
ALA	D	223	0	0.0021	-0.0007	0.0003	-0.0009	0.00117898
VAL	D	224	0	0.0131	0.0006	-0.0001	-0.0015	0.00161864
LEU	D	225	0	-0.007	-0.0006	0	0.0005	0.000781025
SER	D	226	0	-0.0004	-0.0003	-0.0001	0.0004	0.000509902
GLU	D	227	-1	-0.0172	-0.003	-0.0005	0.0035	0.00463681
PRO	D	228	0	0.0067	0.0018	-0.0006	-0.0016	0.00248193
LEU	D	229	0	0.0027	0.0009	-0.0005	0	0.00102956
ARG	D	230	1	0.0087	0.0016	0.0003	-0.0017	0.00235372
ALA	D	231	0	0.0023	0	0.0001	-0.0003	0.000316228
LEU	D	232	0	0.0029	-0.0006	0.0007	-0.0005	0.00104881
PRO	D	233	0	-0.0037	0.0001	-0.0011	0.0005	0.00121244
ASP	D	234	-1	-0.0025	0.0002	-0.0005	0.0014	0.0015
GLY	D	235	0	0.0013	-0.0001	-0.0007	-0.0001	0.000714143
ALA	D	236	0	-0.0002	0.0009	-0.0019	0.0015	0.00258263
LEU	D	237	0	-0.0033	-0.0015	-0.0011	-0.0003	0.00188414
LYS	D	238	1	0.0025	0.0007	-0.0014	0.0006	0.00167631
ASP	D	239	-1	-0.0054	0.0009	-0.0022	-0.0012	0.00266271
LEU	D	240	0	0.0067	0.0014	-0.0037	-0.0041	0.00569737
ALA	D	241	0	0.0023	-0.0021	0.0014	0.0012	0.00279464
PRO	D	242	0	0.0046	0.0013	0.0015	0.0006	0.00207364
ARG	D	243	1	0.0163	0.0109	0.0031	-0.0001	0.0113327
VAL	D	244	0	0.0161	0.0025	0.0007	-0.0019	0.00321714
PHE	D	245	0	-0.0138	-0.0029	0.0003	0.0019	0.00347994
LEU	D	246	0	0.0045	-0.0007	-0.0003	-0.0002	0.000787401
GLY	D	247	0	-0.0061	-0.0011	0	0.0004	0.00117047
GLY	D	248	0	0.0051	0.0004	0.0003	0	0.0005
GLN	D	249	0	0.0179	0.0032	-0.001	-0.0024	0.00412311
GLY	D	250	0	0.0087	0.0003	-0.0012	-0.0003	0.00127279
ALA	D	251	0	0.0025	0	0.0001	-0.0005	0.000509902
GLY	D	252	0	-0.0027	-0.0006	-0.0001	0.0004	0.000728011
PRO	D	253	0	-0.0008	0	-0.0004	-0.0003	0.0005
GLU	D	254	-1	-0.0057	-0.0014	-0.0001	0.0006	0.00152643
GLU	D	255	-1	-0.0108	-0.0024	0	0.0045	0.0051
ALA	D	256	0	-0.0003	-0.0001	-0.0002	0.0004	0.000458258
ARG	D	257	1	0.0031	0.0003	-0.0004	-0.0016	0.00167631
ARG	D	258	1	0.0108	0.0019	0.0001	-0.0041	0.00451996
LEU	D	259	0	-0.0004	-0.0003	-0.0006	0.0002	0.0007
GLY	D	260	0	-0.0004	-0.0001	-0.0001	-0.0014	0.00140712
ALA	D	261	0	0.0079	0.0013	0.0018	-0.0006	0.0023
GLU	D	262	-1	-0.0339	-0.0088	-0.0044	0.0018	0.010002
TYR	D	263	0	0.0037	0.0004	-0.0001	-0.0011	0.00117473
MET	D	264	0	-0.0028	0.0001	-0.0002	0.0013	0.00131909
GLU	D	265	-1	-0.0313	-0.0059	0.0022	0.0044	0.0076818
ASP	D	266	-1	-0.0389	-0.0164	-0.0033	0.0019	0.0168363
LEU	D	267	0	-0.0084	-0.0011	0.0009	-0.005	0.00519808
LYS	D	268	1	0.051	0.0182	-0.0028	-0.0065	0.0195277
GLY	D	269	0	0.0031	-0.0022	-0.0011	0	0.00245967
LEU	D	270	0	0.0171	0.0035	-0.0028	-0.0033	0.00556597
ALA	D	271	0	0.0042	0.0034	-0.0027	0.0009	0.00443396
GLU	D	272	-1	-0.0442	-0.0153	-0.0034	0.0069	0.0171248
ALA	D	273	0	0.0115	0.0017	0.0004	-0.0001	0.00174929
LEU	D	274	0	0.0198	0.0019	0.0021	0.002	0.00346699
ALA	D	275	-1	-0.0405	-0.0116	-0.0064	0.0047	0.0140574
Total				-161.325	99.6134	-61.0975	78.5433	140.801
Magnitude					140.801

## Sheet: Light AB-CD (trunc) pH 6
			Net charge	G	Fx	Fy	Fz	light-dark			delta-G	|light-dark|
ARG	C	79	2	2.3381	0.2887	0.4807	-0.068	-0.0027	-0.1953	0.1553	0.047	0.249535
PRO	C	80	0	0.1963	-0.046	0.0332	0.0726	0.0224	-0.0996	0.0617	-2.0948	0.119285
GLU	C	81	-1	-1.3815	0.0499	-0.2728	0.0206	-0.034	-0.0495	-0.0905	-3.6726	0.108612	0.109297
ASP	C	82	-1	-0.5242	-0.0292	-0.1272	-0.004	-0.0198	-0.0554	-0.005	-2.8153	0.0590441	0.0639917
LEU	C	83	0	0.1174	0.0164	0.0256	-0.0258	-0.0025	-0.009	0.0036	-2.1737	0.0100105	0.04207
GLY	C	84	0	-0.0469	0.0199	-0.0228	-0.0163	0.0168	-0.0126	-0.0094	-2.338	0.0230078	0.0217182
THR	C	85	0	0.0474	0.0128	-0.0026	0.012	0.0072	-0.0037	0.0053	-2.2437	0.00967574	0.0115942
GLY	C	86	0	0.0512	0.0031	0.002	-0.0091	-0.0042	0.0054	0.0004	-2.2399	0.00685274	0.0112077
LEU	C	87	0	0.0199	-0.0036	-0.0005	-0.0108	-0.0064	0.0051	-0.002	-2.2712	0.00842437	0.0155371
LEU	C	88	0	-0.0912	-0.0042	-0.0139	-0.0044	-0.0052	-0.0061	0.001	-2.3823	0.00807775	0.0155969
GLU	C	89	-1	-0.2388	-0.0137	-0.0774	0.0162	-0.003	-0.0411	0.0172	-2.5299	0.0446548	0.0164349
ALA	C	90	0	0.0705	-0.0173	0.0056	0.0049	-0.0046	0.0075	0.0047	-2.2206	0.00997497	0.0176974
LEU	C	91	0	0.0311	-0.0165	0.0001	-0.0095	-0.0033	0.0104	-0.0017	-2.26	0.0110426	0.0349096
LEU	C	92	0	0.0061	0.0006	0.007	-0.0048	0.0018	0.0063	-0.0132	-2.285	0.0147367	0.0299584
ARG	C	93	1	0.6345	0.0101	0.1485	0.0482	0.0223	0.0913	0.0054	-1.6566	0.0941389	0.0668134
GLY	C	94	0	0.0567	-0.0355	-0.0228	-0.0267	-0.0109	-0.0146	-0.008	-2.2344	0.019899	0.0720518
ASP	C	95	-1	-1.2975	-0.1003	-0.2644	-0.1853	-0.1042	-0.1544	-0.0551	-3.5886	0.19425	0.0750969
LEU	C	96	0	-0.1987	0.047	0.0277	-0.0104	-0.0366	0.0014	-0.0067	-2.4898	0.0372345	0.0668113
ALA	C	97	0	-0.4009	0.0634	-0.0281	-0.0087	0.0077	-0.0102	-0.0271	-2.692	0.0299623	0.0682935
GLY	C	98	0	-0.1066	-0.0065	-0.0246	-0.0548	-0.0182	-0.0335	-0.0364	-2.3977	0.052711	1.29678
ALA	C	99	0	0.0245	0.0207	0.0202	-0.0049	0.0175	-0.0199	-0.0066	-2.2666	0.0273097	1.29851
GLU	C	100	-1	-18.9066	-1.7923	-8.1827	-8.0973	-1.5865	-4.4191	-4.2554	-21.1977	6.33671	1.30089
ALA	C	101	0	-0.1667	-0.0153	0.047	-0.0585	-0.0037	-0.0228	-0.0396	-2.4578	0.0458442	1.30224
LEU	C	102	0	-0.0958	-0.0244	0.0337	-0.0213	0.0321	-0.0216	-0.016	-2.3869	0.0418685	1.65062
PHE	C	103	0	0.0896	-0.0713	0.1039	0.015	0.026	-0.045	0.0289	-2.2015	0.059466	1.55374
ARG	C	104	1	5.9653	-0.4468	1.0284	1.0029	1.6406	0.6621	-0.015	3.6742	1.76923	1.60448
ARG	C	105	1	1.5232	0.4383	-0.349	-0.2158	1.7898	4.9386	2.58	-0.7679	5.85231	1.74246
GLY	C	106	0	-0.5838	-0.27	0.0099	0.054	0.2627	0.0388	-0.1386	-2.8749	0.299544	4.68337
LEU	C	107	0	-0.4114	-0.5454	0.3632	0.0683	0.6368	-0.3595	0.0268	-2.7025	0.73176	5.18649
ARG	C	108	1	-4.5632	-2.9437	-4.1829	-1.6678	-9.4922	10.9891	2.6672	-6.8543	14.764	4.88489
PHE	C	109	0	-3.2933	-0.9265	-1.2301	-0.9763	1.2649	3.8545	-1.3793	-5.5844	4.28481	4.94701
TRP	C	110	0	2.5686	3.7313	1.3924	4.2456	3.1513	0.6984	2.9077	0.2775	4.34433	4.8743
GLY	C	111	0	-0.9691	-0.0226	-0.4949	0.3704	-0.1074	0.4723	-0.371	-3.2602	0.610117	2.20481
PRO	C	112	0	-0.4771	0.0344	-0.1881	0.0942	0.2582	-0.0119	-0.2623	-2.7682	0.368253	1.37633
GLU	C	113	-1	-4.0508	-0.371	0.1711	0.4214	0.5249	-0.3256	1.2748	-6.3419	1.41656	0.529552
GLY	C	114	0	0.4948	-0.0472	-0.0749	-0.0345	-0.042	0.1356	0.0112	-1.7963	0.142397	0.423795
VAL	C	115	0	0.2011	0.0195	-0.0592	0.0021	-0.0296	0.0919	-0.0536	-2.09	0.11043	0.414753
LEU	C	116	0	0.1625	-0.0209	-0.0411	-0.0579	-0.024	0.0184	-0.0755	-2.1286	0.0813315	0.588631
GLU	C	117	-1	-2.8053	-0.045	-0.182	0.6753	0.0291	-0.0544	0.3171	-5.0964	0.323046	0.564983
HIP	C	118	1	4.851	-0.9642	-0.3896	0.9816	-0.9165	-0.4606	2.0429	2.5599	2.28595	0.548302
LEU	C	119	0	0.3003	0.0026	-0.0213	-0.0219	-0.0139	0.012	-0.0157	-1.9908	0.0241599	0.535018
LEU	C	120	0	0.2471	-0.0065	-0.0019	-0.0238	-0.0071	0.0119	-0.0232	-2.044	0.0270233	0.475909
LEU	C	121	0	0.1398	-0.0026	0.0125	-0.0147	-0.007	0.0097	-0.0089	-2.1513	0.0149097	0.0231063
PRO	C	122	0	0.1386	0.0104	0.0409	-0.0046	0.0067	0.0266	-0.002	-2.1525	0.0275036	0.022094
VAL	C	123	0	0.192	-0.0085	0.0273	-0.0157	-0.0051	0.0192	-0.0093	-2.0991	0.0219349	0.0350946
LEU	C	124	0	0.1062	-0.0116	0.0224	-0.018	-0.0077	0.0161	-0.0068	-2.1849	0.0190982	0.0385743
ARG	C	125	1	0.8923	0.0354	0.1093	-0.1099	0.0135	0.0659	-0.0628	-1.3988	0.0920266	0.0353677
GLU	C	126	-1	-0.2618	-0.0182	-0.0488	0.0092	-0.0113	-0.0298	0.0053	-2.5529	0.0323082	0.0316752
VAL	C	127	0	0.075	-0.0058	0.0048	-0.0165	-0.0036	0.0025	-0.0106	-2.2161	0.0114704	0.0332695
GLY	C	128	0	0.0266	-0.0011	-0.0023	-0.0058	-0.0006	-0.0027	-0.0021	-2.2645	0.00347275	0.0156424
GLU	C	129	-1	-0.1733	-0.0044	-0.0326	0.0266	-0.0016	-0.0214	0.0165	-2.4644	0.0270697	0.0103589
ALA	C	130	0	0.0341	-0.0018	0.0061	-0.0008	-0.0009	0.0037	-0.0008	-2.257	0.00389102	0.0095623
TRP	C	131	0	0.0294	-0.0016	0.0055	-0.0044	-0.0013	0.0049	-0.003	-2.2617	0.00589067	0.0121165
HID	C	132	0	-0.0091	0.0022	0.0029	0.0008	-0.0014	-0.0051	0.0053	-2.3002	0.00748732	0.00716946
ARG	C	133	1	0.163	0.0074	0.027	-0.0119	0.0041	0.0144	-0.0063	-2.1281	0.0162438	0.00889613
GLY	C	134	0	0.0095	0.0021	0.0034	-0.0019	0.0011	0.001	-0.0018	-2.2816	0.00233452	0.00881672
GLU	C	135	-1	-0.106	-0.0088	-0.0202	0.0049	-0.0043	-0.0114	0.0029	-2.3971	0.0125244	0.00763231
ILE	C	136	0	0.0318	0.0023	0.0114	0.0007	0.0019	0.0049	-0.0016	-2.2593	0.00549363	0.00505527
GLY	C	137	0	-0.0548	0.0027	-0.0008	0.0041	0.0004	0.0015	0.0002	-2.3459	0.00156525	0.00594158
VAL	C	138	0	-0.0741	0.0028	-0.003	0.0133	0.001	0.0002	0.0032	-2.3652	0.00335857	0.0209179
ALA	C	139	0	-0.1327	0.0015	-0.0125	0.0227	0.0008	0.0017	0.0065	-2.4238	0.00676609	0.0488895
GLU	C	140	-1	-0.5121	-0.0096	-0.1531	0.0696	-0.0239	-0.0663	0.0517	-2.8032	0.0874059	0.0748458
GLU	C	141	-1	-0.6927	0.0498	-0.0637	0.1511	0.0396	-0.0495	0.1308	-2.9838	0.145351	0.0872393
HIP	C	142	1	0.4996	-0.0106	0.0544	-0.0516	-0.0336	0.0613	-0.1112	-1.7915	0.131347	0.0903479
LEU	C	143	0	-0.4368	0.0842	-0.0689	0.0858	-0.01	-0.055	0.0338	-2.7279	0.0653256	0.0872357
ALA	C	144	0	-0.3693	0.0185	-0.0478	0.0184	-0.0055	-0.0189	0.0105	-2.6604	0.0223094	0.0648787
SER	C	145	0	-0.4136	0.0324	-0.1292	0.0208	0.0207	-0.0685	0.0064	-2.7047	0.071845	0.0510699
THR	C	146	0	-0.0294	-0.0073	-0.0095	-0.046	-0.0279	0.017	-0.0077	-2.3205	0.0335664	0.0432152
PHE	C	147	0	-0.5201	-0.0177	-0.0427	0.0678	-0.0212	0.0264	0.0523	-2.8112	0.0623032	0.170261
LEU	C	148	0	-0.4875	0.035	-0.0165	-0.0017	-0.0163	0.003	0.0201	-2.7786	0.0260519	0.20706
ARG	C	149	1	3.7085	0.2697	1.0365	-0.9481	0.2808	0.5013	-0.3197	1.4174	0.65754	0.453533
ALA	C	150	0	-0.5177	0.1404	0.0837	-0.0283	-0.2014	0.1438	-0.0649	-2.8088	0.255837	0.451805
ARG	C	151	1	10.9359	-0.8085	1.5052	-2.3059	-0.0853	-0.3025	-1.2263	8.6448	1.26594	0.481656
LEU	C	152	0	-0.3021	0.06	-0.0045	-0.029	-0.0354	0.0043	0.0401	-2.5932	0.0536625	20.2454
GLN	C	153	0	0.3301	-0.1128	-0.2039	-0.1312	0.0253	-0.1244	0.1209	-1.961	0.175306	20.2545
GLU	C	154	-1	-19.7867	6.4366	2.2831	5.9695	-99.4754	0.0508	-0.3936	-22.0778	99.4762	20.0299
LEU	C	155	0	0.0647	0.5746	-0.2151	-0.3794	0.096	0.0574	-0.2799	-2.2264	0.301421	21.6385
LEU	C	156	0	-0.5395	0.0903	-0.1274	0.1988	0.1045	0.0955	0.0201	-2.8306	0.142984	22.0336
ASP	C	157	-1	-21.2742	-2.4072	-7.6799	7.3758	-0.0951	-6.4411	4.9048	-23.5653	8.09653	2.6575
LEU	C	158	0	-5.0165	-0.3176	-4.2899	0.5301	-0.5079	-1.315	1.6247	-7.3076	2.15101	3.36216
ALA	C	159	0	-4.9414	-1.9089	2.1466	5.9858	-0.6514	0.0493	2.512	-7.2325	2.59555	3.53248
GLY	C	160	0	-0.5702	-0.5185	-1.3232	-0.3441	-3.8004	0.4157	0.1117	-2.8613	3.8247	1.9671
PHE	C	161	0	-0.3303	-0.3077	0.3288	0.6448	0.3836	0.9125	-0.0971	-2.6214	0.994602	1.62547
PRO	C	162	0	0.1745	-0.1479	-0.0403	-0.5838	-0.0024	-0.1464	0.2264	-2.1166	0.269621	1.11176
PRO	C	163	0	-0.2404	-0.1944	0.0299	0.2296	-0.0941	0.1435	0.4083	-2.5315	0.442895	0.348241
GLY	C	164	0	-0.1233	0.0082	0.0503	0.044	-0.0067	0.0144	-0.0218	-2.4144	0.026972	0.15545
PRO	C	165	0	0.0522	0.0681	0.0007	-0.004	0.0053	-0.0039	0.0027	-2.2389	0.00711266	0.104066
PRO	C	166	0	0.2397	-0.0128	-0.0528	-0.0507	-0.0113	-0.027	-0.0091	-2.0514	0.0306513	0.0169945
VAL	C	167	0	-0.2326	0.0189	0.0002	0.0326	0.0046	0.0028	0.0115	-2.5237	0.0126984	0.013704
LEU	C	168	0	0.1255	-0.0005	-0.0002	-0.0247	-0.0008	-0.0017	-0.0073	-2.1656	0.0075379	0.0149277
VAL	C	169	0	-0.1256	-0.0079	-0.0048	0.0328	-0.0021	0.0025	0.01	-2.4167	0.0105195	0.0106133
THR	C	170	0	0.0867	0.0227	0.0084	-0.0248	0.0065	0.0031	-0.0111	-2.2044	0.0132314	0.00927791
THR	C	171	0	-0.0704	-0.0057	0.0003	0.0185	-0.0025	0.0027	0.0083	-2.3615	0.0090791	0.00831475
PRO	C	172	0	-0.0516	-0.0041	-0.0075	0.0072	-0.0013	-0.0039	0.0044	-2.3427	0.00602163	0.00719024
PRO	C	173	0	-0.0133	0.0027	-0.0039	0.0003	0.0001	-0.0022	-0.0016	-2.3044	0.00272213	0.0234242
GLY	C	174	0	0.021	0.0043	-0.0008	-0.0073	0.0018	-0.0007	-0.0045	-2.2701	0.00489694	0.0301943
GLU	C	175	-1	-0.441	-0.0333	-0.0649	0.0652	-0.0256	-0.064	0.0645	-2.7321	0.0944013	0.0454835
ARG	C	176	1	0.1517	0.0041	0.0429	-0.061	0.0053	0.0258	-0.0339	-2.1394	0.0429295	0.19102
HIP	C	177	1	0.3532	0.0304	0.0779	-0.0212	0.0213	0.0736	-0.0305	-1.9379	0.0824676	0.19441
GLU	C	178	-1	-3.1791	-0.0683	-0.7529	0.948	0.0169	-0.4506	0.5746	-5.4702	0.730405	0.18319
ILE	C	179	0	-0.3347	0.0268	-0.002	0.0289	0.0061	-0.006	0.0201	-2.6258	0.0218454	0.17676
GLY	C	180	0	-0.137	0.0194	-0.0341	0.0488	0.0024	-0.0257	0.0283	-2.4281	0.0383033	0.16592
ALA	C	181	0	-0.0809	0.0239	0.007	0.0098	0.0041	0.0071	0.007	-2.372	0.0107805	0.025466
MET	C	182	0	-0.0287	0.0415	-0.0262	0.0097	0.0227	-0.0089	0.0143	-2.3198	0.0282664	0.0246796
LEU	C	183	0	-0.277	0.0138	0.0005	-0.0053	-0.0043	0.0024	0.0277	-2.5681	0.0281343	0.0246376
ALA	C	184	0	-0.11	0.0045	0.0086	0.0032	-0.0033	0.0124	0.0125	-2.4011	0.0179137	0.0598432
ALA	C	185	0	-0.1302	-0.0084	-0.0019	0.0465	0.0022	0.0345	0.016	-2.4213	0.0380932	0.0677591
TYR	C	186	0	0.1332	-0.0418	0.1328	-0.1739	-0.1813	0.0411	-0.0184	-2.1579	0.186809	0.0741745
HID	C	187	0	-0.0294	0.0838	-0.1066	-0.0141	0.063	0.0093	-0.0234	-2.3205	0.0678458	0.144711
LEU	C	188	0	-0.2488	0.0757	-0.0063	0.1637	0.0294	0.0302	-0.043	-2.5399	0.0602113	1.21724
ARG	C	189	1	7.7297	-0.5583	0.4886	-0.0583	-0.1929	0.125	-0.2907	5.4386	0.370597	1.47774
ARG	C	190	1	-7.2663	7.4707	-5.5112	8.9415	1.7535	4.3514	-2.6755	-9.5574	5.40072	1.50662
LYS	C	191	1	1.351	-1.2924	-0.5742	1.2846	-1.2129	-0.4395	0.7442	-0.9401	1.48934	1.50091
GLY	C	192	0	1.704	0.1664	0.2055	-0.5495	-0.0189	-0.0011	-0.2114	-0.5871	0.212246	1.42903
VAL	C	193	0	-0.7569	-0.0244	-0.0075	0.16	-0.0115	-0.0003	0.0295	-3.048	0.0316637	0.354698
PRO	C	194	0	0.1377	-0.0167	-0.011	-0.0126	0.0009	-0.0106	-0.0034	-2.1534	0.0111683	0.0598742
ALA	C	195	0	-0.4684	0.0563	0.0148	0.0371	0.0211	0.0097	0.0175	-2.7595	0.0290783	0.0291788
LEU	C	196	0	0.3514	-0.0582	-0.037	-0.0607	-0.0082	-0.0108	-0.0069	-1.9397	0.0152148	0.0377411
TYR	C	197	0	-0.2274	-0.0173	-0.0742	0.0558	0.0283	-0.0402	-0.0322	-2.5185	0.0587688	0.0419541
LEU	C	198	0	0.0909	-0.105	-0.0653	0.0096	-0.0671	-0.0322	0.0027	-2.2002	0.0744751	0.0388185
GLY	C	199	0	0.0475	0.0429	0.0027	-0.0307	0.0123	-0.0034	-0.0296	-2.2436	0.0322337	0.0468181
PRO	C	200	0	-0.0119	-0.0283	0.01	-0.0071	-0.0098	0.0087	-0.0028	-2.303	0.0134004	0.0361391
ASP	C	201	-1	-0.2288	-0.0616	-0.0183	0.0911	-0.0265	0.0019	0.0484	-2.5199	0.0552125	0.022484
THR	C	202	0	-0.0648	0.0029	-0.0008	0.0143	0.0008	0.0018	0.005	-2.3559	0.00537401	0.0175141
PRO	C	203	0	-0.0716	-0.0012	0.0044	0.0113	0.0001	0.0019	0.0059	-2.3627	0.00619919	0.0154833
LEU	C	204	0	-0.0348	0.0023	0.0067	0.0079	0.001	0.0027	0.0068	-2.3259	0.00738444	0.009294
PRO	C	205	0	-0.0058	0.0006	0.0028	0.0068	0.0006	0.0017	0.0027	-2.2969	0.00324654	0.00896378
ASP	C	206	-1	-0.0823	-0.0249	0.0239	0.0522	-0.0027	0.0127	0.0205	-2.3734	0.0242658	0.00923377
LEU	C	207	0	-0.0148	0.0023	0.0102	0.0042	0.0009	0.0036	0.0003	-2.3059	0.0037229	0.008733
ARG	C	208	1	0.0005	0.0011	-0.0064	-0.0069	-0.0053	-0.0037	0.0039	-2.2906	0.00754917	0.0100859
ALA	C	209	0	0.0156	0.0021	-0.0017	-0.0026	-0.0002	-0.0023	-0.0043	-2.2755	0.00488057	0.00610382
LEU	C	210	0	0.068	0.0011	0.0026	-0.0194	-0.0031	0.0006	-0.0095	-2.2231	0.010011	0.00640499
ALA	C	211	0	0.019	0.0014	0.0011	-0.0032	-0.0027	-0.0012	-0.0032	-2.2721	0.00435546	0.0157449
ARG	C	212	1	0.0073	-0.0005	-0.0063	-0.002	-0.0003	-0.005	-0.0015	-2.2838	0.00522877	0.016652
ARG	C	213	1	0.2043	0.0106	-0.1007	-0.0813	-0.0107	-0.0494	-0.0197	-2.0868	0.0542489	0.0157001
LEU	C	214	0	0.0513	-0.0007	-0.0034	-0.0111	-0.0057	-0.0024	-0.0071	-2.2398	0.00941594	0.0162621
GLY	C	215	0	0.0325	0.001	0.0026	-0.009	-0.0038	0.0015	-0.0033	-2.2586	0.00525167	0.0161939
ALA	C	216	0	0.0599	-0.0221	-0.0096	-0.0004	-0.0057	-0.0042	0.0011	-2.2312	0.00716519	0.00608384
GLY	C	217	0	0.0055	-0.0159	-0.0026	0.0084	-0.0024	0.0007	0.0042	-2.2856	0.00488774	0.00529262
ALA	C	218	0	-0.0494	0.0086	0.0071	0.0069	0.0022	0.0028	0.001	-2.3405	0.00369865	0.00567644
VAL	C	219	0	0.0869	-0.0034	0.0054	-0.0148	-0.0014	0.0009	-0.0052	-2.2042	0.00545985	0.00586747
VAL	C	220	0	-0.0728	0.0007	-0.0009	0.0177	0.0001	0.001	0.0071	-2.3639	0.00717077	0.00709954
LEU	C	221	0	0.0203	-0.0059	0.0079	-0.0097	-0.0016	0.0043	-0.0067	-2.2708	0.00812034	0.00663981
SER	C	222	0	-0.0296	0.0069	-0.0182	0.0045	0.0039	-0.0101	0.0022	-2.3207	0.0110481	0.00571989
ALA	C	223	0	-0.0086	0.0019	0.0006	0.0019	0.0012	0.0006	0.0004	-2.2997	0.0014	0.00481223
VAL	C	224	0	0.0316	0.0026	0.0004	-0.0007	0.0003	0.0001	0.0008	-2.2595	0.000860233	0.00359065
LEU	C	225	0	-0.0275	0.001	-0.0025	0.0044	-0.0001	-0.0004	0.0026	-2.3186	0.00263249	0.00328135
SER	C	226	0	0.0018	0.0004	-0.0009	0.0024	0	-0.0018	0.0009	-2.2893	0.00201246	0.00341074
GLU	C	227	-1	-0.0751	-0.0035	-0.0077	0.0149	-0.0026	-0.0036	0.0084	-2.3662	0.00950158	0.00355492
PRO	C	228	0	0.0173	-0.0006	0.0034	-0.0027	0.0003	0.0011	-0.0017	-2.2738	0.00204695	0.00409313
LEU	C	229	0	0.0105	-0.0014	0.002	-0.001	-0.0009	0.0005	-0.0012	-2.2806	0.00158114	0.00416435
ARG	C	230	1	0.0336	0.0021	0.0029	-0.0072	0.0008	0.0033	-0.0041	-2.2575	0.00532353	0.00268212
ALA	C	231	0	0.0079	0.0013	0.001	-0.0028	0.0004	0.0004	-0.0023	-2.2832	0.00236854	0.00267918
LEU	C	232	0	0.008	0.001	-0.001	-0.0012	0.0008	-0.0007	-0.0018	-2.2831	0.00209045	0.0028471
PRO	C	233	0	-0.009	-0.0001	-0.0001	0.0029	-0.0002	-0.0003	0.002	-2.3001	0.00203224	0.00215442
ASP	C	234	-1	-0.0086	-0.0012	0	0.0031	-0.0001	0.0003	0.0024	-2.2997	0.00242074	0.00238753
GLY	C	235	0	0.0035	-0.0016	0.001	-0.0007	-0.0012	0.0009	-0.0011	-2.2876	0.00186011	0.00250944
ALA	C	236	0	0.0073	-0.0015	0.0034	0.0007	-0.0009	0.0032	-0.0012	-2.2838	0.00353412	0.00297431
LEU	C	237	0	-0.0047	0.0038	0.0014	0.0016	0.0026	-0.0007	0.0002	-2.2958	0.0027	0.00361249
LYS	C	238	1	0.0051	0.0026	-0.0012	-0.0039	0.0019	-0.0004	-0.0039	-2.286	0.0043566	0.00421883
ASP	C	239	-1	-0.0002	0.005	0.0059	0.0008	0.0034	0.0012	0.0043	-2.2913	0.0056116	0.00427227
LEU	C	240	0	0.0126	0.0014	0.011	0.0001	0.001	0.0042	-0.0023	-2.2785	0.00489183	0.00400208
ALA	C	241	0	-0.0027	0.0022	-0.0053	0.0014	0.0026	-0.0025	0.0012	-2.2938	0.00380132	0.00727347
PRO	C	242	0	-0.0035	-0.0038	-0.0033	0.0018	-0.0001	-0.0009	0.001	-2.2946	0.00134907	0.0070025
ARG	C	243	1	-0.0245	-0.0105	-0.0346	-0.0073	-0.0105	-0.0118	-0.0134	-2.3156	0.0207135	0.00632942
VAL	C	244	0	0.0429	-0.0028	0.0058	-0.0049	0.0002	0.0032	-0.0028	-2.2482	0.00425676	0.00661797
PHE	C	245	0	-0.0334	0.0011	-0.006	0.0018	0	-0.0013	0.0008	-2.3245	0.00152643	0.00681248
LEU	C	246	0	0.0124	0.0055	0.004	0.0022	0.0042	0.0019	0.0025	-2.2787	0.00524404	0.00297111
GLY	C	247	0	0.0188	0.0023	-0.0024	0.0008	0.0013	-0.0017	0.0009	-2.2723	0.00232164	0.00452799
GLY	C	248	0	0.0395	-0.0013	0.001	-0.0011	-0.0011	0.0009	-0.0005	-2.2516	0.00150665	0.00492184
GLN	C	249	0	-0.0085	-0.0077	-0.0007	-0.0135	-0.0013	-0.0061	-0.0103	-2.2996	0.0120412	0.00460543
GLY	C	250	0	0.0392	0.0014	0.0042	-0.0015	0.0013	0.0027	-0.0018	-2.2519	0.00349571	0.00458697
ALA	C	251	0	-0.0067	0.0018	-0.0026	0.0029	0.0018	-0.0024	0.0021	-2.2978	0.00366197	0.00443926
GLY	C	252	0	-0.0086	0.0019	-0.0007	0.0022	0.0013	-0.0002	0.0018	-2.2997	0.00222935	0.00329182
PRO	C	253	0	0.0019	0.0004	0.0005	-0.0007	0.0007	0.0003	-0.0001	-2.2892	0.000768115	0.00456752
GLU	C	254	-1	-0.0566	0.0036	-0.001	0.0131	0.0025	-0.001	0.0057	-2.3477	0.00630397	0.00405053
GLU	C	255	-1	-0.0484	0.0046	-0.0094	0.0144	0.0022	-0.0055	0.0079	-2.3395	0.00987421	0.0043425
ALA	C	256	0	0.0039	-0.0011	0.0007	0.0004	-0.0008	0.0004	0.0006	-2.2872	0.00107703	0.00596257
ARG	C	257	1	0.0346	0	-0.0004	-0.0074	0.0004	0.0007	-0.0036	-2.2565	0.00368917	0.00500772
ARG	C	258	1	0.0429	-0.0009	0.0073	-0.0127	0.0008	0.0045	-0.0076	-2.2482	0.00886848	0.00308187
LEU	C	259	0	0.0043	-0.001	0.0012	-0.0001	-0.0008	0.0013	-0.0001	-2.2868	0.00152971	0.0035942
GLY	C	260	0	0.0042	0.0004	0.0018	-0.0017	0.0001	-0.0001	-0.0002	-2.2869	0.000244949	0.00798191
ALA	C	261	0	0.0216	-0.0017	-0.0038	-0.0064	-0.001	-0.0018	-0.003	-2.2695	0.00363868	0.00716194
GLU	C	262	-1	-0.108	0.0207	0.014	0.0309	0.0118	0.0045	0.0223	-2.3991	0.0256277	0.00749631
TYR	C	263	0	0.0266	0.0055	0.0071	-0.0055	0.0025	0.0025	-0.0032	-2.2645	0.00476865	0.0169027
MET	C	264	0	-0.0222	-0.006	-0.0044	0.0045	-0.001	-0.0005	0.003	-2.3133	0.00320156	0.043114
GLU	C	265	-1	-0.4219	0.0142	-0.0302	0.0927	0.0071	-0.0152	0.0442	-2.713	0.0472767	0.0456435
ASP	C	266	-1	-0.7648	0.1066	-0.0432	0.1598	0.0892	-0.052	0.0865	-3.0559	0.134696	0.111975
LEU	C	267	0	-0.0132	0.0219	0.0111	0.0124	0.007	0.0219	0.0306	-2.3043	0.0382749	0.113235
LYS	C	268	1	2.904	-0.1832	-0.0122	-0.4214	-0.2332	0.0294	-0.2407	0.6129	0.336427	0.109239
GLY	C	269	0	0.0578	0.0031	-0.0001	-0.0124	0.0048	-0.0018	-0.008	-2.2333	0.00950158	0.0902038
LEU	C	270	0	0.1745	-0.0131	0.0173	-0.0257	-0.0033	0.0046	-0.0267	-2.1166	0.0272936	0.105205
ALA	C	271	0	0.1789	-0.0459	-0.0021	-0.0273	-0.0224	-0.015	-0.0289	-2.1122	0.0395218	0.039901
GLU	C	272	-1	-0.335	0.0866	0.1379	0.0206	0.0939	0.0513	0.0372	-2.6261	0.113282	0.0411623
ALA	C	273	0	0.0553	-0.0128	-0.0054	-0.0102	-0.0057	-0.0033	-0.0074	-2.2358	0.00990656
LEU	C	274	-1	0.1297	-0.0379	0.0411	-0.01	-0.0012	0.0083	0.0134	-2.1614	0.0158079
ASP	D	82	0	0.0017	0.0084	0.0119	0.0017	0.0014	0.0127	0.0015	-2.2894	0.0128647
LEU	D	83	0	-0.0613	-0.01	0.0164	0.0011	-0.0009	0.0084	0.0038	-2.3524	0.00926337
GLY	D	84	0	-0.0681	-0.0232	0.015	0.0096	-0.0102	0.0081	0.003	-2.3592	0.013366	0.0110944
THR	D	85	0	-0.0301	-0.0003	0.0076	0.0101	0.0032	0.0028	0.0043	-2.3212	0.00604731	0.0119694
GLY	D	86	0	-0.0355	0.0056	0.0301	0.0056	0.0069	0.0119	-0.0022	-2.3266	0.0139305	0.0127981
LEU	D	87	0	-0.1422	-0.0019	0.0341	0.0248	0.0058	0.0146	0.0071	-2.4333	0.0172398	0.0158022
LEU	D	88	0	-0.1383	-0.0071	0.0251	0.0187	-0.0015	0.0105	0.0082	-2.4294	0.0134067	0.0180546
GLU	D	89	-1	-0.0659	-0.0047	0.05	0.0452	0.0164	0.023	0.0028	-2.357	0.0283866	0.0195889
ALA	D	90	0	0.0022	0.037	0.0059	0.0202	0.0172	-0.0004	0.0019	-2.2889	0.0173092	0.016661
LEU	D	91	0	-0.0681	0.0373	0.0234	0.0259	0.0188	0.0099	0.0039	-2.3592	0.0216023	0.0323004
LEU	D	92	0	-0.036	-0.002	-0.0034	-0.0036	-0.0024	-0.0006	0.0008	-2.3271	0.0026	0.0330729
ARG	D	93	1	0.3442	-0.0038	-0.1734	-0.0859	-0.0518	-0.0749	-0.0099	-1.9469	0.0916038	0.0900093
GLY	D	94	0	0.1218	0.0815	0.0448	0.0271	0.028	0.016	0.0001	-2.1693	0.0322492	0.11366
ASP	D	95	-1	-1.2766	0.0876	0.4739	0.2279	0.2129	0.1974	0.0831	-3.5677	0.301991	0.139907
LEU	D	96	0	-0.1425	-0.2853	0.0368	-0.1564	-0.1302	0.0398	-0.032	-2.4336	0.139857	0.12974
ALA	D	97	0	-0.3941	-0.1753	-0.051	-0.0796	-0.1093	-0.006	-0.077	-2.6852	0.133834	0.131102
GLY	D	98	0	-0.0508	-0.0284	0.0031	-0.0321	-0.0237	0.0331	0.0022	-2.3419	0.0407694	0.429396
ALA	D	99	0	0.5231	0.0193	-0.1103	-0.1041	-0.0119	-0.035	-0.0126	-1.768	0.039056	0.408693
GLU	D	100	-1	-9.3278	-3.2158	2.6916	1.1812	-0.5903	1.6864	0.1553	-11.6189	1.79347	0.388713
ALA	D	101	0	0.1883	-0.0316	-0.1812	-0.0032	0.0188	0.0185	-0.025	-2.1028	0.0363413	0.418485
LEU	D	102	0	0.2006	0.0326	-0.0883	-0.0016	-0.0221	-0.0236	-0.0103	-2.0905	0.0339332	13.836
PHE	D	103	0	0.2679	0.1543	-0.0687	0.0342	-0.0588	-0.1142	-0.1395	-2.0232	0.189629	13.5125
ARG	D	104	1	-4.6601	4.0469	0.366	6.2778	10.6675	19.906	-63.2136	-6.9512	67.1268	13.5296
ARG	D	105	1	0.4161	0.0855	-0.1958	0.0447	-0.0646	-0.1533	0.0575	-1.875	0.176012	13.7464
GLY	D	106	0	-0.2306	-0.0253	0.1039	0.1074	0.1051	0.0551	0.0276	-2.5217	0.121835	14.4456
LEU	D	107	0	-0.6407	-1.1293	0.9535	0.286	0.5898	0.7828	0.5371	-2.9318	1.11764	1.02949
ARG	D	108	1	0.6451	0.6203	-0.1775	0.142	-2.2274	2.1378	2.0136	-1.646	3.68593	1.00746
PHE	D	109	0	-0.0652	-0.0345	0.0396	-0.0051	0.0254	-0.0047	0.0381	-2.3563	0.0460311	1.0363
TRP	D	110	0	-0.0724	-0.0514	0.0095	-0.0227	-0.0553	0.0357	0.0016	-2.3635	0.0658418	0.838104
GLY	D	111	0	0.6435	0.3579	-0.1635	-0.1896	0.0861	-0.1229	-0.2197	-1.6476	0.266056	0.155523
PRO	D	112	0	0.5552	0.1386	0.0669	0.0527	0.0065	0.1203	0.0391	-1.7359	0.126662	0.156857
GLU	D	113	-1	-1.7275	-0.4536	0.2478	0.1851	-0.0969	0.2327	0.1049	-4.0186	0.273025	0.157191
GLY	D	114	0	0.0338	-0.0125	-0.0111	-0.0159	-0.0297	0.0034	-0.0434	-2.2573	0.0526992	0.109787
VAL	D	115	0	-0.0686	-0.0633	-0.0156	-0.0192	-0.0639	0.0035	0.0215	-2.3597	0.0675108	0.0867712
LEU	D	116	0	0.0446	0.0071	-0.012	-0.0242	-0.0248	-0.0139	-0.0059	-2.2465	0.0290355	0.0384382
GLU	D	117	-1	-0.095	-0.0195	0.0154	0.0166	-0.0061	0.004	0.009	-2.3861	0.0115849	0.0325004
HIP	D	118	1	0.0797	-0.0133	-0.0282	-0.0098	-0.0307	-0.0064	-0.0002	-2.2114	0.0313606	0.0238242
LEU	D	119	0	-0.0364	-0.0154	0.0036	0.0295	-0.0041	0.0108	0.0199	-2.3275	0.02301	0.0200025
LEU	D	120	0	-0.026	-0.0148	-0.0099	0.0224	-0.0116	0.0033	0.0209	-2.3171	0.0241301	0.0182448
LEU	D	121	0	-0.0214	-0.0059	-0.0028	0.0047	-0.0078	0.0007	0.0061	-2.3125	0.00992673	0.0136056
PRO	D	122	0	0.0034	-0.003	-0.0012	0.0002	-0.0019	0.0014	0.0015	-2.2877	0.00279643	0.0109767
VAL	D	123	0	0.0388	0.0119	-0.0061	0.0062	0.0047	-0.0019	0.0064	-2.2523	0.00816456	0.00954041
LEU	D	124	0	0.0269	0.0098	-0.0095	-0.0013	0.0015	-0.0088	0.0042	-2.2642	0.0098656	0.00909208
ARG	D	125	1	0.0866	0.0299	-0.0255	-0.0023	0.0114	-0.0121	0.0033	-2.2045	0.0169487	0.010078
GLU	D	126	-1	-0.0212	-0.0048	0.0112	0.0052	-0.0011	0.0069	0.0032	-2.3123	0.00768505	0.00895457
VAL	D	127	0	0.0491	0.0132	0.005	-0.0055	0.0066	0.0013	-0.0038	-2.242	0.00772593	0.00776809
GLY	D	128	0	0.0031	0.0023	0.0024	0.0014	0.0012	0.0019	0.0012	-2.288	0.00254755	0.00503743
GLU	D	129	-1	-0.0323	-0.0072	0.0062	0.0068	-0.0023	0.0027	0.0017	-2.3234	0.00393319	0.00485881
ALA	D	130	0	0.021	0.0044	-0.0036	-0.0032	0.0023	-0.0019	-0.0014	-2.2701	0.00329545	0.00476882
TRP	D	131	0	0.0212	0.0038	-0.0022	-0.0073	0.0023	-0.0022	-0.006	-2.2699	0.00679191	0.00530697
HID	D	132	0	-0.0072	-0.0019	-0.001	0	-0.0043	0.0009	0.0058	-2.2983	0.00727599	0.00488966
ARG	D	133	1	0.0217	0.0052	-0.008	-0.0037	0.0002	-0.0052	-0.0006	-2.2694	0.00523832	0.00520484
GLY	D	134	0	0.0065	0.0001	-0.0004	-0.003	0.0006	-0.0004	-0.0017	-2.2846	0.00184662	0.00515305
GLU	D	135	-1	-0.0017	0.0014	0.0059	-0.0019	0.0016	0.0034	-0.0031	-2.2928	0.00487134	0.00440042
ILE	D	136	0	0.03	0.0003	-0.0102	-0.0093	0.0002	-0.005	-0.0042	-2.2611	0.00653299	0.00501865
GLY	D	137	0	-0.0618	-0.0098	-0.0023	0.0058	-0.0033	0.0009	0.0008	-2.3529	0.00351283	0.00846246
VAL	D	138	0	-0.0854	-0.0116	-0.0106	0.0137	-0.0049	-0.0021	0.0064	-2.3765	0.00832947	0.026103
ALA	D	139	0	-0.1999	-0.0199	-0.0134	0.0385	-0.0075	-0.001	0.0175	-2.491	0.0190657	0.0606653
GLU	D	140	-1	-0.4976	-0.0426	0.0717	0.1776	-0.0045	0.0365	0.0855	-2.7887	0.0930739	0.0916029
GLU	D	141	-1	-0.6567	-0.1542	-0.0818	0.133	-0.1227	-0.0717	0.1094	-2.9478	0.179345	0.123684
HIP	D	142	1	0.54	0.0703	0.0183	-0.0644	0.1108	0.0639	-0.0931	-1.7511	0.158201	0.126124
LEU	D	143	0	-0.6658	-0.2831	-0.014	0.1108	-0.1624	0.0009	0.0458	-2.9569	0.168737	0.124133
ALA	D	144	0	-0.3481	-0.0747	0.0286	0.0163	-0.0278	0.0143	-0.0001	-2.6392	0.0312624	0.108969
SER	D	145	0	-0.2379	-0.0719	0.0704	0.0024	-0.0547	0.0483	-0.0398	-2.529	0.0831205	0.0953876
THR	D	146	0	0.2272	0.003	0.0848	-0.0177	0.0248	0.0854	0.053	-2.0639	0.103524	0.0712189
PHE	D	147	0	-0.0527	-0.0197	-0.0305	-0.1133	0.0312	-0.0331	-0.078	-2.3438	0.0902942	0.223255
LEU	D	148	0	-0.1253	-0.0295	0.0687	-0.0752	-0.002	0.0049	-0.0476	-2.4164	0.0478933	0.238862
ARG	D	149	1	3.2504	0.699	-0.0251	-1.2773	0.429	-0.2745	-0.6058	0.9593	0.791445	0.329622
ALA	D	150	0	-0.3085	-0.2085	0.2632	0.0631	0.1117	0.093	-0.0696	-2.5996	0.161152	0.325323
ARG	D	151	1	6.0576	1.7488	-0.1219	0.6244	0.2547	0.2722	0.4143	3.7665	0.557323	0.399562
LEU	D	152	0	-0.0208	0.0019	0.1017	-0.0005	0.0193	0.0649	-0.0122	-2.3119	0.0687993	0.836191
GLN	D	153	0	-0.2983	0.1467	-0.2515	0.1014	-0.1056	-0.3375	0.2249	-2.5894	0.419091	0.834892
GLU	D	154	-1	-5.3767	-4.2658	0.8571	-0.4555	-1.4841	-1.2798	-2.2378	-7.6678	2.97459	0.72832
LEU	D	155	0	-0.9435	-0.291	-0.0747	0.132	-0.0878	0.1272	0.0055	-3.2346	0.154657	0.812443
LEU	D	156	0	0.1806	0.016	-0.0244	-0.0946	-0.024	0.0017	-0.0044	-2.1105	0.0244591	1.94337
ASP	D	157	-1	-7.8202	-0.3592	-1.5579	-0.3115	-0.1859	-0.1918	-0.4101	-10.1113	0.489416	1.3886
LEU	D	158	0	-1.083	-0.3473	-1.9014	1.0697	0.9289	0.5118	5.9804	-3.3741	6.07371	1.38199
ALA	D	159	0	0.3793	0.0345	-0.0172	-0.0289	0.0867	0.1163	-0.1388	-1.9118	0.200769	1.38793
GLY	D	160	0	0.3352	0.082	0.0556	0.1077	0.0762	0.0359	0.0877	-1.9559	0.1216	1.29345
PHE	D	161	0	-0.1076	-0.0027	-0.1074	0.0266	-0.0132	-0.0457	0.0259	-2.3987	0.0541622	0.0807206
PRO	D	162	0	-0.1107	0.0205	-0.0443	-0.0158	-0.0019	-0.0166	-0.0032	-2.4018	0.0170121	0.0421498
PRO	D	163	0	-0.0295	-0.0258	0.005	-0.0052	-0.0096	0.0028	-0.0011	-2.3206	0.0100603	0.0196885
GLY	D	164	0	-0.0708	0.001	-0.0165	-0.0065	-0.0038	-0.0068	-0.0014	-2.3619	0.00791454	0.0110919
PRO	D	165	0	-0.0019	-0.0243	0.0086	-0.0016	-0.0074	0.0056	-0.0005	-2.293	0.00929355	0.00943178
PRO	D	166	0	0.1309	0.0111	0.028	0.0121	0.0055	0.0096	0.0016	-2.1602	0.011179	0.00856689
VAL	D	167	0	-0.1426	-0.0198	-0.0145	0.0038	-0.0068	-0.0039	0.0038	-2.4337	0.00871149	0.00876712
LEU	D	168	0	0.0948	0.0074	0.0146	-0.0098	0.0027	0.0031	-0.004	-2.1963	0.00573585	0.00804824
VAL	D	169	0	-0.1057	-0.0019	-0.016	0.0186	-0.0018	-0.0056	0.0067	-2.3968	0.00891572	0.00751526
THR	D	170	0	0.0778	-0.0077	0.0112	-0.0177	-0.0012	0.002	-0.0052	-2.2133	0.00569912	0.00630135
THR	D	171	0	-0.0675	-0.0003	-0.0133	0.0122	-0.0012	-0.0056	0.0063	-2.3586	0.00851411	0.00550404
PRO	D	172	0	-0.0353	-0.0021	-0.0002	0.0066	-0.0016	0.0009	0.0019	-2.3264	0.00264197	0.00396989
PRO	D	173	0	-0.0019	-0.0022	0.0014	-0.0001	0.0004	0.0013	-0.0011	-2.293	0.00174929	0.01315
GLY	D	174	0	0.013	-0.0004	0.0016	-0.002	-0.0003	-0.0011	0.0005	-2.2781	0.00124499	0.0146108
GLU	D	175	-1	-0.2414	-0.0178	-0.0008	0.0434	-0.02	0.0025	0.0475	-2.5325	0.0515994	0.0173316
ARG	D	176	1	0.1177	0.0224	0.0208	-0.045	0.0085	0.0074	-0.0111	-2.1734	0.0158183	0.0691082
HID	D	177	0	0.0059	-0.0225	-0.0011	-0.0017	-0.015	0.0062	-0.0007	-2.2852	0.0162459	0.0727781
GLU	D	178	-1	-1.9755	-0.1051	-0.3434	0.5973	-0.0284	-0.1904	0.1757	-4.2666	0.260632	0.0664618
ILE	D	179	0	-0.1823	-0.0215	0.0032	0.0094	-0.0023	0.0176	0.0083	-2.4734	0.0195944	0.0662434
GLY	D	180	0	-0.0769	-0.041	0.0024	0.0082	-0.0149	0.0104	-0.0084	-2.368	0.0200182	0.0651018
ALA	D	181	0	-0.0425	-0.0085	-0.0041	-0.0203	0.0039	0.0001	-0.0142	-2.3336	0.0147262	0.0146652
MET	D	182	0	0.0346	-0.0019	-0.0125	0.0103	0.0104	-0.0015	0.0008	-2.2565	0.010538	0.0118018
LEU	D	183	0	-0.1561	-0.0165	0.0012	-0.0008	-0.0021	0.0073	0.0037	-2.4472	0.00844926	0.00946164
ALA	D	184	0	-0.016	0.003	-0.0008	-0.0154	0.0043	0.0006	-0.003	-2.3071	0.00527731	0.0731439
ALA	D	185	0	0.0366	0.0033	-0.016	-0.0247	0.0005	-0.0083	-0.0002	-2.2545	0.00831745	0.0759907
TYR	D	186	0	-0.3293	-0.0506	-0.0397	0.033	-0.1787	-0.0956	0.2644	-2.6204	0.333137	0.0759603
HID	D	187	0	0.0273	-0.0009	0.0131	0.0109	-0.0042	0.0079	0.0231	-2.2638	0.0247722	0.131572
LEU	D	188	0	0.0846	0.0096	-0.0015	-0.0149	0.0042	-0.006	-0.0039	-2.2065	0.00829759	0.262326
ARG	D	189	1	5.0537	0.6377	0.2643	-0.0713	0.2629	-0.0454	-0.0954	2.7626	0.283335	0.203642
ARG	D	190	1	1.372	0.3531	-0.0771	-0.1628	-0.4382	-0.2724	-0.4149	-0.9191	0.66209	0.200786
LYS	D	191	1	0.5735	0.139	-0.0059	-0.0018	0.0198	-0.0014	0.0344	-1.7176	0.039716	0.200978
GLY	D	192	0	0.1782	0.0196	-0.0032	0.0001	0.0029	-0.0081	-0.006	-2.1129	0.010489	0.146401
VAL	D	193	0	-0.2199	-0.0204	-0.0031	0.0038	-0.0043	0.0057	0.0059	-2.511	0.00926229	0.0175109
PRO	D	194	0	0.0859	0.0157	0.0083	0.0004	0.0084	0.0062	-0.0004	-2.2052	0.010448	0.0141441
ALA	D	195	0	-0.2802	-0.0424	-0.0177	-0.0033	-0.0165	-0.0047	0.0041	-2.5713	0.0176394	0.0227586
LEU	D	196	0	0.2543	0.0523	0.0448	0.0039	0.015	0.0143	-0.0097	-2.0368	0.0228819	0.0249673
TYR	D	197	0	-0.184	-0.0186	-0.0466	0.0807	-0.0184	-0.0305	0.04	-2.4751	0.0535613	0.0257094
LEU	D	198	0	0.0112	0.0372	0.013	0.039	0.0161	0.0087	0.0088	-2.2799	0.0203062	0.0239382
GLY	D	199	0	0.0129	-0.033	-0.0011	-0.0065	-0.0112	-0.007	0.0051	-2.2782	0.014158	0.026977
PRO	D	200	0	-0.037	0.0149	-0.0026	0.0081	0.0023	-0.0025	0.0081	-2.3281	0.00878351	0.0167595
ASP	D	201	-1	-0.2206	0.0071	-0.0452	0.0745	-0.0013	-0.0147	0.0351	-2.5117	0.0380761	0.013113
THR	D	202	0	-0.0403	-0.0045	-0.0048	0.0048	-0.0014	-0.0004	0.002	-2.3314	0.00247386	0.0107432
PRO	D	203	0	-0.0515	-0.0012	-0.0065	0.0033	-0.0003	-0.0015	0.0014	-2.3426	0.00207364	0.00956473
LEU	D	204	0	-0.0266	-0.0015	-0.0043	-0.001	-0.001	-0.0017	-0.0012	-2.3177	0.00230868	0.00682639
PRO	D	205	0	-0.0063	-0.0016	-0.0062	0.0016	-0.0008	-0.0024	0.0014	-2.2974	0.00289137	0.0071013
ASP	D	206	-1	-0.1177	0.0026	-0.0499	0.0289	-0.0002	-0.0184	0.016	-2.4088	0.0243844	0.00842346
LEU	D	207	0	-0.0198	-0.0026	-0.0072	-0.0022	-0.0021	-0.0032	-0.0004	-2.3109	0.00384838	0.00847903
ARG	D	208	1	0.0239	-0.0046	0.0173	-0.0113	-0.0001	0.0071	-0.005	-2.2672	0.00868447	0.00874479
ALA	D	209	0	0.0087	0.0015	0.0008	-0.001	0.0022	-0.0013	0.0004	-2.2824	0.0025865	0.00426034
LEU	D	210	0	0.034	0.0031	0.0033	-0.0087	0.0009	-0.001	-0.004	-2.2571	0.00422019	0.00483305
ALA	D	211	0	-0.0022	-0.0014	-0.001	-0.0003	-0.0015	-0.0012	-0.0004	-2.2933	0.00196214	0.0155557
ARG	D	212	1	0.0492	0.0009	0.0104	-0.0086	0.0022	0.0039	-0.005	-2.2419	0.00671193	0.0154958
ARG	D	213	1	0.2071	0.0154	0.0763	-0.0011	0.0151	0.0604	-0.0022	-2.084	0.0622978	0.0149767
LEU	D	214	0	0.0216	0.0034	0.0071	0	0.0015	0.0017	0.0003	-2.2695	0.00228692	0.0156264
GLY	D	215	0	0.0021	0.0008	0.0022	-0.0047	-0.0002	0.0002	-0.0016	-2.289	0.00162481	0.0147518
ALA	D	216	0	0.0574	0.0134	0.0022	0.0073	0.0049	0.0005	0.0017	-2.2337	0.00521057	0.00295222
GLY	D	217	0	0.0226	0.0067	-0.0001	0.0035	0.0021	-0.0005	0.0009	-2.2685	0.0023388	0.00330428
ALA	D	218	0	-0.0407	-0.005	-0.0065	-0.0002	-0.0018	-0.0021	0.0018	-2.3318	0.0033	0.00388198
VAL	D	219	0	0.0534	0.006	0.0046	-0.0066	0.0026	0.0011	-0.0029	-2.2377	0.00404722	0.00378327
VAL	D	220	0	-0.0576	-0.0048	-0.0101	0.0073	-0.0016	-0.0025	0.0034	-2.3487	0.00451331	0.0101884
LEU	D	221	0	0.0229	0.0053	0.0031	-0.009	0.0002	0.0014	-0.0045	-2.2682	0.00471699	0.00985463
SER	D	222	0	0.0232	0.0254	0.0049	-0.0051	0.0309	0.0036	-0.0146	-2.2679	0.0343647	0.00914716
ALA	D	223	0	0.0023	-0.0002	0.0007	0.0006	0.0005	0.0004	0.0015	-2.2888	0.00163095	0.00841063
VAL	D	224	0	0.019	0.0006	0.0004	-0.0014	0	0.0005	0.0001	-2.2721	0.000509902	0.00769439
LEU	D	225	0	-0.0085	-0.0008	-0.0008	0.0004	-0.0002	-0.0008	-0.0001	-2.2996	0.000830662	0.00122791
SER	D	226	0	-0.0034	-0.001	0.0003	-0.0004	-0.0007	0.0004	-0.0008	-2.2945	0.00113578	0.000993369
GLU	D	227	-1	-0.0166	-0.0028	-0.0025	0.0032	0.0002	-0.002	-0.0003	-2.3077	0.00203224	0.00107027
PRO	D	228	0	0.0078	0.0022	-0.0008	-0.0017	0.0004	-0.0002	-0.0001	-2.2833	0.000458258	0.000991319
LEU	D	229	0	0.0027	0.0013	-0.0013	0	0.0004	-0.0008	0	-2.2884	0.000894427	0.000931495
ARG	D	230	1	0.0121	0.0017	0.0006	-0.002	0.0001	0.0003	-0.0003	-2.279	0.00043589	0.000588292
ALA	D	231	0	0.0037	-0.0003	0.0006	-0.0009	-0.0003	0.0005	-0.0006	-2.2874	0.00083666	0.000682113
LEU	D	232	0	0.005	-0.0003	0.0008	-0.0005	0.0003	0.0001	0	-2.2861	0.000316228	0.000694016
PRO	D	233	0	-0.0051	-0.0005	-0.001	0.0012	-0.0006	0.0001	0.0007	-2.2962	0.000927362	0.000768083
ASP	D	234	-1	-0.0051	0.0001	-0.0008	0.0005	-0.0001	-0.0003	-0.0009	-2.2962	0.000953939	0.000784054
GLY	D	235	0	0.0007	0.0007	-0.0007	-0.0002	0.0008	0	-0.0001	-2.2904	0.000806226	0.000968195
ALA	D	236	0	-0.0018	0.0001	-0.0021	0.0019	-0.0008	-0.0002	0.0004	-2.2929	0.000916515	0.00104502
LEU	D	237	0	-0.005	-0.0023	-0.0019	-0.0008	-0.0008	-0.0008	-0.0005	-2.2961	0.00123693	0.00143008
LYS	D	238	1	0.0058	0.0013	-0.002	0.0016	0.0006	-0.0006	0.001	-2.2853	0.00131149	0.00200504
ASP	D	239	-1	-0.0115	0.0017	-0.004	0.0009	0.0008	-0.0018	0.0021	-2.3026	0.00287924	0.00212833
LEU	D	240	0	0.0081	0.0007	-0.0072	-0.005	-0.0007	-0.0035	-0.0009	-2.283	0.00368103	0.00195578
ALA	D	241	0	0.0035	-0.0036	0.0017	0.0013	-0.0015	0.0003	0.0001	-2.2876	0.00153297	0.00342345
PRO	D	242	0	0.0078	0.0011	0.0012	0.0005	-0.0002	-0.0003	-0.0001	-2.2833	0.000374166	0.00341329
ARG	D	243	1	0.0304	0.0186	0.0054	-0.0033	0.0077	0.0023	-0.0032	-2.2607	0.00864986	0.00323494
VAL	D	244	0	0.0241	0.0037	-0.0013	-0.0035	0.0012	-0.002	-0.0016	-2.267	0.00282843	0.00336743
PHE	D	245	0	-0.0238	-0.005	0.0012	0.0035	-0.0021	0.0009	0.0016	-2.3149	0.00278927	0.00347148
LEU	D	246	0	0.0037	-0.0007	-0.0014	0.0017	0	-0.0011	0.0019	-2.2874	0.00219545	0.00202223
GLY	D	247	0	-0.0069	-0.0011	-0.0008	0.0008	0	-0.0008	0.0004	-2.298	0.000894427	0.00225102
GLY	D	248	0	0.0059	0.0018	0.0004	0	0.0014	0.0001	0	-2.2852	0.00140357	0.00179709
GLN	D	249	0	0.0007	0.0009	0.0022	-0.0019	-0.0023	0.0032	0.0005	-2.2904	0.0039724	0.00142434
GLY	D	250	0	0.0128	0.0002	-0.0011	-0.0008	-0.0001	0.0001	-0.0005	-2.2783	0.000519615	0.00138545
ALA	D	251	0	0.003	-0.0001	0.0004	-0.0004	-0.0001	0.0003	0.0001	-2.2881	0.000331662	0.00117957
GLY	D	252	0	-0.0049	-0.0013	-0.0001	0.0004	-0.0007	0	0	-2.296	0.0007	0.000573768
PRO	D	253	0	-0.001	-0.0001	-0.0001	-0.0001	-0.0001	0.0003	0.0002	-2.2921	0.000374166	0.00107944
GLU	D	254	-1	-0.0083	-0.002	-0.0008	0.0008	-0.0006	-0.0007	0.0002	-2.2994	0.000943398	0.00115732
GLU	D	255	-1	-0.0179	-0.0052	-0.0001	0.0057	-0.0028	-0.0001	0.0012	-2.309	0.00304795	0.00118346
ALA	D	256	0	-0.001	-0.0001	-0.0008	0	0	-0.0006	-0.0004	-2.2921	0.00072111	0.00158064
ARG	D	257	1	0.0058	0.001	-0.0002	-0.0012	0.0007	0.0002	0.0004	-2.2853	0.000830662	0.00150858
ARG	D	258	1	0.0177	0.0032	0.0009	-0.0059	0.0013	0.0008	-0.0018	-2.2734	0.00236008	0.000958991
LEU	D	259	0	-0.0002	0	-0.0002	-0.0001	0.0003	0.0004	-0.0003	-2.2913	0.000583095	0.000987974
GLY	D	260	0	0.0001	0	-0.0003	-0.0012	0.0001	-0.0002	0.0002	-2.291	0.0003	0.00260274
ALA	D	261	0	0.0109	0.0018	0.0025	-0.0005	0.0005	0.0007	0.0001	-2.2802	0.000866025	0.00222453
GLU	D	262	-1	-0.0574	-0.0161	-0.0078	0.0056	-0.0073	-0.0034	0.0038	-2.3485	0.00890449	0.00262945
TYR	D	263	0	0.006	0.0007	0.0001	-0.0008	0.0003	0.0002	0.0003	-2.2851	0.000469042	0.00277045
MET	D	264	0	-0.018	0.0011	0	0.0037	0.001	0.0002	0.0024	-2.3091	0.00260768	0.00589075
GLU	D	265	-1	-0.0431	-0.0053	0.0018	0.0051	0.0006	-0.0004	0.0007	-2.3342	0.00100499	0.00693976
ASP	D	266	-1	-0.1115	-0.0237	0.0057	0.0136	-0.0073	0.009	0.0117	-2.4026	0.0164675	0.0101608
LEU	D	267	0	-0.0413	-0.0114	-0.0087	-0.0036	-0.0103	-0.0096	0.0014	-2.3324	0.0141496	0.0102291
LYS	D	268	1	0.1184	0.0209	-0.0083	-0.0219	0.0027	-0.0055	-0.0154	-2.1727	0.0165741	0.0111107
GLY	D	269	0	0.013	-0.0015	0.0003	-0.0025	0.0007	0.0014	-0.0025	-2.2781	0.00294958	0.00952966
LEU	D	270	0	0.0439	0.008	-0.0017	-0.0061	0.0045	0.0011	-0.0028	-2.2472	0.00541295	0.0165023
ALA	D	271	0	0.0382	0.0119	-0.0022	0	0.0085	0.0005	-0.0009	-2.2529	0.00856213	0.0135209
GLU	D	272	-1	-0.2525	-0.0641	-0.0006	0.0033	-0.0488	0.0028	-0.0036	-2.5436	0.0490127	0.0134776
ALA	D	273	0	0.0209	0.0024	0.0019	-0.0003	0.0007	0.0015	-0.0002	-2.2702	0.00166733	0.015365
LEU	D	274	0	0.0285	0.0032	0.0044	0.0027	0.0013	0.0023	0.0007	-2.2626	0.00273313
TRP	D	275	-1	-0.0222	-0.0008	-0.0036	0.0145	0.0108	0.0028	0.0098	-2.3133	0.0148499
Total				-80.2559	0.4078	-24.3798	32.3432	-99.2056	36.7177	-46.2001	-82.547
Magnitude					40.5046
				Abs	% change
delta-Force				-100.296	-71.2326
delta-delta-G				81.0695	50.2522

## Sheet: Dark A - B (trunc) pH 6.0
			Net charge	G	Fx	Fy	Fz
ASP	B	82	0	-0.017	0.0023	-0.007	-0.0062
LEU	B	83	0	0.0298	-0.0102	0.0008	-0.0069
GLY	B	84	0	0.0494	-0.0241	0.0053	-0.0039
THR	B	85	0	-0.013	-0.0116	-0.0124	-0.0015
GLY	B	86	0	-0.0105	-0.0059	-0.0093	-0.0071
LEU	B	87	0	0.0187	-0.0214	-0.0203	-0.0191
LEU	B	88	0	-0.0223	-0.0251	-0.0465	-0.0248
GLU	B	89	-1	-0.2594	-0.0143	-0.107	0.0279
ALA	B	90	0	-0.1381	-0.0005	-0.0567	0.0346
LEU	B	91	0	-0.3866	-0.0681	-0.1675	-0.0176
LEU	B	92	0	-1.2241	0.1815	-0.7958	0.3156
ARG	B	93	1	0.1448	0.0689	-0.1852	0.0822
GLY	B	94	0	-0.0148	0.1796	0.0827	0.2021
ASP	B	95	-1	0.3472	-0.0924	0.0383	-0.0567
LEU	B	96	0	-0.3666	0.0987	-0.1265	-0.0676
ALA	B	97	0	0.0861	0.0081	0.0344	0.0332
GLY	B	98	0	-0.0196	0.0139	-0.0014	-0.0094
ALA	B	99	0	-0.1314	0.0315	0.0011	0.0262
GLU	B	100	-1	2.0923	0.0089	0.3846	-0.6309
ALA	B	101	0	-0.0044	0.0185	0.0004	0.0023
LEU	B	102	0	-0.0639	0.0177	-0.0042	0.0104
PHE	B	103	0	-0.0843	0.0169	-0.0142	0.0217
ARG	B	104	1	-1.5002	-0.1658	-0.4805	0.2933
ARG	B	105	1	-0.1004	0.0363	-0.0266	0.0104
GLY	B	106	0	-0.0564	0.0063	-0.0109	0.0015
LEU	B	107	0	-0.0603	0.0024	-0.0137	0.0022
ARG	B	108	1	-0.1593	0.0213	-0.0424	0.016
PHE	B	109	0	-0.0148	0.0014	-0.0054	0.0013
TRP	B	110	0	-0.0135	-0.0009	-0.0048	-0.0023
GLY	B	111	0	0.0104	-0.0003	0.0003	0.0017
PRO	B	112	0	0.0156	0.0031	0.0057	0.0055
GLU	B	113	-1	-0.0313	0.0051	-0.0318	0.0129
GLY	B	114	0	0.0004	-0.003	-0.0016	-0.0009
VAL	B	115	0	0.0159	-0.0052	0.003	-0.0009
LEU	B	116	0	0.0436	-0.0091	0.012	0.0004
GLU	B	117	-1	0.0182	-0.0006	0.0069	0.0044
HIP	B	118	1	-0.0626	0.0033	-0.0179	-0.0107
LEU	B	119	0	-0.0139	-0.0109	-0.0009	-0.0078
LEU	B	120	0	0.0534	-0.0206	0.0087	-0.008
LEU	B	121	0	0.0576	-0.0108	0.0075	0.002
PRO	B	122	0	0.0058	-0.003	0.0073	-0.0021
VAL	B	123	0	-0.019	-0.0057	-0.0035	-0.0108
LEU	B	124	0	0.0395	-0.0193	0.0054	-0.0082
ARG	B	125	1	-0.0887	0.0305	-0.0551	-0.003
GLU	B	126	-1	-0.0304	-0.0353	-0.0018	-0.0463
VAL	B	127	0	-0.032	-0.0054	0.0005	-0.011
GLY	B	128	0	0.0245	-0.0075	0.0011	0.0003
GLU	B	129	-1	0.2051	-0.0621	0.0408	0.0113
ALA	B	130	0	-0.0488	0.0096	-0.0104	-0.0054
TRP	B	131	0	-0.3072	0.1851	0.0305	-0.1309
HIP	B	132	1	-0.2101	0.0571	-0.0205	-0.015
ARG	B	133	1	-0.0473	0.0313	-0.0145	0.0323
GLY	B	134	0	-0.1153	0.0316	0.0041	-0.0409
GLU	B	135	-1	-0.9818	0.1954	-0.2709	-0.2137
ILE	B	136	0	0.1878	0.0326	-0.0936	0.3312
GLY	B	137	0	-2.9908	0.7043	-2.2453	1.241
VAL	B	138	0	-7.5347	-5.0228	-8.6556	4.1994
ALA	B	139	0	0.4371	-0.3471	-0.2722	0.421
GLU	B	140	-1	-24.7746	-11.1554	-11.167	-24.0887
GLU	B	141	-1	3.6672	-0.3219	0.5727	1.3035
HIP	B	142	1	-23.155	7.6399	-4.2068	-0.3115
LEU	B	143	0	1.485	-0.3206	0.795	0.1123
ALA	B	144	0	0.0124	0.0903	0.0176	-0.0359
SER	B	145	0	-0.9637	0.0667	-0.1579	-0.3425
THR	B	146	0	-0.3199	2.018	-0.312	0.7998
PHE	B	147	0	-0.0814	-0.0106	-0.1337	0.2664
LEU	B	148	0	-0.1899	-0.01	-0.0931	0.0553
ARG	B	149	1	-14.7282	5.6136	-18.8866	-2.3813
ALA	B	150	0	-0.5809	-0.0034	0.0569	-0.4841
ARG	B	151	1	-15.9681	5.965	-10.0583	-2.6163
LEU	B	152	0	0.1236	-0.0729	0.049	-0.0426
GLN	B	153	0	-0.9479	-0.6173	-0.1676	-0.5696
GLU	B	154	-1	1.944	0.1021	0.7662	0.0134
LEU	B	155	0	0.0701	-0.0277	0.0016	-0.0308
LEU	B	156	0	0.3651	-0.0818	0.0871	-0.0426
ASP	B	157	-1	-9.6734	5.2137	-7.9982	2.2116
LEU	B	158	0	0.0367	-0.0236	0.0122	-0.0075
ALA	B	159	0	0.138	-0.0048	0.0365	-0.0401
GLY	B	160	0	-0.1478	0.0237	-0.0121	-0.0299
PHE	B	161	0	-0.4947	0.0941	-0.5308	-0.2034
PRO	B	162	0	0.0456	-0.0954	0.0063	-0.0608
PRO	B	163	0	-0.1217	-0.0297	-0.0457	-0.0007
GLY	B	164	0	0.1525	-0.026	0.0518	0.0512
PRO	B	165	0	-0.0753	0.0184	-0.0076	-0.0307
PRO	B	166	0	0.022	0.0667	0.0191	-0.0047
VAL	B	167	0	-0.1171	-0.0132	-0.0237	0.0016
LEU	B	168	0	0.4137	0.091	0.0895	0.0036
VAL	B	169	0	-0.7007	-0.0565	-0.163	0.0898
THR	B	170	0	0.6291	-0.0288	0.2061	-0.6468
THR	B	171	0	-1.9457	0.4441	-0.1563	-0.3546
PRO	B	172	0	-0.4907	0.2124	-0.002	0.0477
PRO	B	173	0	0.0882	0.0211	-0.1605	0.0171
GLY	B	174	0	0.3827	-0.0522	-0.1219	0.0687
GLU	B	175	-1	-1.4071	0.6492	0.2098	0.2017
ARG	B	176	1	-0.1851	-0.7684	-0.0075	-0.3438
HID	B	177	0	-0.2671	-0.039	-0.0717	-0.0928
GLU	B	178	-1	-20.8209	14.5251	-3.1854	-5.9517
ILE	B	179	0	-0.5038	-0.0215	-0.1316	-0.0554
GLY	B	180	0	0.0178	-0.0348	0.0191	-0.0588
ALA	B	181	0	0.2759	-0.1	0.0164	-0.0056
MET	B	182	0	-0.1244	0.1299	-0.0219	0.0314
LEU	B	183	0	-0.0439	-0.0429	-0.0184	0.0183
ALA	B	184	0	0.1451	-0.0521	0.0246	0.0268
ALA	B	185	0	0.2886	-0.0382	0.0459	0.0064
TYR	B	186	0	0.1021	-0.0409	0.0135	0.0039
HID	B	187	0	0.1783	-0.0207	0.0357	0.0129
LEU	B	188	0	0.177	-0.011	0.0305	0.0084
ARG	B	189	1	3.2426	0.3382	0.8659	0.0536
ARG	B	190	1	0.0858	0.0007	0.0499	-0.0267
LYS	B	191	1	0.0726	0.0004	0.0452	-0.0097
GLY	B	192	0	0.0457	-0.0001	0.0172	-0.0086
VAL	B	193	0	-0.1137	0.0079	-0.029	0.0062
PRO	B	194	0	0.0035	-0.044	-0.0036	0.0107
ALA	B	195	0	-0.1275	0.0294	-0.018	-0.0053
LEU	B	196	0	-0.1266	-0.0473	-0.0235	0.0452
TYR	B	197	0	2.3363	-0.4459	1.3181	1.2307
LEU	B	198	0	-1.5117	1.8578	-1.5607	2.4824
GLY	B	199	0	-2.0923	1.0791	-1.3797	0.236
PRO	B	200	0	-4.3148	2.4277	0.8895	4.3812
ASP	B	201	-1	-9.6346	4.8429	5.9171	-5.433
THR	B	202	0	1.0109	-2.2217	-1.4893	0.4637
PRO	B	203	0	-1.9516	-0.0777	-0.5435	-0.5194
LEU	B	204	0	-0.617	-0.0727	-0.1653	-0.0878
PRO	B	205	0	0.1117	-0.0297	-0.0382	0.0412
ASP	B	206	-1	-11.5354	0.5778	4.8517	-14.6081
LEU	B	207	0	0.3428	-0.2402	-0.0602	0.0684
ARG	B	208	1	0.3153	0.1111	-0.1329	0.2682
ALA	B	209	0	0.2763	0.1989	-0.0078	0.096
LEU	B	210	0	1.0291	0.3732	0.3276	0.2608
ALA	B	211	0	0.3171	0.0324	0.0762	0.1088
ARG	B	212	1	-0.387	0.0813	-0.0643	-0.1102
ARG	B	213	1	-22.624	-0.4216	-5.0644	-8.9017
LEU	B	214	0	-0.3314	0.2645	-0.2004	-0.2317
GLY	B	215	0	-0.0024	0.0161	-0.0046	-0.0088
ALA	B	216	0	0.0516	0.0347	0.0156	-0.0136
GLY	B	217	0	0.0286	0.0073	0.0071	-0.0039
ALA	B	218	0	-0.0575	-0.0336	-0.0194	0.0045
VAL	B	219	0	0.3409	-0.003	0.0639	0.0392
VAL	B	220	0	-0.4733	0.0081	-0.0817	-0.0486
LEU	B	221	0	0.3552	-0.0756	0.0319	0.0788
SER	B	222	0	-0.2424	0.1133	0.0193	-0.0234
ALA	B	223	0	0.0358	-0.0183	-0.0122	-0.0005
VAL	B	224	0	0.0752	-0.0307	-0.0087	-0.012
LEU	B	225	0	-0.0992	0.0174	-0.0079	-0.0151
SER	B	226	0	-0.0449	-0.0002	0.0002	-0.0133
GLU	B	227	-1	0.117	0.0194	0.019	0.0369
PRO	B	228	0	0.0467	-0.0432	0.0058	0.0021
LEU	B	229	0	-0.0035	-0.0098	0.0106	-0.006
ARG	B	230	1	-0.0294	-0.017	-0.0072	-0.0111
ALA	B	231	0	0.0258	-0.0048	-0.0086	0.002
LEU	B	232	0	0.0486	-0.0015	-0.0078	0.0104
PRO	B	233	0	-0.0444	0.0026	0.0067	-0.0146
ASP	B	234	-1	-0.0076	0.0014	0.0059	-0.0047
GLY	B	235	0	0.0114	-0.0091	0.0071	-0.0003
ALA	B	236	0	-0.0189	-0.0087	0.0317	-0.0328
LEU	B	237	0	-0.0403	-0.0115	-0.0152	-0.0144
LYS	B	238	1	0.0316	0.0095	-0.0152	0.0236
ASP	B	239	-1	-0.0452	-0.0582	0.0184	-0.0807
LEU	B	240	0	0.0875	-0.0718	-0.0076	-0.0104
ALA	B	241	0	-0.0212	0.0069	-0.0151	-0.0191
PRO	B	242	0	0.0087	0.0035	0.0076	0.0007
ARG	B	243	1	-0.0289	0.0042	0.0112	0.0245
VAL	B	244	0	0.1213	-0.0103	0.02	0.017
PHE	B	245	0	-0.1772	0.0234	-0.0346	-0.0303
LEU	B	246	0	0.0454	-0.0065	0.0161	-0.0083
GLY	B	247	0	-0.1089	0.0233	-0.0268	-0.006
GLY	B	248	0	-0.0399	-0.0002	-0.0123	-0.0101
GLN	B	249	0	-0.0237	-0.0056	-0.0024	-0.0165
GLY	B	250	0	0.0325	-0.0096	0.0059	-0.0123
ALA	B	251	0	0.0272	-0.0054	0.0015	0.0049
GLY	B	252	0	-0.0246	0.0044	-0.0058	-0.0042
PRO	B	253	0	-0.007	-0.0002	-0.0036	-0.0004
GLU	B	254	-1	0.0021	0.0074	0.0002	-0.0015
GLU	B	255	-1	-0.0826	0.0519	0.0031	-0.0292
ALA	B	256	0	-0.0153	-0.0002	0.0006	-0.0079
ARG	B	257	1	0.0022	-0.0055	-0.0013	-0.0012
ARG	B	258	1	0.0945	-0.0397	-0.016	0.0342
LEU	B	259	0	-0.0162	-0.0056	0.0023	-0.0069
GLY	B	260	0	-0.0089	-0.0081	-0.0011	-0.0027
ALA	B	261	0	0.0714	0.0004	0.0051	0.0051
GLU	B	262	-1	-0.1611	0.0183	-0.0452	-0.032
TYR	B	263	0	0.0189	-0.0043	-0.0006	0.0029
MET	B	264	0	0.0073	0.0012	0.0019	0.0026
GLU	B	265	-1	0.0129	0.0096	0.0056	0.0091
ASP	B	266	-1	-0.0191	0.0137	-0.0024	-0.0007
LEU	B	267	0	-0.033	-0.0059	-0.0145	-0.0015
LYS	B	268	1	-0.001	-0.0159	-0.0004	-0.0022
GLY	B	269	0	0.0054	0.0005	-0.0013	-0.0016
LEU	B	270	0	0.0301	-0.0065	0.005	-0.0014
ALA	B	271	0	0.0037	-0.0014	0.0056	0.0012
GLU	B	272	-1	-0.0013	-0.0038	-0.0052	0.0012
ALA	B	273	0	0.0158	-0.0005	0.005	0.0013
LEU	B	274	0	0.0257	0.0003	0.0102	0.0012
TRP	B	275	0	0.0044	-0.0003	0.0015	0.0012
LEU	B	276	0	-0.003	-0.002	-0.0027	-0.0023
PRO	B	277	0	-0.0015	0.0016	-0.0009	0.0008
ARG	B	278	0	0.0124	0.0056	0.0052	0.0134
Total				-167.623	33.3518	-64.2846	-47.8895
Magnitude					86.8231

## Sheet: Light A - B (trunc) pH 6.0
			Net charge	G	Fx	Fy	Fz	light-dark			|light-dark|
ASP	B	82	0	-0.005	0.0063	-0.0002	-0.0012	0.004	0.0068	0.005	0.00934024
LEU	B	83	0	0.0253	-0.0137	-0.0025	-0.0082	-0.0035	-0.0033	-0.0013	0.00498297
GLY	B	84	0	0.0147	-0.0223	-0.0106	-0.0071	0.0018	-0.0159	-0.0032	0.0163184	0.017298
THR	B	85	0	-0.0688	0.0007	-0.0294	0.0013	0.0123	-0.017	0.0028	0.0211691	0.0272916
GLY	B	86	0	-0.0576	0	-0.0357	0.0146	0.0059	-0.0264	0.0217	0.0346794	0.0727093
LEU	B	87	0	-0.0386	-0.067	-0.0582	-0.0178	-0.0456	-0.0379	0.0013	0.0593082	0.128546
LEU	B	88	0	-0.4734	-0.0603	-0.2758	-0.0185	-0.0352	-0.2293	0.0063	0.232072	0.1479
GLU	B	89	-1	-0.8321	0.1699	-0.3069	0.1438	0.1842	-0.1999	0.1159	0.295504	0.212911
ALA	B	90	0	-0.3678	-0.0434	-0.1178	0.1259	-0.0429	-0.0611	0.0913	0.117938	3.18704
LEU	B	91	0	-0.7522	-0.4079	-0.0836	0.0655	-0.3398	0.0839	0.0831	0.359734	3.20354
LEU	B	92	0	-12.0158	-13.1653	-6.9296	2.9881	-13.3468	-6.1338	2.6725	14.9299	3.18576
ARG	B	93	1	0.5247	0.1069	-0.4218	-0.1216	0.038	-0.2366	-0.2038	0.314576	3.17607
GLY	B	94	0	0.6265	0.0007	0.1582	0.1315	-0.1789	0.0755	-0.0706	0.206615	3.11503
ASP	B	95	-1	0.2841	-0.1412	-0.0053	-0.0801	-0.0488	-0.0436	-0.0234	0.0694979	0.158159
LEU	B	96	0	-0.357	0.0778	-0.1058	-0.1135	-0.0209	0.0207	-0.0459	0.0545171	0.099001
ALA	B	97	0	0.0494	0.1458	-0.0123	0.0405	0.1377	-0.0467	0.0073	0.145587	0.06832
GLY	B	98	0	-0.0386	0.0317	0.0046	-0.0098	0.0178	0.006	-0.0004	0.0187883	0.888043
ALA	B	99	0	-0.2239	0.0696	-0.0095	0.0618	0.0381	-0.0106	0.0356	0.0532102	0.87898
GLU	B	100	-1	7.9685	-2.03	2.1389	-3.815	-2.0389	1.7543	-3.1841	4.16811	0.852152
ALA	B	101	0	0.0087	0.0273	0.0028	0.0035	0.0088	0.0024	0.0012	0.0092	0.851753
LEU	B	102	0	-0.089	0.0239	-0.0097	0.0183	0.0062	-0.0055	0.0079	0.0114499	0.882453
PHE	B	103	0	-0.0929	0.0078	-0.0148	0.0358	-0.0091	-0.0006	0.0141	0.0167923	0.0508532
ARG	B	104	1	-1.5304	-0.2036	-0.3913	0.4759	-0.0378	0.0892	0.1826	0.206708	0.0505398
ARG	B	105	1	-0.0984	0.0265	-0.0268	0.0129	-0.0098	-0.0002	0.0025	0.0101158	0.049284
GLY	B	106	0	-0.0706	0.0062	-0.018	0.0043	-0.0001	-0.0071	0.0028	0.00763282	0.0487135
LEU	B	107	0	-0.0652	-0.0009	-0.0154	0.0058	-0.0033	-0.0017	0.0036	0.00517107	0.00763498
ARG	B	108	1	-0.107	0.0141	-0.0306	0.0142	-0.0072	0.0118	-0.0018	0.0139399	0.0066066
PHE	B	109	0	-0.015	0.0026	-0.0056	0.0008	0.0012	-0.0002	-0.0005	0.00131529	0.00595776
TRP	B	110	0	-0.0205	0	-0.0085	0.0009	0.0009	-0.0037	0.0032	0.00497393	0.00576782
GLY	B	111	0	0.0075	-0.0045	-0.0006	0.0008	-0.0042	-0.0009	-0.0009	0.00438862	0.00739898
PRO	B	112	0	0.0244	-0.0008	0.0063	0.007	-0.0039	0.0006	0.0015	0.00422137	0.00743526
GLU	B	113	-1	0.0053	0.0037	-0.0103	0.0178	-0.0014	0.0215	0.0049	0.0220957	0.00686
GLY	B	114	0	-0.0015	-0.0018	-0.002	-0.0001	0.0012	-0.0004	0.0008	0.00149666	0.00724291
VAL	B	115	0	0.0149	-0.0048	0.0012	0.0001	0.0004	-0.0018	0.001	0.00209762	0.00826561
LEU	B	116	0	0.0337	-0.0073	0.0063	0.0024	0.0018	-0.0057	0.002	0.00630317	0.00614551
GLU	B	117	-1	0.002	-0.005	0.0006	0.0097	-0.0044	-0.0063	0.0053	0.00933488	0.00814826
HIP	B	118	1	-0.0366	0.0086	-0.0178	-0.0005	0.0053	0.0001	0.0102	0.0114952	0.0101403
LEU	B	119	0	-0.0318	-0.0063	-0.0111	-0.0105	0.0046	-0.0102	-0.0027	0.0115104	0.0094332
LEU	B	120	0	0.0196	-0.0209	-0.003	-0.0051	-0.0003	-0.0117	0.0029	0.0120578	0.00914786
LEU	B	121	0	0.0373	-0.0105	0.0049	0.0029	0.0003	-0.0026	0.0009	0.00276767	0.0106341
PRO	B	122	0	-0.0084	0.0023	0.0016	-0.0007	0.0053	-0.0057	0.0014	0.00790822	0.0117488
VAL	B	123	0	-0.0649	0.0037	-0.0157	-0.0218	0.0094	-0.0122	-0.011	0.0189262	0.0144042
LEU	B	124	0	-0.0019	-0.0084	-0.0041	-0.0173	0.0109	-0.0095	-0.0091	0.0170842	0.0260373
ARG	B	125	1	-0.039	0.0149	-0.0369	-0.0112	-0.0156	0.0182	-0.0082	0.0253346	0.0293723
GLU	B	126	-1	-0.1556	0.0146	-0.0319	-0.0641	0.0499	-0.0301	-0.0178	0.0609332	0.0272719
VAL	B	127	0	-0.0455	0.0142	0.0128	-0.0193	0.0196	0.0123	-0.0083	0.0245833	0.0313589
GLY	B	128	0	0.0167	-0.0073	0.0073	-0.0054	0.0002	0.0062	-0.0057	0.00842437	0.03101
GLU	B	129	-1	0.0933	-0.0338	0.0194	-0.0009	0.0283	-0.0214	-0.0122	0.0375192	0.0322677
ALA	B	130	0	0.017	-0.0004	0.0028	0.0114	-0.01	0.0132	0.0168	0.0235898	0.0426724
TRP	B	131	0	-0.3659	0.2395	-0.0049	-0.1484	0.0544	-0.0354	-0.0175	0.0672218	0.0468213
HID	B	132	0	0.0425	-0.008	0.0076	0.014	-0.0651	0.0281	0.029	0.0766069	0.0455608
ARG	B	133	1	0.0494	0.0049	-0.0037	0.0384	-0.0264	0.0108	0.0061	0.0291686	0.101288
GLY	B	134	0	-0.0693	0.0125	-0.0101	-0.0207	-0.0191	-0.0142	0.0202	0.0312168	0.119958
GLU	B	135	-1	-0.3726	0.0958	-0.0234	-0.0717	-0.0996	0.2475	0.142	0.302226	0.27226
ILE	B	136	0	0.3351	-0.0794	-0.1843	0.402	-0.112	-0.0907	0.0708	0.160571	1.48297
GLY	B	137	0	-3.4956	0.3312	-2.467	0.524	-0.3731	-0.2217	-0.717	0.838119	1.563
VAL	B	138	0	-4.9995	-4.1901	-5.2707	-0.7854	0.8327	3.3849	-4.9848	6.08269	7.14614
ALA	B	139	0	0.4645	-0.7083	-0.4845	0.3182	-0.3612	-0.2123	-0.1028	0.431398	7.15919
GLU	B	140	-1	-3.5764	4.1652	3.4775	-5.4589	15.3206	14.6445	18.6298	28.2179	8.05341
GLU	B	141	-1	2.1826	-0.3805	0.4135	1.1545	-0.0586	-0.1592	-0.149	0.225787	6.93884
HIP	B	142	1	-17.2941	6.8984	-5.787	-5.3256	-0.7415	-1.5802	-5.0141	5.30924	6.88026
LEU	B	143	0	2.705	-0.4918	0.8308	0.5912	-0.1712	0.0358	0.4789	0.509839	1.25742
ALA	B	144	0	0.5074	0.0292	0.0809	0.0711	-0.0611	0.0633	0.107	0.138525	1.67586
SER	B	145	0	-0.6137	0.0041	-0.0937	-0.2904	-0.0626	0.0642	0.0521	0.103705	0.670374
THR	B	146	0	-2.6951	1.4113	-2.2516	-0.3151	-0.6067	-1.9396	-1.1149	2.318	0.58634
PHE	B	147	0	0.0136	0.2151	0.0277	0.3156	0.2257	0.1614	0.0492	0.2818	3.15764
LEU	B	148	0	-0.0007	0.0092	-0.0107	0.0256	0.0192	0.0824	-0.0297	0.0896688	3.19327
ARG	B	149	1	-7.9228	1.6524	-7.1307	1.4889	-3.9612	11.7559	3.8702	12.995	3.73013
ALA	B	150	0	-0.5951	-0.2101	-0.0663	-0.3373	-0.2067	-0.1232	0.1468	0.281875	3.68453
ARG	B	151	1	-13.7128	3.547	-5.898	-1.2495	-2.418	4.1603	1.3668	5.0023	3.91744
LEU	B	152	0	0.0868	-0.0535	0.0662	-0.0897	0.0194	0.0172	-0.0471	0.0537644	1.61397
GLN	B	153	0	-0.3974	0.5604	0.0596	-0.9363	1.1777	0.2272	-0.3667	1.25422	1.56185
GLU	B	154	-1	4.6743	0.7038	2.0537	-0.3915	0.6017	1.2875	-0.4049	1.47772	0.570548
LEU	B	155	0	0.0214	-0.0188	0.0163	-0.0433	0.0089	0.0147	-0.0125	0.0212497	1.68178
LEU	B	156	0	0.2298	-0.0754	0.0835	-0.0878	0.0064	-0.0036	-0.0452	0.0457926	1.43529
ASP	B	157	-1	-9.3958	7.0889	-4.3097	-1.5765	1.8752	3.6885	-3.7881	5.60991	1.14752
LEU	B	158	0	0.0141	-0.0124	0.0181	-0.0252	0.0112	0.0059	-0.0177	0.021761	1.16742
ALA	B	159	0	0.0304	0.0075	-0.0001	-0.0448	0.0123	-0.0366	-0.0047	0.0388965	1.19194
GLY	B	160	0	-0.2795	-0.0207	-0.1203	0.0001	-0.0444	-0.1082	0.03	0.120742	0.0843375
PHE	B	161	0	-0.4573	0.1217	-0.3984	-0.1031	0.0276	0.1324	0.1003	0.168379	0.0827148
PRO	B	162	0	-0.0655	-0.0928	-0.064	-0.0757	0.0026	-0.0703	-0.0149	0.0719087	0.0787889
PRO	B	163	0	-0.1272	-0.0288	-0.0593	-0.0014	0.0009	-0.0136	-0.0007	0.0136477	0.0561863
GLY	B	164	0	0.1448	-0.0416	0.0589	0.0424	-0.0156	0.0071	-0.0088	0.0192668	0.025451
PRO	B	165	0	-0.0835	0.0121	-0.0098	-0.0268	-0.0063	-0.0022	0.0039	0.00772917	0.0150573
PRO	B	166	0	0.0044	0.059	0.0113	0.0051	-0.0077	-0.0078	0.0098	0.0147027	0.0225295
VAL	B	167	0	-0.1272	-0.0151	-0.0223	-0.0182	-0.0019	0.0014	-0.0198	0.0199402	0.0392456
LEU	B	168	0	0.2482	0.0686	0.0458	0.0174	-0.0224	-0.0437	0.0138	0.0510087	0.109955
VAL	B	169	0	-0.4773	-0.0418	-0.0788	0.0326	0.0147	0.0842	-0.0572	0.102847	0.151984
THR	B	170	0	0.3032	0.0193	-0.013	-0.3636	0.0481	-0.2191	0.2832	0.361276	0.160305
THR	B	171	0	-1.3254	0.2659	-0.1585	-0.2175	-0.1782	-0.0022	0.1371	0.224848	0.154085
PRO	B	172	0	-0.4442	0.1587	-0.0171	0.0217	-0.0537	-0.0151	-0.026	0.0615443	0.13663
PRO	B	173	0	0.0505	0.0053	-0.1489	0.0206	-0.0158	0.0116	0.0035	0.0199111	0.109642
GLY	B	174	0	0.3151	-0.0414	-0.1115	0.0729	0.0108	0.0104	0.0042	0.0155705	1.13122
GLU	B	175	-1	-1.4207	0.4966	0.1293	0.0552	-0.1526	-0.0805	-0.1465	0.226339	1.12417
ARG	B	176	1	11.3667	2.9784	3.0504	1.9031	3.7468	3.0579	2.2469	5.33271	4.64502
HID	B	177	0	-0.2914	-0.0158	-0.0833	-0.0972	0.0232	-0.0116	-0.0044	0.0263089	4.65704
GLU	B	178	-1	-27.2623	11.2385	2.5892	-22.2754	-3.2866	5.7746	-16.3237	17.6242	4.61808
ILE	B	179	0	-0.3888	0.0332	-0.0838	-0.0342	0.0547	0.0478	0.0212	0.0756728	3.55837
GLY	B	180	0	0.0451	-0.0185	0.0158	-0.032	0.0163	-0.0033	0.0268	0.0315408	3.60513
ALA	B	181	0	0.2765	-0.0735	0.0207	0.0155	0.0265	0.0043	0.0211	0.034146	0.0827209
MET	B	182	0	-0.4953	0.2029	-0.2634	-0.032	0.073	-0.2415	-0.0634	0.260136	0.0699171
LEU	B	183	0	-0.0413	-0.0311	-0.0181	0.021	0.0118	0.0003	0.0027	0.0121087	0.0655559
ALA	B	184	0	0.1477	-0.0406	0.0256	0.0284	0.0115	0.001	0.0016	0.0116538	0.0621616
ALA	B	185	0	0.2481	-0.0364	0.0396	0.0136	0.0018	-0.0063	0.0072	0.00973499	0.0176799
TYR	B	186	0	0.0904	-0.0243	0.0137	-0.0005	0.0166	0.0002	-0.0044	0.0171744	0.0158059
HID	B	187	0	0.0902	0.0126	0.018	0.0118	0.0333	-0.0177	-0.0011	0.0377278	0.112106
LEU	B	188	0	0.1498	-0.0096	0.03	0.0107	0.0014	-0.0005	0.0023	0.00273861	0.1146
ARG	B	189	1	3.2416	0.359	1.2057	-0.3032	0.0208	0.3398	-0.3568	0.493156	0.112499
ARG	B	190	1	0.0493	0.0004	0.0277	-0.0269	-0.0003	-0.0222	-0.0002	0.0222029	0.105495
LYS	B	191	1	0.0746	-0.0022	0.0392	-0.011	-0.0026	-0.006	-0.0013	0.00666708	0.105776
GLY	B	192	0	0.0416	0.0002	0.0147	-0.0096	0.0003	-0.0025	-0.001	0.00270924	0.0117226
VAL	B	193	0	-0.1027	0.0117	-0.0294	0.0078	0.0038	-0.0004	0.0016	0.00414246	0.0192715
PRO	B	194	0	0.0528	-0.0393	0.0188	0.0103	0.0047	0.0224	-0.0004	0.0228913	0.0512466
ALA	B	195	0	-0.2442	0.0606	-0.0681	-0.0158	0.0312	-0.0501	-0.0105	0.0599475	0.258745
LEU	B	196	0	0.0117	0.1005	0.0503	0.0241	0.1478	0.0738	-0.0211	0.166543	0.39006
TYR	B	197	0	1.7301	0.1111	0.4672	1.4492	0.557	-0.8509	0.2185	1.0402	0.557028
LEU	B	198	0	-1.6599	2.1424	-1.9586	2.0383	0.2846	-0.3979	-0.4441	0.660717	0.915764
GLY	B	199	0	-1.1027	0.7913	-0.5734	0.1835	-0.2878	0.8063	-0.0525	0.857732	1.36584
PRO	B	200	0	-2.9297	1.3509	0.291	2.9962	-1.0768	-0.5985	-1.385	1.85362	1.27549
ASP	B	201	-1	-9.3392	6.1632	4.124	-6.3728	1.3203	-1.7931	-0.9398	2.41695	1.16316
THR	B	202	0	0.8842	-1.8538	-1.0858	0.2444	0.3679	0.4035	-0.2193	0.588434	0.99825
PRO	B	203	0	-1.5579	-0.0718	-0.5593	-0.4218	0.0059	-0.0158	0.0976	0.0990465	0.642271
LEU	B	204	0	-0.4689	-0.0853	-0.1549	-0.0589	-0.0126	0.0104	0.0289	0.0331983	0.679773
PRO	B	205	0	0.1927	-0.0052	-0.0304	0.1103	0.0245	0.0078	0.0691	0.0737286	0.572439
ASP	B	206	-1	-10.2252	2.3011	5.2161	-12.6896	1.7233	0.3644	1.9185	2.60446	0.579093
LEU	B	207	0	0.4035	-0.2416	-0.0086	0.0723	-0.0014	0.0516	0.0039	0.0517661	0.598477
ARG	B	208	1	0.0528	0.0967	-0.0871	0.1449	-0.0144	0.0458	-0.1233	0.132317	0.654463
ALA	B	209	0	-0.0026	0.1572	-0.0214	-0.0265	-0.0417	-0.0136	-0.1225	0.130116	0.14489
LEU	B	210	0	0.2736	0.4049	-0.0053	0.1457	0.0317	-0.3329	-0.1151	0.35366	0.144668
ALA	B	211	0	0.1912	0.0433	0.0547	0.0576	0.0109	-0.0215	-0.0512	0.0565906	1.75812
ARG	B	212	1	-0.3556	0.0463	-0.0553	-0.0747	-0.035	0.009	0.0355	0.0506582	1.76007
ARG	B	213	1	-18.1226	-1.7191	2.9056	-10.326	-1.2975	7.97	-1.4243	8.19958	1.69057
LEU	B	214	0	-0.3146	0.1632	-0.2955	-0.2158	-0.1013	-0.0951	0.0159	0.139852	1.68306
GLY	B	215	0	-0.0219	0.0121	-0.0051	-0.0135	-0.004	-0.0005	-0.0047	0.00619193	1.67433
ALA	B	216	0	0	0.0308	-0.0024	-0.0089	-0.0039	-0.018	0.0047	0.0190079	0.0373756
GLY	B	217	0	0.0126	0.0068	0.0019	0.0008	-0.0005	-0.0052	0.0047	0.00702709	0.0142444
ALA	B	218	0	-0.029	-0.0299	-0.0057	0.0003	0.0037	0.0137	-0.0042	0.0147993	0.0198987
VAL	B	219	0	0.2328	0.003	0.0427	0.0292	0.006	-0.0212	-0.01	0.0241959	0.0234786
VAL	B	220	0	-0.3332	0.0005	-0.0498	-0.038	-0.0076	0.0319	0.0106	0.0344635	0.0279211
LEU	B	221	0	0.2756	-0.0509	0.0097	0.0627	0.0247	-0.0222	-0.0161	0.0369072	0.0259049
SER	B	222	0	-0.1868	0.0897	0.0023	-0.0204	-0.0236	-0.017	0.003	0.0292397	0.0229084
ALA	B	223	0	0.0245	-0.014	-0.0106	-0.0016	0.0043	0.0016	-0.0011	0.00471805	0.0177962
VAL	B	224	0	0.0736	-0.026	-0.0029	-0.0066	0.0047	0.0058	0.0054	0.00921358	0.0117902
LEU	B	225	0	-0.0777	0.0094	-0.0077	-0.0112	-0.008	0.0002	0.0039	0.00890225	0.0100329
SER	B	226	0	-0.0359	0.0015	-0.0058	-0.0104	0.0017	-0.006	0.0029	0.0068775	0.0112223
GLU	B	227	-1	0.0627	0.0091	0.0273	0.0213	-0.0103	0.0083	-0.0156	0.0204534	0.0104488
PRO	B	228	0	0.0412	-0.033	0.0037	0.0044	0.0102	-0.0021	0.0023	0.0106649	0.0109859
LEU	B	229	0	0.0021	-0.0075	0.0079	-0.002	0.0023	-0.0027	0.004	0.00534603	0.010095
ARG	B	230	1	-0.04	-0.0078	-0.0142	-0.0119	0.0092	-0.007	-0.0008	0.0115879	0.00655642
ALA	B	231	0	0.0212	-0.0033	-0.0085	0.0039	0.0015	0.0001	0.0019	0.00242281	0.00503956
LEU	B	232	0	0.0349	-0.0028	-0.007	0.0081	-0.0013	0.0008	-0.0023	0.00276043	0.00522351
PRO	B	233	0	-0.0345	0.0019	0.0049	-0.0122	-0.0007	-0.0018	0.0024	0.00308058	0.00361472
ASP	B	234	-1	0.0112	-0.0041	0.0085	-0.0032	-0.0055	0.0026	0.0015	0.00626578	0.0063882
GLY	B	235	0	0.0087	-0.0065	0.0047	-0.0001	0.0026	-0.0024	0.0002	0.00354401	0.0078311
ALA	B	236	0	-0.0056	-0.005	0.0185	-0.024	0.0037	-0.0132	0.0088	0.0162902	0.00964834
LEU	B	237	0	-0.014	-0.0062	-0.0098	-0.0079	0.0053	0.0054	0.0065	0.00997497	0.0186714
LYS	B	238	1	-0.0027	0.009	-0.0119	0.0119	-0.0005	0.0033	-0.0117	0.0121668	0.0252651
ASP	B	239	-1	0.0424	-0.0373	0.0148	-0.0339	0.0209	-0.0036	0.0468	0.051381	0.0234595
LEU	B	240	0	0.0866	-0.0426	0.004	0.0082	0.0292	0.0116	0.0186	0.0365125	0.022231
ALA	B	241	0	-0.0192	0.0037	-0.0108	-0.0142	-0.0032	0.0043	0.0049	0.00726223	0.0212501
PRO	B	242	0	0.0029	0.0027	0.0039	0.0013	-0.0008	-0.0037	0.0006	0.00383275	0.0138367
ARG	B	243	1	-0.0308	0.0025	0.0044	0.0226	-0.0017	-0.0068	-0.0019	0.00726223	0.00853164
VAL	B	244	0	0.0977	-0.0143	0.0133	0.005	-0.004	-0.0067	-0.012	0.014314	0.00882973
PHE	B	245	0	-0.1156	0.0227	-0.0313	-0.0209	-0.0007	0.0033	0.0094	0.00998699	0.0110766
LEU	B	246	0	0.04	-0.0037	0.0115	-0.0014	0.0028	-0.0046	0.0069	0.00875271	0.0107521
GLY	B	247	0	-0.0922	0.0207	-0.0143	-0.014	-0.0026	0.0125	-0.008	0.0150669	0.0101997
GLY	B	248	0	-0.0256	0.0004	-0.008	-0.0065	0.0006	0.0043	0.0036	0.00564004	0.008803
GLN	B	249	0	0.0158	-0.0088	0.0012	-0.006	-0.0032	0.0036	0.0105	0.0115521	0.00748466
GLY	B	250	0	0.0346	-0.0089	0.0041	-0.01	0.0007	-0.0018	0.0023	0.00300333	0.00484705
ALA	B	251	0	0.0181	-0.0039	0.0004	0.0038	0.0015	-0.0011	-0.0011	0.00216102	0.0040689
GLY	B	252	0	-0.0197	0.0044	-0.0041	-0.005	0	0.0017	-0.0008	0.00187883	0.00283274
PRO	B	253	0	-0.0043	-0.0002	-0.0027	-0.0019	0	0.0009	-0.0015	0.00174929	0.00593121
GLU	B	254	-1	-0.0018	0.0025	0.0002	-0.0037	-0.0049	0	-0.0022	0.00537122	0.00619009
GLU	B	255	-1	-0.0534	0.035	0.0063	-0.0224	-0.0169	0.0032	0.0068	0.0184957	0.00695292
ALA	B	256	0	-0.0102	-0.0015	0.0007	-0.0047	-0.0013	0.0001	0.0032	0.00345543	0.0103848
ARG	B	257	1	0.0021	-0.0011	0.0014	0.0012	0.0044	0.0027	0.0024	0.00569298	0.0100039
ARG	B	258	1	0.0564	-0.0235	-0.017	0.0245	0.0162	-0.001	-0.0097	0.0189085	0.00748511
LEU	B	259	0	-0.0037	-0.0052	0.0008	-0.0038	0.0004	-0.0015	0.0031	0.00346699	0.00791206
GLY	B	260	0	0.007	-0.0064	-0.0024	0.0028	0.0017	-0.0013	0.0055	0.00590169	0.011748
ALA	B	261	0	0.0442	0.0028	0.0044	0.0101	0.0024	-0.0007	0.005	0.00559017	0.00890358
GLU	B	262	-1	-0.0932	0.0104	-0.0225	-0.0256	-0.0079	0.0227	0.0064	0.0248729	0.00885174
TYR	B	263	0	0.0155	-0.0047	0.004	0.0021	-0.0004	0.0046	-0.0008	0.00468615	0.00942559
MET	B	264	0	-0.0004	0.002	0.005	0.0024	0.0008	0.0031	-0.0002	0.0032078	0.0106407
GLU	B	265	-1	-0.0167	0.0096	0.0014	0.0014	0	-0.0042	-0.0077	0.00877097	0.00649391
ASP	B	266	-1	-0.0408	0.0113	-0.0132	-0.0044	-0.0024	-0.0108	-0.0037	0.0116658	0.00764943
LEU	B	267	0	-0.0339	-0.0042	-0.0113	-0.0035	0.0017	0.0032	-0.002	0.00413884	0.00729422
LYS	B	268	1	0.0027	-0.0057	0.0013	-0.0038	0.0102	0.0017	-0.0016	0.0104637	0.00626252
GLY	B	269	0	0.0112	-0.0007	-0.0019	-0.0011	-0.0012	-0.0006	0.0005	0.00143178	0.00439585
LEU	B	270	0	0.0284	-0.0055	0.0027	0.0012	0.001	-0.0023	0.0026	0.00361248	0.0048166
ALA	B	271	0	0.0069	-0.0002	0.0044	0.0028	0.0012	-0.0012	0.0016	0.00233238	0.00298075
GLU	B	272	-1	-0.0006	-0.0038	-0.0001	-0.0024	0	0.0051	-0.0036	0.0062426	0.00329739
ALA	B	273	0	0.0136	-0.0006	0.004	0.0005	-0.0001	-0.001	-0.0008	0.00128452	0.00283871
LEU	B	274	0	0.0176	0.0003	0.0072	0.0015	0	-0.003	0.0003	0.00301496	0.00282655
TRP	B	275	0	0.001	-0.0002	0.0013	-0.0001	0.0001	-0.0002	-0.0013	0.00131909	0.00206011
LEU	B	276	0	-0.003	-0.0018	-0.0011	-0.0007	0.0002	0.0016	0.0016	0.00227156	0.00522583
PRO	B	277	0	0.0004	-0.0008	-0.0007	0.0007	-0.0024	0.0002	-0.0001	0.00241039
ARG	B	278	0	0.0025	-0.0011	-0.0007	-0.0012	-0.0067	-0.0059	-0.0146	0.0171132
Total				-121.111	30.6081	-19.7214	-56.6087	-2.7437	44.5632	-8.7192
Magnitude					67.3078			45.491
				Abs	% change
delta-Force				-19.5154	-24.2585
delta-delta-G				46.5121	27.748

[truncated: 2 more sheets: Dark C - D (trunc) pH 6.0, Light C - D (trunc) pH 6.0]
