# Supplementary material for: Redox driven B12-ligand switch drives CarH photoresponse
Source: Nat Commun. 2023 Aug 21;14:5082. doi: 10.1038/s41467-023-40817-6 (PMC10442372; doi:10.1038/s41467-023-40817-6)
Supplement: Supplementary file 8 — Source Data [file 41467_2023_40817_MOESM8_ESM.xlsx]

## Sheet: Fig2a
Wavelength	Dark	Light-adapted
799.953	0.00091284	-0.00164416
798.982	0.00163726	-0.0011172
798.011	0.00213321	-0.000731852
797.04	0.00167434	-0.000772992
796.068	0.00095796	-0.00103669
794.956	0.0019024	-0.000619992
793.984	0.0013438	-0.000343733
793.01	0.0012205	-0.000683576
792.037	0.00129288	-0.000733196
791.063	0.00074382	-0.000173246
789.95	0.00103478	-0.000618131
788.975	0.00059058	-0.000717949
788	0.00053843	-0.000645065
787.024	0.00024767	-0.00086647
786.049	0.00016169	-0.000552779
784.933	0.00015345	-0.000441907
783.956	0.00027987	0.000281575
782.979	0.00083578	2.1e-05
782.002	0.00051326	-0.000609652
781.024	0.00046661	0.000294164
780.046	0.0002922	-0.000495382
779.068	0.00025246	0.000122147
777.949	-5.68e-05	-0.000350044
776.97	0.00011987	-0.0005216
775.99	-0.0002118	-0.000686522
775.01	-0.0007276	-0.00081578
774.03	-0.0001569	-0.000494813
773.049	-0.0002139	-0.000305347
772.068	-0.0001406	-0.000470404
770.947	-0.0001304	-0.000303122
769.965	-9.85e-05	-0.000353821
768.983	3.86e-06	-0.000612392
768	-0.0002699	-5.24e-05
767.017	-0.000311	4.46e-05
766.034	-0.0005756	-0.00031885
765.05	8.71e-05	0.000148067
764.066	-0.0004426	-0.000151407
762.941	-0.0004286	-0.000112848
761.956	-0.0006677	0.000205247
760.971	-0.0003336	0.000540654
759.986	-0.0001347	7.14e-05
759	-0.0005638	0.000302661
758.013	-0.0004607	0.000248058
757.027	-0.0007866	0.000355638
756.04	-0.0012231	0.000116865
755.053	-0.0004937	0.000942521
754.065	-0.0005434	0.000739829
752.936	-0.0009586	0.000465446
751.947	-0.0006207	0.000448006
750.959	-0.0008604	0.000339938
749.969	-0.0006411	0.000571472
748.98	-0.0009748	0.000502245
747.99	-0.0005272	0.00127642
747	-0.0009299	0.000875569
746.009	-0.0007411	0.000554236
745.019	-0.0009195	0.00098045
744.027	-0.0007862	0.00116215
743.036	-0.0007929	0.0010279
742.044	-0.0007145	0.00121453
741.051	-0.0008447	0.0010926
740.059	-0.0014676	0.00108663
739.066	-0.0006311	0.00105692
737.931	-0.0013068	0.00156758
736.937	-0.001202	0.00195422
735.943	-0.0004682	0.00200462
734.948	-0.0009997	0.00164046
733.953	-0.001115	0.00182202
732.958	-0.0007058	0.00174524
731.963	-0.0010975	0.00210816
730.967	-0.0005252	0.00220572
729.971	-0.0009086	0.00211009
728.974	-0.0013921	0.00211763
727.977	-0.0011046	0.00232581
726.98	-0.0012384	0.00240868
725.983	-0.0007659	0.00300152
724.985	-0.0010686	0.00242492
723.987	-0.0011563	0.00255346
722.988	-0.001181	0.00282137
721.989	-0.0007934	0.00282817
720.99	-0.0008353	0.00301252
719.99	-0.00112	0.00298857
718.99	-0.0005523	0.00344815
717.99	-0.000742	0.00353562
716.989	-0.0014196	0.00316772
715.988	-0.0005872	0.00341624
714.987	-0.0003598	0.00386949
713.985	-0.0009833	0.0037679
712.984	-0.0008551	0.00389464
711.981	-0.0009675	0.00374466
710.979	-0.0004998	0.00429086
709.976	-0.0013033	0.00393591
708.972	-0.0006506	0.00425905
707.969	-0.0010951	0.00403591
706.965	-0.0008037	0.00425079
705.96	-0.0009462	0.00462612
704.956	-0.0003429	0.00496509
703.951	-0.0005431	0.00478266
702.945	-0.0005927	0.00478894
701.94	-0.0005522	0.00524561
700.934	-0.0004921	0.00555098
700.071	-0.0004112	0.00544591
699.065	-0.0003301	0.00535097
698.058	-0.001079	0.00515446
697.05	-0.001612	0.00473743
696.043	-0.0007764	0.005217
695.035	-0.0008902	0.0054296
694.027	-3.16e-05	0.0060315
693.018	-0.0007648	0.0060847
692.009	-0.0010746	0.00596284
691	-0.0005696	0.00624592
689.991	-0.0005794	0.00642503
688.981	-0.0012082	0.00603037
687.97	-6.12e-05	0.00674295
686.96	-0.0005008	0.00637443
685.949	-0.0003318	0.0068805
684.938	-0.0001888	0.00690877
684.071	-0.0003136	0.00704738
683.059	-0.0001291	0.00778066
682.047	-4.29e-05	0.0073145
681.035	-2.31e-05	0.00767642
680.022	-0.0002497	0.00734017
679.009	-5.68e-05	0.00785293
677.995	-0.0001527	0.00799041
676.982	-4.01e-05	0.00811599
675.968	-0.0005174	0.00822197
674.953	-5.51e-05	0.00826656
673.939	-0.0003067	0.00857041
673.069	0.00022734	0.00923097
672.054	-0.0001596	0.00866164
671.038	7.82e-06	0.00919966
670.022	-0.0001673	0.00916153
669.006	-0.0002503	0.00950282
667.989	-7.89e-05	0.00939615
666.973	-0.0001138	0.00933159
665.955	0.00013774	0.00970154
664.938	0.00012373	0.00959647
664.066	0.00010242	0.00999653
663.048	7.22e-05	0.0105145
662.029	0.0002314	0.0101705
661.01	0.00014405	0.0101043
659.992	0.00051925	0.0105866
658.972	-0.0002092	0.0104345
657.953	-0.0002431	0.00992827
656.933	0.0002314	0.0108109
656.058	0.00048737	0.0107875
655.038	0.00030603	0.0110259
654.017	0.00033149	0.0109201
652.996	-0.0002979	0.0107345
651.974	0.00014253	0.0111658
650.953	-7.22e-05	0.0112212
649.931	2.69e-06	0.0115259
649.054	1.13e-05	0.0117133
648.032	0.00026567	0.0117888
647.009	-1.19e-05	0.0117907
645.986	-8.46e-05	0.0118382
644.962	-0.0005128	0.0121195
643.938	-0.0006447	0.0120066
643.061	-0.0003576	0.0122384
642.036	-0.0004078	0.0122971
641.011	8.21e-05	0.0126307
639.986	-0.0005431	0.0126167
638.961	-0.0006135	0.012476
637.936	-6.09e-05	0.0134327
637.056	-0.000801	0.0129873
636.03	-0.0005474	0.0133951
635.004	-0.0002957	0.0135937
633.977	-0.0005377	0.0135268
632.95	-0.0003865	0.0140625
632.069	-0.0001662	0.0144129
631.042	-3.42e-06	0.0147384
630.014	7.98e-05	0.0147743
628.986	-2.61e-05	0.014982
627.957	0.00022358	0.0152886
626.928	-2.53e-05	0.0153101
626.046	0.00040106	0.0160433
625.017	0.00044977	0.0161949
623.987	0.00087482	0.0167323
622.957	0.00092823	0.0167383
621.927	0.00129265	0.016892
621.044	0.00155594	0.0171897
620.013	0.00164379	0.0173413
618.982	0.00210119	0.0171971
617.951	0.00213077	0.0179332
617.066	0.00290027	0.0179282
616.034	0.00333918	0.0184398
615.002	0.00400446	0.0190324
613.97	0.00427586	0.0194438
612.937	0.00530496	0.0195888
612.051	0.00581865	0.0197738
611.018	0.00673775	0.0202073
609.984	0.00739035	0.0205687
608.951	0.0082402	0.0209525
608.064	0.00958022	0.0215208
607.03	0.0110651	0.0218921
605.995	0.0122361	0.0220564
604.96	0.0133124	0.0220814
604.073	0.0145465	0.0226064
603.037	0.0166926	0.0229654
602.001	0.0190819	0.0240778
600.965	0.0211695	0.0240659
599.929	0.0235289	0.0243769
599.04	0.0265131	0.0248957
598.003	0.0290181	0.0250381
596.966	0.0319489	0.0256874
595.929	0.0348132	0.025912
595.039	0.0378964	0.0270532
594.001	0.0424665	0.0275528
592.963	0.0468479	0.0282925
592.073	0.0507943	0.0285416
591.034	0.0547919	0.0294346
589.995	0.0588421	0.0300681
588.956	0.0639704	0.0305322
588.065	0.0689249	0.0314637
587.025	0.0740618	0.03222
585.984	0.078518	0.0328743
584.944	0.0841647	0.034036
584.052	0.0890917	0.0349755
583.011	0.0944782	0.0355486
581.97	0.0997808	0.0369336
580.928	0.105291	0.0384006
580.036	0.110394	0.03928
578.994	0.116412	0.0410116
577.951	0.121279	0.0424308
577.058	0.124729	0.0430476
576.015	0.129573	0.0449351
574.972	0.134909	0.0466131
573.929	0.139578	0.0489242
573.034	0.142803	0.0503261
571.99	0.146733	0.0520235
570.946	0.150389	0.0543166
570.051	0.153639	0.0566192
569.006	0.15728	0.0595536
567.962	0.160896	0.0627869
567.066	0.162701	0.064979
566.02	0.165137	0.0680956
564.975	0.167343	0.0722016
563.929	0.169964	0.0769134
563.032	0.171638	0.0803905
561.986	0.173895	0.0853637
560.939	0.175002	0.0901516
560.042	0.176531	0.095071
558.995	0.177847	0.101574
557.947	0.179159	0.107243
557.049	0.180136	0.112972
556.001	0.181736	0.121151
554.953	0.182546	0.128866
554.055	0.18337	0.135747
553.006	0.184326	0.142457
551.957	0.184998	0.150117
551.058	0.185997	0.158583
550.008	0.187048	0.166897
548.959	0.188248	0.174301
548.059	0.188897	0.180367
547.009	0.189514	0.186059
545.958	0.190392	0.192313
545.058	0.191322	0.198049
544.007	0.191887	0.202185
542.956	0.193185	0.206119
542.055	0.192806	0.208068
541.003	0.192694	0.209671
539.951	0.193035	0.210683
539.049	0.193166	0.210652
537.997	0.193524	0.210777
536.944	0.19161	0.208566
536.042	0.192004	0.208111
534.989	0.191958	0.206433
533.936	0.190298	0.204284
533.033	0.189144	0.202737
531.979	0.18774	0.20029
530.925	0.186063	0.198078
530.021	0.184672	0.196572
528.967	0.181935	0.194681
528.063	0.180141	0.193131
527.008	0.178055	0.192142
525.953	0.174971	0.190805
525.048	0.172689	0.190298
523.992	0.169984	0.19008
522.936	0.167785	0.190259
522.031	0.165278	0.19033
520.975	0.161768	0.19148
520.069	0.159663	0.19229
519.012	0.156275	0.192945
517.955	0.153685	0.194954
517.049	0.151799	0.196389
515.991	0.148603	0.198494
514.934	0.146232	0.200359
514.027	0.143907	0.201973
512.969	0.141518	0.204055
512.061	0.139695	0.205562
511.003	0.137046	0.207075
509.944	0.135496	0.208064
509.036	0.133722	0.208707
507.977	0.132174	0.208968
507.068	0.130988	0.20895
506.008	0.129798	0.208882
504.948	0.128609	0.207908
504.04	0.127741	0.206491
502.979	0.126492	0.204357
502.07	0.125961	0.202297
501.009	0.125323	0.199817
499.948	0.125637	0.19805
499.038	0.124549	0.195534
497.977	0.124112	0.192273
497.066	0.123522	0.189466
496.004	0.123308	0.186759
494.942	0.123281	0.184546
494.031	0.123139	0.182344
492.969	0.123619	0.180536
492.058	0.121817	0.177712
490.995	0.122532	0.176182
489.931	0.123207	0.17526
489.02	0.123055	0.173822
487.956	0.122526	0.172237
487.044	0.122314	0.171024
485.979	0.122863	0.170468
485.067	0.123662	0.170234
484.002	0.122333	0.168865
482.938	0.122297	0.168365
482.025	0.121893	0.167238
480.959	0.12167	0.166788
480.046	0.121259	0.166223
478.98	0.120736	0.165085
478.067	0.120289	0.164318
477.001	0.119127	0.162721
475.934	0.118412	0.161209
475.02	0.11745	0.159735
473.953	0.116454	0.157632
473.039	0.115905	0.155843
471.971	0.114933	0.153503
471.056	0.114312	0.151731
469.989	0.113181	0.148978
469.074	0.112298	0.146578
468.006	0.111291	0.143662
466.937	0.110406	0.141397
466.022	0.109907	0.139564
464.953	0.108558	0.136748
464.037	0.108125	0.13435
462.968	0.107207	0.13143
462.051	0.106161	0.129393
460.982	0.105796	0.127653
460.065	0.104438	0.1258
458.995	0.103855	0.123527
457.925	0.103392	0.121571
457.007	0.102665	0.120033
455.937	0.102546	0.118593
455.019	0.102409	0.117821
453.948	0.102373	0.116207
453.03	0.102002	0.114962
451.959	0.101895	0.11387
451.041	0.102044	0.112739
449.969	0.102551	0.112031
449.05	0.102605	0.111028
447.978	0.102836	0.109743
447.059	0.102742	0.108842
445.986	0.103055	0.107824
445.067	0.103182	0.107015
443.994	0.103845	0.106249
443.074	0.104046	0.105083
442.001	0.104134	0.104286
440.928	0.104361	0.103315
440.007	0.104281	0.102793
438.934	0.104534	0.101795
438.013	0.104146	0.100875
436.939	0.104407	0.100659
436.018	0.104415	0.10002
434.943	0.104179	0.099839
434.022	0.103723	0.0993708
432.947	0.103528	0.0993226
432.025	0.102972	0.0991657
430.95	0.102659	0.0995171
430.028	0.102161	0.0996662
428.952	0.101815	0.100158
428.03	0.101147	0.100907
426.954	0.100698	0.101574
426.031	0.100089	0.102731
424.955	0.0997801	0.104624
424.032	0.0995392	0.106428
422.955	0.0991413	0.108978
422.032	0.0986636	0.110828
420.955	0.0983991	0.113994
420.031	0.0976818	0.117567
418.954	0.0977325	0.12198
418.03	0.0977189	0.125827
416.952	0.0976128	0.129699
416.028	0.0976423	0.133641
414.949	0.0975178	0.137608
414.025	0.0976881	0.140667
412.946	0.0978957	0.142782
412.021	0.098544	0.143704
410.942	0.0989814	0.144399
410.017	0.0996892	0.143412
408.938	0.101127	0.141646
408.013	0.101837	0.139739
406.933	0.103444	0.137735
406.007	0.104515	0.135484
404.927	0.10673	0.132934
404.001	0.109436	0.13131
403.075	0.111986	0.129626
401.994	0.115061	0.128656
401.068	0.117875	0.127814
399.987	0.124063	0.128009
399.06	0.129433	0.128031
397.979	0.136075	0.128743
397.052	0.142142	0.129445
395.97	0.150345	0.130939
395.043	0.158446	0.132851
393.96	0.169793	0.13496
393.033	0.179261	0.136834
391.95	0.187735	0.138246
391.022	0.195775	0.139233
389.94	0.208683	0.141201
389.012	0.220487	0.142737
387.928	0.22833	0.142896
387	0.235876	0.14416
386.071	0.241238	0.14469
384.988	0.248721	0.146911
384.059	0.253287	0.149628
382.975	0.256998	0.153764
382.046	0.25968	0.158586
380.961	0.260746	0.164799
380.032	0.261267	0.171863
378.947	0.260532	0.185149
378.017	0.258475	0.194462
376.933	0.255821	0.206688
376.002	0.253526	0.21885
375.072	0.250406	0.233308
373.987	0.246254	0.252903
373.056	0.243671	0.267062
371.971	0.240085	0.284918
371.04	0.237998	0.300403
369.954	0.235693	0.321325
369.023	0.233832	0.345178
367.936	0.23248	0.370155
367.005	0.231502	0.393809
366.074	0.231662	0.418865
364.987	0.231506	0.452722
364.055	0.232916	0.485997
362.968	0.233852	0.516222
362.036	0.233054	0.533915
360.948	0.23491	0.5568
360.016	0.235796	0.570272
358.928	0.238265	0.584091
357.996	0.237999	0.585012
357.063	0.239802	0.581984
355.975	0.240574	0.571306
355.042	0.242014	0.559647
353.953	0.243427	0.539539
353.02	0.245397	0.519006
351.931	0.248322	0.500459
350.998	0.251366	0.481796
350.064	0.254612	0.467652
348.975	0.26073	0.449825
348.041	0.266216	0.438629
346.951	0.272212	0.42887
346.017	0.278424	0.420639
344.927	0.285441	0.413581
343.993	0.291057	0.407894
343.058	0.297019	0.401844
341.968	0.301921	0.394667
341.033	0.306007	0.38674
339.943	0.309295	0.378465
339.008	0.310202	0.369467
338.072	0.311056	0.361297
336.981	0.310994	0.352607
336.046	0.311033	0.343837
334.955	0.310384	0.335395
334.019	0.310373	0.328569
332.927	0.309993	0.322706
331.991	0.310657	0.318042
331.055	0.311721	0.313827
329.963	0.313285	0.311718
329.027	0.315695	0.30961
327.935	0.318386	0.30842
326.998	0.319864	0.307525
326.061	0.323653	0.307692
324.969	0.32728	0.308677
324.032	0.329567	0.311078
322.939	0.334327	0.313943
322.002	0.338399	0.317845
321.064	0.343377	0.32155
319.971	0.346445	0.325093
319.033	0.349475	0.327773
317.94	0.353275	0.331027
317.002	0.356431	0.332963
316.064	0.358726	0.334816
314.97	0.358457	0.335047
314.032	0.360331	0.336062
312.937	0.360996	0.335865
311.999	0.360892	0.336155
311.061	0.360932	0.336242
309.966	0.361069	0.33673
309.027	0.361267	0.338174
307.932	0.362753	0.341747
306.993	0.364521	0.345321
306.054	0.367832	0.351769
304.959	0.372061	0.358519
304.019	0.378387	0.367681
302.924	0.385413	0.377161
301.984	0.393598	0.387373
301.045	0.404108	0.40029
299.948	0.418747	0.41523
299.009	0.435351	0.432605
298.069	0.453477	0.451756
296.972	0.478297	0.476695
296.032	0.513749	0.510612
294.935	0.557897	0.557087
293.995	0.615862	0.611728
293.055	0.685703	0.680887
291.957	0.759083	0.752311
291.017	0.811755	0.817051
290.076	0.843627	0.856357
288.979	0.863551	0.8848
288.038	0.872487	0.895449
286.94	0.889283	0.910997
285.999	0.923064	0.94281
285.057	0.952616	0.973572
283.959	0.996873	1.02839
283.018	1.01406	1.05279
282.076	1.02518	1.07533
280.978	1.03528	1.09989
280.036	1.03912	1.11451
278.937	1.03596	1.12483
277.995	1.02916	1.12625
277.053	1.02325	1.12317
275.954	1.02422	1.12536
275.011	1.03024	1.13161
274.069	1.03984	1.14041
272.969	1.05045	1.14832
272.027	1.05413	1.15169
270.927	1.06877	1.16092
269.984	1.07758	1.16882
269.041	1.0871	1.17857
267.941	1.088	1.18632
266.998	1.0835	1.19003
266.055	1.08162	1.19669
264.955	1.07655	1.20438
264.011	1.06808	1.2082
263.068	1.06165	1.20842
261.967	1.06191	1.21564
261.023	1.06012	1.21755
259.922	1.05605	1.22159
258.978	1.04969	1.22427
258.034	1.03658	1.2204
256.933	1.01966	1.21563
255.989	1.00611	1.2102
255.045	0.993401	1.20686
253.943	0.981822	1.20559
252.999	0.973638	1.20373
252.054	0.965899	1.20452
250.952	0.95918	1.20604
250.007	0.95564	1.20924
249.068	0.952686	1.21441
247.972	0.952623	1.22015
247.033	0.955865	1.22909
245.937	0.97212	1.25076
244.997	0.997052	1.27887
244.058	1.0383	1.3305
242.962	1.07795	1.37359
242.022	1.13418	1.43722
240.925	1.21934	1.51576
239.985	1.31762	1.61926
239.045	1.46976	1.77963
237.948	1.63864	1.9415
237.008	1.81803	2.10575
236.068	1.99222	2.26458
234.971	2.27495	2.53619
234.03	2.54792	2.7936
232.933	2.81443	2.96147
231.992	3.12053	3.1509
231.052	3.31152	3.26379
229.954	3.31381	3.34421
229.013	3.25956	3.23673
228.072	4.11285	3.66883
226.974	3.75232	3.4892
226.033	3.91534	3.44464
224.935	3.45143	3.32081
223.994	3.42602	3.3686
223.052	3.62619	3.29825
221.954	3.30849	3.23919
221.012	3.31415	3.4055
220.071	3.27086	3.21086
218.972	3.27936	3.12288
218.03	3.48541	3.20961
216.931	3.26468	3.15239
215.989	3.16194	3.05819
215.047	3.16044	2.93402
213.948	3.10949	2.91087
213.006	3.24095	2.94888
212.064	3.0563	2.62173
210.964	2.99189	2.57888
210.022	2.8135	2.53538
208.922	2.43561	2.46472
207.979	2.72248	2.25632
207.037	2.36565	2.40548
205.937	2.23134	2.15311
204.994	1.98989	2.00656
204.051	1.87762	1.97426
202.951	1.91476	1.60165
202.008	1.74554	1.69603
201.065	1.71847	1.69509
199.964	1.6354	1.5108

## Sheet: Fig2b
Wavelength (nm)	Dark	0 min	2 min	5 min	10 min	30 min	60 min
799.953	-0.0008768	-0.0016817	-0.0086408	-0.0163632	-0.0201397	-0.026354	-0.0300267
798.982	-0.000225	-0.0015242	-0.008917	-0.0160261	-0.0200616	-0.0260731	-0.0304693
798.011	0.00030271	-0.0005854	-0.0082035	-0.0165245	-0.0198201	-0.0259816	-0.0294767
797.04	-0.0004618	-0.0016614	-0.0090256	-0.0162306	-0.0200857	-0.0263354	-0.030431
796.068	-0.0003415	-0.001266	-0.0087696	-0.0165985	-0.0196591	-0.0265245	-0.0298435
794.956	-0.0009534	-0.0019442	-0.0091056	-0.0169198	-0.0202194	-0.0270645	-0.0303678
793.984	-0.0002957	-0.0003383	-0.0086238	-0.0164252	-0.0187386	-0.0257054	-0.0297748
793.01	-0.0003815	-0.0004174	-0.0081388	-0.0160376	-0.0195917	-0.0254913	-0.029804
792.037	-0.0004834	-0.0009151	-0.0083676	-0.015809	-0.0193268	-0.0261205	-0.0294476
791.063	-0.0010087	-0.0015786	-0.0082519	-0.015875	-0.0199478	-0.0261684	-0.0297198
789.95	-0.0002897	-0.0009821	-0.0082039	-0.0160066	-0.0191041	-0.0260652	-0.029896
788.975	-0.000462	-0.0007545	-0.0084305	-0.0164447	-0.0197439	-0.0255802	-0.0301343
788	7.77e-05	-0.0003119	-0.0073528	-0.0152136	-0.0189374	-0.025459	-0.0291752
787.024	4.68e-05	-0.0008804	-0.0078179	-0.0152857	-0.0194133	-0.0254501	-0.0294764
786.049	-0.0002422	-0.0001049	-0.0075955	-0.0154671	-0.0188725	-0.0254853	-0.0300238
784.933	-0.0008687	-0.0009385	-0.0079441	-0.0158589	-0.0195092	-0.0264349	-0.0300413
783.956	-0.000177	-0.0007442	-0.0077408	-0.0150518	-0.0190367	-0.0255437	-0.0286365
782.979	-0.0005611	-0.0004058	-0.0072542	-0.0151682	-0.0183223	-0.0252807	-0.0292577
782.002	-0.0008834	-0.0001077	-0.0078557	-0.0158235	-0.018664	-0.0250133	-0.0288262
781.024	0.00035403	8.12e-05	-0.0070471	-0.0150811	-0.0192228	-0.0247204	-0.0290468
780.046	0.00022319	0.00011738	-0.0071296	-0.0145062	-0.018309	-0.0248025	-0.0285894
779.068	-0.0004151	-0.0005839	-0.0074635	-0.0150901	-0.0186523	-0.0249737	-0.0293328
777.949	0.00010793	0.00011958	-0.006685	-0.0149621	-0.0187509	-0.0249956	-0.0288431
776.97	-0.0001118	-0.0001105	-0.0076172	-0.0151916	-0.0191681	-0.0248555	-0.0286648
775.99	-0.0003546	-0.0003866	-0.0078995	-0.015574	-0.0189321	-0.0254187	-0.0292525
775.01	-0.0001118	-5.49e-06	-0.006997	-0.0150824	-0.0181309	-0.0242391	-0.027989
774.03	-0.0007054	-4.29e-05	-0.0073357	-0.0150587	-0.0187699	-0.0250526	-0.0288073
773.049	7.02e-05	0.00022788	-0.0069985	-0.0145142	-0.0185081	-0.024572	-0.028531
772.068	-0.0002211	0.00061326	-0.0066731	-0.0145204	-0.0177904	-0.0245327	-0.0284529
770.947	0.00054052	0.00085316	-0.0063349	-0.0143637	-0.0176835	-0.0238986	-0.0279741
769.965	1.78e-05	4.94e-06	-0.0072579	-0.0146912	-0.0181027	-0.0242791	-0.0286335
768.983	0.00016456	0.0005399	-0.0075858	-0.0148677	-0.0184479	-0.0242572	-0.0282086
768	-0.0006615	0.00020833	-0.0069844	-0.0152749	-0.0184905	-0.0241735	-0.0288918
767.017	-0.0001054	4.37e-05	-0.0064601	-0.0145511	-0.0180952	-0.0235246	-0.0277885
766.034	-6.54e-05	0.00033952	-0.0066831	-0.0148884	-0.0177361	-0.0243345	-0.0277704
765.05	-0.0004024	0.00029111	-0.0071708	-0.0146366	-0.017985	-0.0245794	-0.0285863
764.066	-6.69e-05	-0.0002694	-0.0069422	-0.0148424	-0.0181361	-0.0240095	-0.0281129
762.941	-0.0004619	-0.0004795	-0.0072775	-0.0144729	-0.0182384	-0.0242656	-0.0280449
761.956	-0.0004015	-0.0001241	-0.0072053	-0.014627	-0.0177793	-0.0237265	-0.0277828
760.971	-2.71e-05	0.00015444	-0.0071368	-0.0145182	-0.0177305	-0.0236244	-0.0275293
759.986	0.00027531	0.00073796	-0.0060108	-0.0136693	-0.0168942	-0.0234204	-0.0273749
759	-0.0003696	-0.0006423	-0.0073221	-0.014515	-0.0178323	-0.0240269	-0.028289
758.013	-0.0005419	-0.000352	-0.0067517	-0.0145928	-0.0176579	-0.0237231	-0.0274549
757.027	-0.0002354	-0.0006265	-0.0075002	-0.0153553	-0.0180822	-0.0243533	-0.0279661
756.04	0.00076983	0.00014395	-0.0061484	-0.0141414	-0.0169495	-0.0231884	-0.027161
755.053	-0.0002236	-0.0003171	-0.0070018	-0.0146003	-0.0176512	-0.0236882	-0.0271133
754.065	0.0002515	0.00017018	-0.0068249	-0.0135504	-0.0168857	-0.0232841	-0.0269145
752.936	-0.0003113	-0.0005087	-0.007302	-0.0144996	-0.0177257	-0.0238262	-0.0271549
751.947	-0.0004546	-0.0008424	-0.0076009	-0.0148416	-0.0182001	-0.023884	-0.0276126
750.959	-1.2e-05	-0.0004655	-0.007176	-0.0144464	-0.0171392	-0.0228446	-0.027054
749.969	-0.0003483	-0.0005828	-0.0073755	-0.0142002	-0.0171634	-0.0238431	-0.0266682
748.98	-0.0003022	-0.0007687	-0.0074795	-0.0143078	-0.0169987	-0.023111	-0.0269501
747.99	-0.0005224	-0.0014088	-0.0072654	-0.0148231	-0.0175365	-0.0235942	-0.0272738
747	-0.0001075	-0.0008394	-0.0072466	-0.014228	-0.0179277	-0.0234188	-0.0264568
746.009	0.0002529	-0.0006753	-0.0070207	-0.0137326	-0.0170263	-0.0227357	-0.0263266
745.019	-6.42e-05	-0.0006315	-0.007239	-0.0141173	-0.0176299	-0.0228135	-0.0268561
744.027	-0.000139	-0.0008335	-0.0074598	-0.0142241	-0.0171001	-0.0231576	-0.0265901
743.036	-0.0002176	-0.0010895	-0.0075168	-0.0144679	-0.0171714	-0.023163	-0.0265843
742.044	0.00012922	-0.0007292	-0.0068587	-0.0136301	-0.0165916	-0.0223263	-0.0254587
741.051	-0.0003895	-0.0007505	-0.0071398	-0.0135311	-0.0165309	-0.0222874	-0.0258553
740.059	0.00011562	-0.0004671	-0.0065513	-0.0135689	-0.0165113	-0.0220402	-0.0257395
739.066	0.00048898	-0.0004701	-0.0066447	-0.0130236	-0.0161716	-0.0220907	-0.0254288
737.931	0.00035173	-0.0003166	-0.0065701	-0.0132193	-0.0164881	-0.0219608	-0.025217
736.937	8.81e-05	-0.0002593	-0.0064398	-0.0131364	-0.0162808	-0.0220302	-0.0255732
735.943	0.00025798	-5.48e-05	-0.0065435	-0.013159	-0.015858	-0.0218578	-0.0250433
734.948	-9.13e-05	-0.0005734	-0.0062556	-0.0130582	-0.016088	-0.021959	-0.0252774
733.953	0.00020035	1.37e-05	-0.0059345	-0.0126929	-0.0158516	-0.0213541	-0.0248308
732.958	0.00082224	0.0008682	-0.0056016	-0.0118163	-0.0153155	-0.0207771	-0.0240898
731.963	0.00060302	0.00063143	-0.0057873	-0.0121171	-0.0153899	-0.020992	-0.0247045
730.967	7.34e-05	0.00028435	-0.0055798	-0.0124812	-0.0155346	-0.0209819	-0.0243918
729.971	0.00044303	0.0008134	-0.0053266	-0.0120273	-0.0151734	-0.0207632	-0.0242399
728.974	0.00017559	0.00101075	-0.0053385	-0.0121454	-0.0151384	-0.0207421	-0.0242993
727.977	0.00026987	0.00141848	-0.0049575	-0.0115545	-0.0150903	-0.020494	-0.0239024
726.98	-3.59e-05	0.0014849	-0.0050376	-0.0117683	-0.014835	-0.0204724	-0.0240585
725.983	0.00038279	0.00211404	-0.0041499	-0.0110923	-0.0142288	-0.020195	-0.0235146
724.985	0.00025249	0.00224883	-0.004082	-0.0113993	-0.0144796	-0.0201176	-0.0238029
723.987	-0.0001398	0.002442	-0.0043048	-0.0110112	-0.0141423	-0.0199105	-0.0235151
722.988	0.00067877	0.00348609	-0.0034278	-0.0101977	-0.0134428	-0.0192417	-0.0228979
721.989	0.00013372	0.00282283	-0.0032029	-0.0101101	-0.0139769	-0.0200282	-0.0235584
720.99	-4.56e-05	0.0035784	-0.003168	-0.0103046	-0.013679	-0.0197652	-0.0235676
719.99	0.00036206	0.00430273	-0.0023153	-0.009843	-0.0131291	-0.0190785	-0.0227406
718.99	0.00023301	0.00440049	-0.0024623	-0.0099774	-0.0131044	-0.0192508	-0.0228103
717.99	0.00010169	0.00462076	-0.002273	-0.0098446	-0.0126115	-0.0190854	-0.0228217
716.989	0.00030624	0.00531001	-0.001573	-0.0090751	-0.0123557	-0.0188023	-0.0224352
715.988	0.00012896	0.00530202	-0.0012845	-0.0091369	-0.0124028	-0.0186697	-0.0226207
714.987	-0.0003657	0.00594945	-0.0010676	-0.0083869	-0.0119838	-0.0182386	-0.0223861
713.985	0.00018733	0.00725898	-0.0002657	-0.0078746	-0.0112782	-0.0178326	-0.0218198
712.984	3.77e-05	0.00740091	6.37e-05	-0.0079753	-0.011441	-0.0180598	-0.0221193
711.981	1.38e-05	0.00799993	0.00042834	-0.0075598	-0.0110675	-0.0179374	-0.0220299
710.979	-8.63e-05	0.00882442	0.00103237	-0.0068719	-0.0108332	-0.0173747	-0.021495
709.976	0.00027585	0.00933952	0.00193046	-0.0063684	-0.0098999	-0.0170295	-0.0213982
708.972	4.92e-05	0.00980821	0.00174592	-0.0064283	-0.0099465	-0.0168427	-0.0213154
707.969	0.0003101	0.0103429	0.00242089	-0.0059166	-0.0097914	-0.0171316	-0.0212414
706.965	8.77e-05	0.0107205	0.00316814	-0.0057172	-0.0098398	-0.0163899	-0.0206819
705.96	-0.0004927	0.0111342	0.00325388	-0.0055227	-0.0095175	-0.0169231	-0.0210358
704.956	-0.0001921	0.0118419	0.00365796	-0.0049205	-0.0091999	-0.0161419	-0.0206406
703.951	0.00038805	0.0125814	0.00426263	-0.004516	-0.0083185	-0.0160548	-0.0206245
702.945	-0.0002083	0.012321	0.00461123	-0.0044314	-0.0087147	-0.0159885	-0.0205929
701.94	-0.0002342	0.0130073	0.00434164	-0.0042128	-0.0084659	-0.0157918	-0.020245
700.934	-0.0006105	0.0130514	0.0047763	-0.0040955	-0.0082098	-0.0157576	-0.0203217
700.071	-0.0006179	0.0137104	0.00531035	-0.0041767	-0.0078961	-0.0152036	-0.0202481
699.065	-0.0002481	0.0141058	0.00530501	-0.003538	-0.0079193	-0.0152398	-0.0200551
698.058	-3e-05	0.0150392	0.00624899	-0.0027442	-0.0069178	-0.0141707	-0.0189084
697.05	-0.0001341	0.0149394	0.00597882	-0.0028547	-0.0072985	-0.014805	-0.0195226
696.043	0.00050795	0.015519	0.00709042	-0.0024656	-0.0065441	-0.0143738	-0.0192987
695.035	-0.0003761	0.0147976	0.00628271	-0.0032867	-0.0067257	-0.0147698	-0.0197205
694.027	-0.0004407	0.0150142	0.00600254	-0.0029167	-0.006879	-0.0149056	-0.0198975
693.018	-8.88e-05	0.0153437	0.00676701	-0.0025877	-0.0065946	-0.0147225	-0.0185807
692.009	-0.0002988	0.0153875	0.00684744	-0.0022727	-0.006608	-0.0138645	-0.0188728
691	-0.0003399	0.0157975	0.00738793	-0.0016758	-0.0060216	-0.013817	-0.0183299
689.991	-0.0005207	0.0155026	0.00689678	-0.0019351	-0.0062126	-0.0139216	-0.0181996
688.981	-0.000541	0.0155871	0.00714323	-0.0017268	-0.0061099	-0.0138336	-0.0183645
687.97	-0.0003371	0.0156491	0.00726135	-0.0018148	-0.0054486	-0.0132326	-0.0173758
686.96	-0.000589	0.0158425	0.00748091	-0.0013497	-0.0056609	-0.0130448	-0.0172442
685.949	-0.0003405	0.0158573	0.00767702	-0.0011117	-0.0050247	-0.012604	-0.0171218
684.938	-0.0001265	0.0163623	0.00773779	-0.0006944	-0.004597	-0.0120569	-0.0162805
684.071	-0.0006494	0.0158141	0.00748649	-0.0007715	-0.0048794	-0.0119427	-0.0164655
683.059	-2.8e-05	0.0159648	0.00751488	-0.000685	-0.0048962	-0.0118941	-0.0164339
682.047	-0.000449	0.0154057	0.00725251	-0.0008937	-0.0048991	-0.0115751	-0.0159318
681.035	-0.0003495	0.0153777	0.0072693	-0.0009402	-0.0047086	-0.0112863	-0.0157621
680.022	-0.0003296	0.0149748	0.00770034	-0.0007237	-0.0039302	-0.011049	-0.0151358
679.009	-0.0003234	0.0156291	0.00801327	-0.0002684	-0.0037	-0.0107383	-0.0145511
677.995	5.59e-05	0.0147224	0.00766849	0.00013175	-0.0037541	-0.0108571	-0.0143703
676.982	-0.0004923	0.0147884	0.00705048	-0.0002491	-0.0039065	-0.0107835	-0.0141821
675.968	-0.0004352	0.0141664	0.00730252	-0.0004616	-0.0036474	-0.0099647	-0.0138942
674.953	-0.0003839	0.014165	0.00732753	-0.0004015	-0.0035186	-0.009934	-0.0135689
673.939	-0.0002262	0.0139464	0.00718402	0.00015607	-0.00298	-0.0092327	-0.0132277
673.069	-0.0008893	0.0136282	0.00679225	-0.0001992	-0.0034125	-0.00926	-0.0131837
672.054	-0.0005527	0.0137004	0.00706816	0.00016516	-0.0032946	-0.0090644	-0.0121381
671.038	-0.000274	0.0129564	0.00686798	0.00027404	-0.003169	-0.0088621	-0.0121623
670.022	-3.52e-05	0.0132918	0.00733664	0.00068458	-0.0024106	-0.0077092	-0.0113457
669.006	-0.0001835	0.0130587	0.00700768	0.0004001	-0.0023435	-0.0079382	-0.0111525
667.989	-2.98e-05	0.0124454	0.00665578	0.0006481	-0.0018992	-0.0074614	-0.0110541
666.973	-4.89e-05	0.0120864	0.00682202	0.0009351	-0.0022406	-0.0077239	-0.0104527
665.955	-0.0001894	0.0122452	0.00682746	0.00061779	-0.0019745	-0.0073533	-0.0101225
664.938	3.73e-05	0.011879	0.00671004	0.00021822	-0.0017948	-0.0067005	-0.0102058
664.066	-0.0002859	0.0118013	0.00692348	0.00049307	-0.0020152	-0.0067539	-0.0098001
663.048	2.93e-05	0.0119714	0.0067719	0.00091287	-0.0016721	-0.0065049	-0.0098219
662.029	0.00045467	0.011528	0.00667536	0.00105762	-0.0020087	-0.0060061	-0.0094984
661.01	0.00029041	0.0115592	0.00662992	0.00111938	-0.0011922	-0.0063467	-0.0088696
659.992	0.00017717	0.0112248	0.00623313	0.00103019	-0.0013747	-0.0057709	-0.009194
658.972	0.00052946	0.0111991	0.00658813	0.00105071	-0.0015767	-0.0060828	-0.0092738
657.953	0.00041614	0.0109675	0.00642109	0.00063807	-0.0017961	-0.0061949	-0.0089086
656.933	0.0003246	0.0110675	0.00564808	0.00068688	-0.0017194	-0.0064304	-0.0092616
656.058	0.00049014	0.0111888	0.00592376	0.00076527	-0.0016723	-0.0063021	-0.0095071
655.038	0.001012	0.0106123	0.00583925	0.00079294	-0.0017758	-0.0062285	-0.0091677
654.017	0.00035971	0.0100799	0.00514092	0.00025554	-0.0020293	-0.0065341	-0.0093579
652.996	0.00084123	0.0104899	0.00550266	0.00027298	-0.0019446	-0.0065193	-0.0095317
651.974	0.00077338	0.00973535	0.00508388	9.3e-05	-0.002286	-0.0066889	-0.009785
650.953	0.0007432	0.00957477	0.00522976	9.26e-05	-0.0022639	-0.0068216	-0.0096578
649.931	0.00079234	0.00941885	0.00489885	-0.0005612	-0.00254	-0.0074648	-0.0098706
649.054	0.00112052	0.00961984	0.00443167	-0.0001279	-0.0024567	-0.0071249	-0.009675
648.032	0.00090947	0.00950573	0.00504412	-0.0001512	-0.002281	-0.0068376	-0.0096531
647.009	0.00126648	0.00928507	0.00492315	-0.00038	-0.0022308	-0.0071144	-0.0095581
645.986	0.0009839	0.00955169	0.00487254	-0.0001388	-0.0026885	-0.0067118	-0.0094297
644.962	0.00158917	0.0095658	0.0051146	-7.46e-05	-0.002512	-0.0066677	-0.0094775
643.938	0.00121074	0.0089935	0.00435696	-0.0001725	-0.0027123	-0.0070917	-0.0099741
643.061	0.00128286	0.00897643	0.00444545	-0.0006361	-0.0027309	-0.0071682	-0.009898
642.036	0.00153326	0.00916925	0.00493464	-0.0006279	-0.0026144	-0.0071174	-0.0095994
641.011	0.00160445	0.00895716	0.00436148	-0.0004576	-0.0024343	-0.0068942	-0.0097727
639.986	0.00189169	0.00922123	0.0044439	-0.0006619	-0.0025842	-0.0069015	-0.0096269
638.961	0.00142661	0.00830365	0.00425975	-0.0005823	-0.0028812	-0.007457	-0.0098124
637.936	0.00187664	0.0088877	0.00430059	-0.0002307	-0.0023514	-0.0064415	-0.0096995
637.056	0.0022811	0.00862916	0.0042945	-0.0004052	-0.0025896	-0.0066804	-0.0091191
636.03	0.00245272	0.00869513	0.00424815	-0.0001457	-0.0024955	-0.0063396	-0.009038
635.004	0.00252437	0.00867437	0.00479388	0.00021869	-0.0019374	-0.0059553	-0.008791
633.977	0.00211115	0.00847192	0.00440405	7.94e-05	-0.0020989	-0.0063522	-0.008664
632.95	0.00252322	0.00819662	0.00426773	-0.000225	-0.0020503	-0.0060404	-0.0083483
632.069	0.00251258	0.00793881	0.00421678	-0.0002559	-0.0020811	-0.0059857	-0.0081677
631.042	0.00238697	0.00759391	0.00396762	-0.0003913	-0.0022545	-0.0058218	-0.0082669
630.014	0.00261444	0.00771974	0.00428192	0.00015718	-0.0018293	-0.0056821	-0.0075135
628.986	0.00279448	0.00785509	0.00426762	0.00043826	-0.0011913	-0.0047719	-0.0072984
627.957	0.00296008	0.00779943	0.00473372	0.00092898	-0.0010174	-0.0043284	-0.0065653
626.928	0.00293045	0.0075487	0.00404642	0.00027823	-0.0012552	-0.0042251	-0.0065384
626.046	0.00319719	0.00744878	0.00422781	0.00082006	-0.0007557	-0.0036509	-0.0059459
625.017	0.00362541	0.00727965	0.0044954	0.00102113	-0.0005076	-0.0034876	-0.005415
623.987	0.00375858	0.00762765	0.00460961	0.00123273	-0.0002814	-0.0031014	-0.0051861
622.957	0.00379025	0.00739449	0.00480184	0.00146495	9.35e-05	-0.0027112	-0.0046095
621.927	0.00425756	0.00741884	0.00486827	0.00164204	0.00036312	-0.0023791	-0.0042643
621.044	0.00427892	0.00722287	0.00477431	0.00177391	0.00043114	-0.0023491	-0.0037221
620.013	0.00485613	0.00721137	0.00483249	0.00203112	0.00070521	-0.0020029	-0.0033403
618.982	0.00574292	0.00732982	0.00519756	0.00213072	0.00118865	-0.0012274	-0.0026701
617.951	0.006092	0.00748591	0.00529746	0.00278742	0.0013949	-0.0005466	-0.0022417
617.066	0.00680298	0.00745795	0.00533533	0.00340442	0.00200538	-0.0001567	-0.0017639
616.034	0.00741144	0.00749042	0.00595058	0.00359609	0.00259801	0.00032162	-0.0011529
615.002	0.00762791	0.00774435	0.00587367	0.00359568	0.00271438	0.00045837	-0.0007931
613.97	0.00863492	0.00814323	0.00630425	0.00386382	0.0029347	0.00125033	-0.0003711
612.937	0.00918015	0.00775378	0.00619187	0.00424885	0.00332193	0.00137169	-9.34e-05
612.051	0.0102226	0.00826009	0.00644368	0.00460781	0.0037296	0.00194076	0.0006965
611.018	0.01126	0.00815871	0.006743	0.00465262	0.0039438	0.00206244	0.00069279
609.984	0.0124997	0.00872231	0.00717544	0.00519185	0.00447008	0.00268614	0.00128374
608.951	0.0133845	0.00889227	0.00757662	0.00569628	0.00481228	0.00296798	0.00176335
608.064	0.0148124	0.00939335	0.00782557	0.00580475	0.0053294	0.00341361	0.00175974
607.03	0.0170122	0.00952928	0.00795099	0.00652742	0.00569366	0.00377317	0.00240404
605.995	0.0185421	0.00965101	0.00836263	0.00623864	0.00555457	0.00368699	0.00257147
604.96	0.0207699	0.0102594	0.00888912	0.00701152	0.00624859	0.00455491	0.00331667
604.073	0.022679	0.0103553	0.00881486	0.00715931	0.00649124	0.00481639	0.00334708
603.037	0.0250422	0.0110411	0.00947083	0.00785586	0.00707011	0.00514496	0.00388119
602.001	0.0279315	0.0116089	0.0101104	0.00812857	0.00732874	0.00537603	0.00420042
600.965	0.0304558	0.0116022	0.0102372	0.00851735	0.0075766	0.00580635	0.00445601
599.929	0.0335135	0.0120876	0.0106651	0.00874164	0.00750909	0.00600585	0.00454376
599.04	0.0371135	0.0123484	0.0105977	0.00879225	0.00805633	0.00627086	0.00489275
598.003	0.0412835	0.0125958	0.0114674	0.00947814	0.00857115	0.00670496	0.00529379
596.966	0.0454164	0.0137238	0.0118417	0.00997452	0.0092201	0.0073388	0.00581548
595.929	0.0494269	0.013913	0.0116686	0.0102988	0.00948488	0.00741858	0.00579829
595.039	0.052799	0.0142267	0.0126534	0.0103522	0.00962606	0.00782417	0.00649234
594.001	0.0588533	0.0149208	0.0132835	0.0109694	0.0102406	0.00816143	0.00692435
592.963	0.0649389	0.0154049	0.013444	0.011474	0.010572	0.00846722	0.00708745
592.073	0.069583	0.0158956	0.0141033	0.012171	0.0110788	0.00928586	0.0076946
591.034	0.0754588	0.0165859	0.0146679	0.0128393	0.0117193	0.00960697	0.00804932
589.995	0.0809795	0.0170708	0.0151282	0.0131759	0.0121382	0.00980458	0.00835207
588.956	0.0876197	0.0177321	0.015756	0.0137903	0.012928	0.0103906	0.00898037
588.065	0.0949339	0.0188624	0.0168052	0.0148208	0.0137274	0.0115716	0.0100699
587.025	0.101312	0.0188909	0.01717	0.0150242	0.0138893	0.011797	0.0102174
585.984	0.107733	0.020031	0.0176944	0.0156693	0.0147119	0.0119462	0.0105544
584.944	0.115057	0.0206637	0.0184775	0.016178	0.0153502	0.0130399	0.0114873
584.052	0.120864	0.0208683	0.0189659	0.0168056	0.0157266	0.0132368	0.0116703
583.011	0.129	0.0221996	0.0200833	0.0174791	0.0164666	0.0141544	0.0122649
581.97	0.135288	0.0226183	0.0206774	0.0178039	0.01703	0.0144196	0.0127678
580.928	0.142315	0.0237952	0.0213508	0.0189224	0.0173742	0.0151027	0.013548
580.036	0.149278	0.0242718	0.0217381	0.0193353	0.0183319	0.0155537	0.0137734
578.994	0.156765	0.0254861	0.0231074	0.0205169	0.0191044	0.0164649	0.0146293
577.951	0.163867	0.0262419	0.0239975	0.0213353	0.0194742	0.0170353	0.0152028
577.058	0.168454	0.0268632	0.0241965	0.0217676	0.020152	0.0175834	0.0156995
576.015	0.17454	0.0280532	0.0253779	0.0225593	0.0211291	0.0183804	0.0162588
574.972	0.181782	0.0292674	0.0265198	0.0238257	0.0223766	0.0193768	0.0172984
573.929	0.18844	0.0302475	0.0277073	0.0247692	0.0231857	0.0203271	0.0182027
573.034	0.192795	0.0311885	0.0285227	0.0252599	0.0239223	0.0209089	0.0190602
571.99	0.198068	0.0324081	0.0295947	0.0262918	0.0249668	0.0216806	0.019769
570.946	0.202493	0.032842	0.0301752	0.0269745	0.0256658	0.0223518	0.0201372
570.051	0.206483	0.0337532	0.0310467	0.0278434	0.026304	0.0230161	0.021105
569.006	0.211789	0.0349744	0.0323683	0.0291229	0.0274815	0.0240068	0.0219581
567.962	0.215702	0.0360151	0.033082	0.0298591	0.0281745	0.0247793	0.0226644
567.066	0.218918	0.0370053	0.0343072	0.0309169	0.0292404	0.025989	0.0236657
566.02	0.222462	0.0380463	0.035473	0.0318591	0.0302638	0.0269925	0.0244366
564.975	0.225061	0.0391767	0.036415	0.0329789	0.0316686	0.0279766	0.0258624
563.929	0.228239	0.0401631	0.0372401	0.0336902	0.0325077	0.0289193	0.0267711
563.032	0.230267	0.0410832	0.03819	0.0347688	0.033295	0.0298075	0.0275806
561.986	0.232421	0.0421306	0.0391065	0.0357746	0.0341699	0.0307841	0.0286189
560.939	0.234524	0.0429421	0.0401504	0.0364385	0.035378	0.0316508	0.0294315
560.042	0.236532	0.0441565	0.0413016	0.0380925	0.0363179	0.0331528	0.0307738
558.995	0.238371	0.0449514	0.0422131	0.0388159	0.037233	0.0338067	0.0317208
557.947	0.239592	0.0454729	0.0427087	0.0397417	0.038225	0.0347882	0.0326665
557.049	0.241381	0.0461836	0.043646	0.0405842	0.0391871	0.0357414	0.0339408
556.001	0.242849	0.0472844	0.0447152	0.0416486	0.0401339	0.0369647	0.035048
554.953	0.244234	0.0480408	0.0454811	0.042799	0.0412164	0.0382581	0.0364178
554.055	0.245404	0.0487114	0.0461895	0.0435976	0.0419283	0.0392331	0.0372918
553.006	0.246427	0.0492934	0.0468626	0.0444272	0.0430474	0.0402221	0.0384673
551.957	0.247758	0.0495005	0.0477612	0.0453518	0.0439858	0.0415554	0.0396292
551.058	0.249041	0.0500037	0.0483003	0.0456485	0.0447475	0.0423755	0.0406138
550.008	0.250658	0.0505973	0.0489924	0.0469692	0.0459876	0.0435253	0.0423008
548.959	0.251701	0.050643	0.0493235	0.0473298	0.0466951	0.044543	0.0432132
548.059	0.252071	0.0505871	0.0494266	0.0478045	0.046917	0.0451356	0.0438799
547.009	0.253587	0.0509765	0.0501398	0.048792	0.0480932	0.046545	0.0453243
545.958	0.254796	0.0515744	0.0508044	0.0496054	0.0488067	0.0476757	0.0468397
545.058	0.255556	0.0512195	0.0505561	0.0498704	0.0494515	0.0482829	0.0475902
544.007	0.256399	0.0514362	0.0511951	0.0508079	0.0503927	0.0495365	0.0489621
542.956	0.256698	0.0509838	0.0510116	0.0509154	0.0506166	0.0502215	0.0496518
542.055	0.257597	0.0509089	0.0515097	0.0514819	0.0516767	0.0513531	0.0510544
541.003	0.257921	0.0505873	0.0513811	0.0517461	0.0518845	0.0522253	0.052134
539.951	0.258105	0.0503266	0.0514476	0.0521598	0.0525691	0.0532118	0.0532766
539.049	0.258179	0.0496477	0.0514389	0.0523473	0.0532628	0.0541135	0.0540374
537.997	0.257493	0.0495173	0.0512397	0.0527238	0.0533633	0.0548126	0.0553109
536.944	0.256296	0.0483444	0.0507224	0.0526176	0.0536253	0.0552269	0.055943
536.042	0.256229	0.0482681	0.050978	0.0531781	0.0545617	0.0564842	0.0574524
534.989	0.254268	0.0470271	0.0501858	0.0530219	0.0543072	0.0569104	0.0579304
533.936	0.253211	0.0469185	0.0503557	0.0531667	0.0550707	0.0579674	0.0593175
533.033	0.251757	0.04628	0.0502192	0.0537898	0.0555448	0.058654	0.0601582
531.979	0.249203	0.0450439	0.0496447	0.0537022	0.0557115	0.0594172	0.0613651
530.925	0.246195	0.0440327	0.0494086	0.0538222	0.0562764	0.0604162	0.0625489
530.021	0.24367	0.0434422	0.0489093	0.0540178	0.0565088	0.0609927	0.0634385
528.967	0.241888	0.043208	0.0490097	0.0544239	0.0574906	0.0623208	0.0649543
528.063	0.239597	0.0426149	0.0490577	0.0547274	0.0578598	0.0631702	0.0659241
527.008	0.235531	0.0418513	0.0488589	0.0554361	0.0588354	0.0646768	0.0679586
525.953	0.231608	0.0410372	0.0488261	0.056079	0.0595711	0.0662832	0.0697645
525.048	0.228434	0.040251	0.0484638	0.0564839	0.0602202	0.067337	0.0711027
523.992	0.224711	0.0399402	0.0487306	0.0574038	0.0613932	0.0690308	0.0730663
522.936	0.221108	0.0394395	0.0490648	0.0578482	0.0624663	0.07068	0.0750683
522.031	0.217372	0.0386229	0.0490058	0.0585131	0.0634375	0.0720233	0.0768712
520.975	0.212601	0.0385831	0.0494046	0.0596452	0.0651614	0.0744577	0.0795123
520.069	0.208985	0.0381785	0.0494043	0.0605597	0.0660348	0.0762451	0.0817204
519.012	0.205334	0.0378747	0.0501979	0.0621141	0.0677477	0.078521	0.0841754
517.955	0.201379	0.0380155	0.0511615	0.0637462	0.0700935	0.0812285	0.0876539
517.049	0.197895	0.0377823	0.0515457	0.0646629	0.071453	0.083428	0.0900787
515.991	0.193855	0.0372374	0.0523179	0.0666327	0.0736708	0.0866978	0.0936682
514.934	0.189788	0.0373712	0.0528137	0.0680218	0.0758082	0.0894241	0.0970068
514.027	0.186844	0.0373324	0.0538514	0.0697558	0.0778479	0.0921995	0.100198
512.969	0.183061	0.0373599	0.0550488	0.0722098	0.08025	0.095616	0.104055
512.061	0.180432	0.0374722	0.0559869	0.0738354	0.0827123	0.0985265	0.107451
511.003	0.177022	0.0377877	0.0574757	0.076314	0.0855129	0.102585	0.112064
509.944	0.174326	0.0378532	0.0583591	0.0784754	0.0883209	0.106046	0.115767
509.036	0.172109	0.0382801	0.0599153	0.0806486	0.0910295	0.109537	0.120035
507.977	0.16924	0.0383499	0.0611503	0.083131	0.094223	0.113532	0.124543
507.068	0.167254	0.0388921	0.0627719	0.0856231	0.0968902	0.116937	0.128832
506.008	0.164858	0.0390523	0.0637496	0.0877685	0.0995256	0.121029	0.132939
504.948	0.163096	0.0392128	0.0648648	0.0899769	0.102291	0.124119	0.136498
504.04	0.161625	0.0396186	0.0661106	0.0917626	0.104477	0.127312	0.140049
502.979	0.1598	0.0401172	0.0673266	0.0942459	0.107444	0.131207	0.144475
502.07	0.158254	0.0398708	0.068192	0.0961029	0.109206	0.133933	0.147626
501.009	0.157143	0.0400534	0.0691977	0.0977433	0.111598	0.136811	0.151145
499.948	0.156111	0.0402782	0.0700218	0.099132	0.113508	0.139334	0.153985
499.038	0.155262	0.0403521	0.0707191	0.100445	0.114877	0.141495	0.156347
497.977	0.154109	0.0406394	0.0717643	0.10236	0.11736	0.144412	0.15978
497.066	0.153013	0.0405922	0.072341	0.103534	0.11874	0.146588	0.162172
496.004	0.151755	0.0407493	0.0730709	0.104765	0.12039	0.148693	0.164751
494.942	0.150395	0.0404902	0.0735483	0.105781	0.121908	0.150705	0.167059
494.031	0.149348	0.040622	0.0741537	0.106852	0.122893	0.152208	0.169059
492.969	0.148517	0.0412768	0.0751748	0.108658	0.125245	0.155051	0.172386
492.058	0.147809	0.0417486	0.0764487	0.1103	0.127102	0.157647	0.175263
490.995	0.146714	0.0416475	0.0771898	0.111834	0.128606	0.159958	0.178041
489.931	0.145618	0.0420554	0.0780392	0.113133	0.130781	0.16237	0.180949
489.02	0.144694	0.042358	0.0785785	0.114337	0.132077	0.164401	0.183153
487.956	0.144004	0.0427469	0.079701	0.11583	0.13382	0.166886	0.186052
487.044	0.143321	0.0435243	0.0809975	0.117845	0.136235	0.169839	0.189246
485.979	0.141853	0.0437435	0.0815887	0.118904	0.137597	0.17188	0.191777
485.067	0.14143	0.044589	0.0828408	0.120572	0.139177	0.173901	0.194359
484.002	0.141109	0.0459143	0.0845333	0.122427	0.14157	0.176561	0.197313
482.938	0.139549	0.0459794	0.0848862	0.123424	0.142516	0.178003	0.199001
482.025	0.137805	0.0461342	0.0849698	0.123742	0.143055	0.178954	0.200032
480.959	0.137087	0.0471862	0.0863246	0.125303	0.144715	0.180676	0.20189
480.046	0.136142	0.0477852	0.0872163	0.126222	0.145795	0.181954	0.20336
478.98	0.134377	0.0481582	0.0874071	0.126711	0.146125	0.182324	0.203746
478.067	0.133474	0.0489782	0.0883397	0.127468	0.146796	0.183137	0.204516
477.001	0.131929	0.049936	0.0891014	0.128015	0.147402	0.183541	0.204826
475.934	0.130487	0.0505356	0.0893384	0.127912	0.147361	0.183144	0.204424
475.02	0.129439	0.0511482	0.0898557	0.128087	0.147187	0.183025	0.204102
473.953	0.128133	0.0520904	0.0902406	0.128244	0.147021	0.18257	0.203195
473.039	0.127447	0.0537843	0.0912734	0.128651	0.147291	0.18224	0.202807
471.971	0.126189	0.0548485	0.091779	0.128546	0.147062	0.181573	0.201699
471.056	0.125338	0.0557676	0.0922585	0.128552	0.147046	0.181001	0.200871
469.989	0.124354	0.0571103	0.0928074	0.128481	0.146505	0.179865	0.199379
469.074	0.123669	0.0587944	0.0936226	0.128746	0.146248	0.178871	0.198155
468.006	0.122705	0.0603596	0.0947586	0.129064	0.146072	0.178037	0.196841
466.937	0.122085	0.0624439	0.0958269	0.129452	0.146163	0.177113	0.195556
466.022	0.12201	0.0639062	0.0968478	0.129713	0.14617	0.176928	0.194974
464.953	0.120996	0.0650044	0.0973193	0.129233	0.145711	0.175622	0.19302
464.037	0.120237	0.0665392	0.0979373	0.129315	0.145129	0.174503	0.191366
462.968	0.11963	0.0683291	0.098878	0.129454	0.144753	0.173684	0.1901
462.051	0.118905	0.0691327	0.0991656	0.129151	0.144179	0.17272	0.188685
460.982	0.118183	0.070183	0.0998124	0.129233	0.144113	0.171939	0.187506
460.065	0.118135	0.0711337	0.100345	0.129383	0.144357	0.171542	0.186947
458.995	0.117302	0.071919	0.100715	0.129201	0.14386	0.170716	0.186136
457.925	0.117071	0.0725712	0.100823	0.129283	0.143384	0.170164	0.185482
457.007	0.11683	0.0725807	0.10086	0.129091	0.143227	0.17	0.185021
455.937	0.116401	0.0724032	0.100446	0.128527	0.14254	0.169168	0.184125
455.019	0.116143	0.0725726	0.100581	0.128539	0.142723	0.169115	0.184141
453.948	0.116466	0.0725528	0.100523	0.128493	0.14282	0.169273	0.184409
453.03	0.116389	0.0723346	0.100083	0.128214	0.142521	0.168966	0.184019
451.959	0.116709	0.0721875	0.100349	0.128076	0.142584	0.169039	0.184275
451.041	0.116456	0.071579	0.0995758	0.12779	0.141904	0.168623	0.183673
449.969	0.11703	0.0716737	0.0997711	0.127856	0.142032	0.168762	0.183862
449.05	0.117262	0.0715368	0.0995912	0.127578	0.141845	0.168485	0.183553
447.978	0.117892	0.0714858	0.0993375	0.127182	0.141478	0.167949	0.182863
447.059	0.11839	0.0717256	0.099569	0.127293	0.141343	0.167731	0.182545
445.986	0.118879	0.0721658	0.0994954	0.127044	0.141093	0.167131	0.181894
445.067	0.120116	0.0729799	0.100017	0.127381	0.141407	0.167043	0.181468
443.994	0.12006	0.0733959	0.100032	0.126805	0.14053	0.165751	0.180188
443.074	0.120681	0.0744362	0.100626	0.126697	0.14002	0.164885	0.178996
442.001	0.121354	0.0756879	0.100909	0.126577	0.139707	0.163975	0.177621
440.928	0.121639	0.0770789	0.101734	0.126541	0.139411	0.16301	0.176125
440.007	0.12205	0.0786083	0.102514	0.126589	0.138918	0.162089	0.174958
438.934	0.122311	0.0804524	0.103596	0.126638	0.138619	0.160825	0.173285
438.013	0.122486	0.0822734	0.104492	0.126529	0.138108	0.159337	0.171342
436.939	0.122933	0.084934	0.105983	0.127173	0.138105	0.158607	0.170031
436.018	0.123067	0.0868524	0.107251	0.127539	0.137894	0.157596	0.168248
434.943	0.12324	0.0899191	0.108855	0.12794	0.137975	0.156521	0.166642
434.022	0.123165	0.0923866	0.1103	0.128215	0.137772	0.155329	0.165004
432.947	0.123112	0.0955625	0.112103	0.128993	0.137712	0.154019	0.162836
432.025	0.123013	0.098247	0.113863	0.129562	0.137835	0.153447	0.161587
430.95	0.122753	0.101291	0.115646	0.130281	0.137898	0.152331	0.160061
430.028	0.122254	0.104422	0.117851	0.131243	0.138432	0.151578	0.158759
428.952	0.121795	0.108068	0.119921	0.132299	0.138573	0.150816	0.156865
428.03	0.121538	0.111587	0.122485	0.133354	0.139378	0.150548	0.156237
426.954	0.121139	0.115303	0.124852	0.135063	0.140238	0.15044	0.155495
426.031	0.120733	0.119115	0.127621	0.136625	0.141242	0.150518	0.154807
424.955	0.120535	0.123739	0.131275	0.138734	0.142925	0.150999	0.154613
424.032	0.11978	0.128023	0.134323	0.140753	0.144177	0.15131	0.154431
422.955	0.119377	0.133452	0.138419	0.143443	0.146542	0.152153	0.154325
422.032	0.119213	0.137397	0.141375	0.145543	0.147977	0.152942	0.154533
420.955	0.118859	0.14333	0.146098	0.149089	0.150585	0.154291	0.155137
420.031	0.118695	0.149269	0.15058	0.152222	0.153214	0.155814	0.155921
418.954	0.118262	0.156137	0.156061	0.156054	0.156498	0.157613	0.156729
418.03	0.118051	0.162009	0.160837	0.159534	0.159373	0.159119	0.157875
416.952	0.117555	0.168527	0.165545	0.162737	0.161876	0.160606	0.1583
416.028	0.117822	0.175284	0.170788	0.167101	0.165515	0.162841	0.159828
414.949	0.117512	0.183806	0.177726	0.171894	0.16924	0.165123	0.160788
414.025	0.117752	0.190376	0.183294	0.175997	0.172617	0.166818	0.161882
412.946	0.117689	0.199021	0.189774	0.180703	0.176525	0.169027	0.162914
412.021	0.117995	0.205183	0.194685	0.184262	0.179286	0.170864	0.163816
410.942	0.118889	0.214019	0.20186	0.189217	0.183708	0.173289	0.165424
410.017	0.119736	0.224412	0.209575	0.195037	0.188166	0.17572	0.166822
408.938	0.120507	0.235313	0.217922	0.200946	0.192706	0.178206	0.167612
408.013	0.121601	0.245402	0.225689	0.206323	0.197225	0.180349	0.1684
406.933	0.12316	0.256806	0.234602	0.212606	0.202399	0.18318	0.169704
406.007	0.12446	0.266686	0.242153	0.217717	0.206234	0.18473	0.170032
404.927	0.127775	0.284398	0.255808	0.227637	0.21396	0.188839	0.171879
404.001	0.1307	0.300784	0.268478	0.236081	0.220435	0.191766	0.172643
403.075	0.134129	0.316567	0.281393	0.244388	0.22717	0.194547	0.173124
401.994	0.138002	0.336076	0.295199	0.254114	0.234513	0.197873	0.173701
401.068	0.141939	0.352234	0.308237	0.262858	0.241282	0.20081	0.174308
399.987	0.149168	0.383524	0.33143	0.278859	0.253238	0.206192	0.175228
399.06	0.15649	0.410645	0.352268	0.293506	0.264505	0.211322	0.176528
397.979	0.164413	0.442232	0.375999	0.309841	0.276432	0.21658	0.177458
397.052	0.172066	0.467353	0.395796	0.323961	0.287228	0.221202	0.178465
395.97	0.182106	0.500688	0.421282	0.340449	0.300935	0.22706	0.179888
395.043	0.193636	0.53311	0.446286	0.358955	0.314674	0.233309	0.181674
393.96	0.208296	0.573458	0.475883	0.378507	0.330633	0.240275	0.183198
393.033	0.219159	0.596873	0.494364	0.391802	0.340274	0.244518	0.184469
391.95	0.232421	0.620556	0.512254	0.404091	0.350371	0.249214	0.185569
391.022	0.242181	0.633867	0.523469	0.410726	0.355342	0.251613	0.186113
389.94	0.258756	0.649917	0.535943	0.419899	0.362638	0.255076	0.187526
389.012	0.274511	0.657982	0.541406	0.424194	0.366231	0.257245	0.188803
387.928	0.285649	0.657308	0.541381	0.424492	0.366391	0.257798	0.189643
387	0.295375	0.652018	0.538127	0.422366	0.365117	0.257463	0.190266
386.071	0.302544	0.645471	0.532659	0.419032	0.362804	0.257129	0.190912
384.988	0.312445	0.629749	0.521396	0.411484	0.357288	0.255382	0.191742
384.059	0.319307	0.611163	0.508276	0.403109	0.351185	0.253815	0.192575
382.975	0.323768	0.59325	0.493978	0.393783	0.34429	0.25156	0.193193
382.046	0.326839	0.575198	0.480815	0.385013	0.337799	0.249655	0.194064
380.961	0.328459	0.554433	0.466126	0.375539	0.331009	0.247292	0.194723
380.032	0.328708	0.535487	0.451315	0.366248	0.323635	0.245317	0.195401
378.947	0.326963	0.509161	0.431803	0.353437	0.314038	0.241653	0.195725
378.017	0.325828	0.495422	0.421333	0.346394	0.309243	0.240532	0.196598
376.933	0.322735	0.476919	0.407624	0.337428	0.302478	0.237766	0.196825
376.002	0.319439	0.463537	0.397022	0.330074	0.296912	0.235758	0.196746
375.072	0.315658	0.448784	0.386107	0.322711	0.291505	0.233032	0.196305
373.987	0.310171	0.430231	0.372045	0.313063	0.283983	0.230135	0.195714
373.056	0.307121	0.41763	0.362946	0.307143	0.279241	0.228054	0.195312
371.971	0.303539	0.404428	0.353262	0.300503	0.274489	0.225866	0.195109
371.04	0.300891	0.394599	0.345277	0.295331	0.269982	0.22365	0.194408
369.954	0.298257	0.381142	0.334832	0.287779	0.26499	0.221175	0.194222
369.023	0.295998	0.368278	0.324983	0.28164	0.259983	0.219107	0.19378
367.936	0.295175	0.356382	0.316884	0.275778	0.255964	0.218023	0.19421
367.005	0.294993	0.347107	0.309953	0.271782	0.252854	0.217159	0.194733
366.074	0.295391	0.33826	0.303318	0.26792	0.249952	0.216842	0.19579
364.987	0.29598	0.327587	0.29553	0.262804	0.246765	0.216444	0.196971
364.055	0.297056	0.316684	0.287727	0.258341	0.243193	0.215722	0.198297
362.968	0.299221	0.309069	0.282779	0.255598	0.241952	0.216536	0.200709
362.036	0.301064	0.303241	0.278857	0.253823	0.241166	0.217713	0.202536
360.948	0.302807	0.295129	0.273347	0.251063	0.239172	0.218035	0.204473
360.016	0.304193	0.289981	0.270306	0.249274	0.238804	0.218815	0.206455
358.928	0.305997	0.282809	0.266039	0.247357	0.238021	0.220452	0.209536
357.996	0.307502	0.279466	0.263289	0.246789	0.238071	0.221682	0.211835
357.063	0.308123	0.275323	0.260708	0.245313	0.23754	0.223034	0.213465
355.975	0.30977	0.271274	0.258292	0.244933	0.238163	0.225017	0.216491
355.042	0.310955	0.268363	0.257075	0.244929	0.238727	0.226825	0.219082
353.953	0.31349	0.265447	0.256079	0.245758	0.240285	0.230141	0.223603
353.02	0.315165	0.262416	0.254509	0.246187	0.241734	0.232732	0.227115
351.931	0.318094	0.259922	0.253458	0.246742	0.242995	0.235904	0.231354
350.998	0.321832	0.257483	0.253103	0.247882	0.244929	0.239638	0.235639
350.064	0.325647	0.255945	0.252534	0.248973	0.246868	0.242901	0.239938
348.975	0.33236	0.253234	0.25236	0.250762	0.250079	0.248043	0.246452
348.041	0.339153	0.251632	0.25263	0.253107	0.253009	0.252913	0.252259
346.951	0.346058	0.250656	0.253356	0.255779	0.256772	0.258165	0.258476
346.017	0.353837	0.250263	0.254826	0.258866	0.260637	0.264314	0.265454
344.927	0.361735	0.250292	0.256884	0.262671	0.265628	0.270918	0.273389
343.993	0.368175	0.251188	0.259259	0.267051	0.270607	0.27736	0.280798
343.058	0.374381	0.253047	0.263022	0.272614	0.276995	0.28535	0.289828
341.968	0.378671	0.255818	0.26722	0.278751	0.28427	0.294008	0.299479
341.033	0.381444	0.259519	0.272673	0.286471	0.292765	0.304333	0.311006
339.943	0.382439	0.264948	0.279953	0.295513	0.302775	0.316002	0.324412
339.008	0.381753	0.270741	0.288163	0.305058	0.313023	0.327977	0.336902
338.072	0.379894	0.278299	0.297282	0.315451	0.325271	0.342084	0.351078
336.981	0.376232	0.287068	0.307931	0.328724	0.338377	0.35758	0.367763
336.046	0.373044	0.297817	0.32013	0.34251	0.353655	0.373408	0.384808
334.955	0.368904	0.309514	0.333833	0.358074	0.370588	0.392379	0.404803
334.019	0.365542	0.321931	0.348467	0.373921	0.38724	0.410094	0.424434
332.927	0.361983	0.336255	0.363942	0.39208	0.404661	0.431241	0.444473
331.991	0.360526	0.350096	0.379369	0.408677	0.421867	0.449315	0.463755
331.055	0.358099	0.365043	0.395141	0.426007	0.440792	0.468491	0.484467
329.963	0.356761	0.381196	0.41229	0.443725	0.458808	0.486517	0.502469
329.027	0.35695	0.396639	0.427367	0.459946	0.476184	0.504014	0.519639
327.935	0.357715	0.413697	0.444872	0.477041	0.492651	0.521033	0.536392
326.998	0.359215	0.42602	0.457961	0.4882	0.504278	0.531962	0.546819
326.061	0.362063	0.440829	0.471159	0.501996	0.51657	0.542857	0.557413
324.969	0.364952	0.454435	0.483795	0.512059	0.526012	0.551256	0.564862
324.032	0.369076	0.467567	0.495028	0.52218	0.534967	0.558987	0.571766
322.939	0.37343	0.481295	0.506634	0.531461	0.543469	0.565757	0.577297
322.002	0.377065	0.492546	0.516539	0.539703	0.551172	0.571809	0.582785
321.064	0.380807	0.504538	0.526983	0.548997	0.559644	0.579474	0.589472
319.971	0.384032	0.516408	0.537153	0.558225	0.569604	0.587988	0.597907
319.033	0.386373	0.528412	0.548504	0.569132	0.580264	0.599075	0.60836
317.94	0.387365	0.541617	0.56136	0.581446	0.592464	0.612219	0.621232
317.002	0.387409	0.552911	0.573209	0.593662	0.604351	0.624326	0.633984
316.064	0.387225	0.566236	0.586032	0.606798	0.617908	0.638889	0.648927
314.97	0.38652	0.578122	0.59803	0.619061	0.629515	0.650619	0.660771
314.032	0.386197	0.590846	0.609643	0.629951	0.640485	0.660684	0.67069
312.937	0.384971	0.602061	0.61784	0.636772	0.646304	0.665238	0.674062
311.999	0.386552	0.612749	0.627241	0.642634	0.65091	0.667492	0.674635
311.061	0.388696	0.623195	0.633766	0.645156	0.651369	0.664402	0.669138
309.966	0.392234	0.633868	0.63947	0.645786	0.649307	0.65724	0.6591
309.027	0.397116	0.644648	0.644352	0.645039	0.646089	0.647762	0.647566
307.932	0.403602	0.657091	0.64966	0.643596	0.641363	0.636765	0.631803
306.993	0.409653	0.669305	0.656189	0.643839	0.638169	0.629339	0.620228
306.054	0.417762	0.683928	0.664858	0.646308	0.637687	0.621545	0.609465
304.959	0.427341	0.702921	0.677246	0.651916	0.639592	0.617585	0.600878
304.019	0.436953	0.723817	0.69068	0.659671	0.644157	0.615815	0.596008
302.924	0.4489	0.745606	0.707159	0.669725	0.651918	0.617027	0.593854
301.984	0.460069	0.767431	0.724547	0.681194	0.660049	0.620556	0.594476
301.045	0.476176	0.793789	0.743127	0.695801	0.671659	0.627073	0.597598
299.948	0.495765	0.822215	0.766938	0.712941	0.686264	0.636465	0.603903
299.009	0.520007	0.853541	0.792021	0.732878	0.702856	0.647938	0.612742
298.069	0.546063	0.881781	0.816895	0.75155	0.721734	0.660993	0.623019
296.972	0.58041	0.918403	0.84875	0.78073	0.745891	0.681776	0.642818
296.032	0.624795	0.961747	0.888161	0.815855	0.77905	0.711908	0.668952
294.935	0.681459	1.01515	0.938734	0.862505	0.82604	0.756942	0.712295
293.995	0.752985	1.08254	1.00191	0.923738	0.882464	0.812625	0.76614
293.055	0.842656	1.15599	1.0763	0.993697	0.956421	0.881647	0.838706
291.957	0.923261	1.22394	1.1442	1.06545	1.02461	0.951375	0.903865
291.017	0.985911	1.27415	1.19481	1.11456	1.07852	1.00048	0.953698
290.076	1.01929	1.29039	1.21179	1.13433	1.09376	1.02039	0.976153
288.979	1.0369	1.28691	1.21148	1.13414	1.09613	1.02393	0.979702
288.038	1.0519	1.28431	1.209	1.13259	1.09489	1.02405	0.979955
286.94	1.07908	1.29316	1.21972	1.14489	1.10741	1.0379	0.994482
285.999	1.12563	1.32074	1.24541	1.17316	1.13618	1.06608	1.02533
285.057	1.16672	1.34545	1.27167	1.19795	1.16253	1.0942	1.05171
283.959	1.22209	1.37762	1.30775	1.23583	1.19959	1.13297	1.09101
283.018	1.24425	1.39545	1.32418	1.25414	1.21774	1.15085	1.10933
282.076	1.2648	1.40803	1.33875	1.26928	1.23454	1.16634	1.12531
280.978	1.28305	1.41989	1.35286	1.28418	1.24973	1.18313	1.14346
280.036	1.2917	1.42164	1.3559	1.29094	1.25748	1.19326	1.15514
278.937	1.29166	1.41213	1.35301	1.2907	1.2598	1.19982	1.16235
277.995	1.28689	1.40372	1.3475	1.28692	1.25712	1.2009	1.16713
277.053	1.28317	1.39479	1.34108	1.28589	1.25859	1.2057	1.17221
275.954	1.28507	1.38895	1.34062	1.29095	1.26509	1.21732	1.18777
275.011	1.2901	1.38762	1.34207	1.29573	1.27344	1.22885	1.20425
274.069	1.29709	1.38384	1.34433	1.30499	1.28372	1.24479	1.22072
272.969	1.30524	1.38186	1.34705	1.31191	1.29403	1.25986	1.23922
272.027	1.31169	1.38026	1.34927	1.3173	1.30178	1.27028	1.2512
270.927	1.32152	1.37598	1.35047	1.32362	1.3113	1.28466	1.26845
269.984	1.32809	1.37512	1.351	1.32754	1.31569	1.29469	1.2806
269.041	1.33112	1.37029	1.35186	1.33196	1.32252	1.30392	1.2925
267.941	1.32354	1.36119	1.34652	1.33076	1.32338	1.30961	1.29937
266.998	1.31578	1.35478	1.34201	1.33045	1.32322	1.31302	1.30414
266.055	1.30434	1.34909	1.33817	1.32848	1.32438	1.31601	1.30803
264.955	1.28771	1.33865	1.3297	1.32291	1.32063	1.31479	1.30923
264.011	1.26904	1.32581	1.32037	1.31475	1.31237	1.30859	1.30376
263.068	1.25853	1.31738	1.31287	1.30841	1.30554	1.30256	1.29903
261.967	1.25087	1.31152	1.30759	1.3032	1.30138	1.29818	1.29356
261.023	1.2467	1.30839	1.30359	1.29881	1.29712	1.29308	1.28899
259.922	1.24159	1.3048	1.29878	1.29248	1.29016	1.28464	1.2796
258.978	1.22717	1.29254	1.2837	1.27735	1.27261	1.26496	1.25926
258.034	1.21098	1.27773	1.26731	1.25673	1.25314	1.24408	1.23575
256.933	1.18898	1.25537	1.2437	1.23247	1.22673	1.21406	1.20534
255.989	1.17317	1.23862	1.22588	1.20977	1.20427	1.18931	1.17902
255.045	1.15917	1.22132	1.20512	1.18861	1.18114	1.16361	1.1552
253.943	1.1458	1.20035	1.18265	1.16316	1.15371	1.13631	1.12259
252.999	1.13971	1.18825	1.16908	1.14909	1.13872	1.11917	1.10609
252.054	1.13248	1.17218	1.15112	1.1308	1.11906	1.09888	1.08491
250.952	1.126	1.15347	1.13187	1.11022	1.09828	1.07527	1.06248
250.007	1.12338	1.13822	1.11613	1.09445	1.08191	1.0591	1.04446

## Sheet: Fig2c
Wavelength	Co(II)	2 min	5 min	15 min	Light-adapted
799.953	-0.0001568	0.00229429	-0.0011985	0.00115722	-0.00164416
798.982	0.00053659	0.00294528	-0.0001575	0.00169324	-0.0011172
798.011	0.00050481	0.00295231	-0.0003316	0.00238247	-0.000731852
797.04	0.00112003	0.0025639	-0.0007902	0.0016502	-0.000772992
796.068	-0.0002282	0.00230452	-0.0012447	0.00175587	-0.00103669
794.956	0.00038901	0.00258215	-0.0005774	0.00207669	-0.000619992
793.984	0.00077935	0.00257077	-0.0007665	0.00200199	-0.000343733
793.01	0.0004117	0.00229593	-0.0010969	0.00204849	-0.000683576
792.037	0.00020851	0.00279631	-0.0004986	0.00253859	-0.000733196
791.063	0.00039795	0.00238707	-0.0013993	0.00235764	-0.000173246
789.95	0.00061834	0.00274399	-0.0014259	0.00247274	-0.000618131
788.975	0.00017482	0.00277354	-0.0015094	0.00255171	-0.000717949
788	-0.0002201	0.00209058	-0.0019055	0.00192547	-0.000645065
787.024	0.00034577	0.00250667	-0.0018488	0.00205976	-0.00086647
786.049	-0.0004804	0.00256093	-0.0017422	0.00236534	-0.000552779
784.933	0.00045762	0.00235238	-0.0020481	0.00283109	-0.000441907
783.956	0.00072557	0.00296641	-0.0014278	0.00239556	0.000281575
782.979	0.00057583	0.00306998	-0.0016035	0.00298513	2.1e-05
782.002	0.00025236	0.00240548	-0.0015121	0.00313646	-0.000609652
781.024	0.00106052	0.00353479	-0.0008392	0.00356728	0.000294164
780.046	0.00055706	0.00296136	-0.001581	0.00347646	-0.000495382
779.068	0.00053796	0.00223939	-0.0017547	0.0027553	0.000122147
777.949	0.00063516	0.00302459	-0.0017156	0.00344058	-0.000350044
776.97	0.0007105	0.00265145	-0.0014199	0.00303549	-0.0005216
775.99	0.00090117	0.00290851	-0.0015016	0.00353426	-0.000686522
775.01	0.00111624	0.00285665	-0.0016417	0.0032089	-0.00081578
774.03	0.00056587	0.00297687	-0.0015948	0.00373557	-0.000494813
773.049	0.00084533	0.00312387	-0.0018193	0.00344137	-0.000305347
772.068	0.00093074	0.00296003	-0.0016417	0.00378832	-0.000470404
770.947	0.00078425	0.00309459	-0.0019305	0.00365699	-0.000303122
769.965	0.00065248	0.00275533	-0.0023081	0.00376302	-0.000353821
768.983	0.00123626	0.00218894	-0.0014312	0.00319036	-0.000612392
768	0.00110578	0.0018222	-0.0016127	0.00360473	-5.24e-05
767.017	0.00151051	0.00198673	-0.0015295	0.00377061	4.46e-05
766.034	0.00133071	0.00191512	-0.0012026	0.00357328	-0.00031885
765.05	0.00158257	0.00138792	-0.0012643	0.00385559	0.000148067
764.066	0.00128333	0.00147996	-0.0014099	0.00348265	-0.000151407
762.941	0.00144825	0.00092555	-0.0012664	0.0039229	-0.000112848
761.956	0.00134421	0.00048509	-0.0014789	0.00358114	0.000205247
760.971	0.00150555	0.00034206	-0.0013859	0.00374769	0.000540654
759.986	0.00189044	0.00048092	-0.0009418	0.00394184	7.14e-05
759	0.00132516	-9.93e-05	-0.0009341	0.00405149	0.000302661
758.013	0.00112631	-3.44e-05	-0.001262	0.00348006	0.000248058
757.027	0.00131942	-0.0008805	-0.0009935	0.00371257	0.000355638
756.04	0.00121625	-0.0014952	-0.0015348	0.00329624	0.000116865
755.053	0.00144529	-0.0007182	-0.0006722	0.0032662	0.000942521
754.065	0.00181518	-0.0008526	-0.000738	0.00430877	0.000739829
752.936	0.00218392	-0.0012175	-0.0009877	0.00371591	0.000465446
751.947	0.00169877	-0.001521	-0.0011172	0.00339487	0.000448006
750.959	0.00210772	-0.0021822	-0.000694	0.00352847	0.000339938
749.969	0.00211472	-0.0021004	-0.0002592	0.00396025	0.000571472
748.98	0.00226538	-0.002253	-0.0004022	0.00376388	0.000502245
747.99	0.0023427	-0.001514	-0.000424	0.00410714	0.00127642
747	0.00196327	-0.0018436	-0.0001165	0.00338582	0.000875569
746.009	0.00180474	-0.0023457	-0.0006744	0.00319294	0.000554236
745.019	0.00239899	-0.001142	-0.0003448	0.00395082	0.00098045
744.027	0.00250349	-0.0011635	-0.0006854	0.0040738	0.00116215
743.036	0.00246829	-0.0012009	-0.0003127	0.00364125	0.0010279
742.044	0.00265476	-0.0013944	-0.0001192	0.00403623	0.00121453
741.051	0.00245369	-0.0016939	-0.0001528	0.00397318	0.0010926
740.059	0.00238101	-0.001473	-0.0004442	0.00354108	0.00108663
739.066	0.00266705	-0.0012408	0.00011308	0.00389803	0.00105692
737.931	0.00261134	-0.0016031	-6.45e-05	0.00371688	0.00156758
736.937	0.0025953	-0.00145	-9.13e-05	0.00360374	0.00195422
735.943	0.00322134	-0.0004495	0.0002995	0.00400937	0.00200462
734.948	0.00299892	-0.000873	-4.81e-06	0.0039515	0.00164046
733.953	0.00302139	-0.0005661	0.00034507	0.00410461	0.00182202
732.958	0.00365015	-3.57e-05	0.00066352	0.0043061	0.00174524
731.963	0.00340027	-0.000204	0.00063597	0.00391423	0.00210816
730.967	0.0037555	0.0003032	0.0006424	0.00441221	0.00220572
729.971	0.00362655	0.00015641	0.00028481	0.004135	0.00211009
728.974	0.00348359	-0.0001833	0.0002333	0.00418149	0.00211763
727.977	0.00396715	0.00026109	0.00051463	0.00438724	0.00232581
726.98	0.00367707	0.00038758	0.00053599	0.00416994	0.00240868
725.983	0.00420784	0.00081615	0.00072261	0.00465574	0.00300152
724.985	0.00414044	0.00058472	0.00102502	0.00404067	0.00242492
723.987	0.00419663	0.00132609	0.00080902	0.00424247	0.00255346
722.988	0.00415808	0.00099692	0.00067029	0.00449668	0.00282137
721.989	0.00462062	0.00129363	0.00062492	0.00428919	0.00282817
720.99	0.00458227	0.00074953	0.00114756	0.00454996	0.00301252
719.99	0.00475028	0.00150578	0.00144804	0.00451112	0.00298857
718.99	0.00493836	0.0020571	0.00121064	0.00482163	0.00344815
717.99	0.00500963	0.00217408	0.00161248	0.00464574	0.00353562
716.989	0.00475415	0.00175733	0.00094846	0.00443517	0.00316772
715.988	0.00545327	0.00241945	0.00154693	0.00497339	0.00341624
714.987	0.0055982	0.002481	0.00193639	0.00493419	0.00386949
713.985	0.00533735	0.00230681	0.00157826	0.00462792	0.0037679
712.984	0.00551986	0.00250117	0.00157036	0.00478462	0.00389464
711.981	0.00532765	0.00243794	0.00132604	0.00456919	0.00374466
710.979	0.00573242	0.00304962	0.0017008	0.00479556	0.00429086
709.976	0.00558664	0.00267393	0.00144474	0.00454955	0.00393591
708.972	0.00609607	0.00313184	0.00137704	0.00488752	0.00425905
707.969	0.00573505	0.00321474	0.00147658	0.00488424	0.00403591
706.965	0.00570119	0.00353677	0.00152692	0.00467704	0.00425079
705.96	0.00604874	0.00337194	0.00157197	0.00480239	0.00462612
704.956	0.00658639	0.00412983	0.00217996	0.00537715	0.00496509
703.951	0.006351	0.0040668	0.00210028	0.00554332	0.00478266
702.945	0.00650012	0.00453382	0.00228781	0.00567834	0.00478894
701.94	0.00698366	0.00437774	0.00205331	0.00558113	0.00524561
700.934	0.00665638	0.00474735	0.00255796	0.00577405	0.00555098
700.071	0.00672812	0.00470203	0.00232789	0.00557856	0.00544591
699.065	0.00716563	0.00464197	0.00249232	0.00557591	0.00535097
698.058	0.00675244	0.00487419	0.00248006	0.00525907	0.00515446
697.05	0.00684742	0.00442866	0.0026365	0.00538908	0.00473743
696.043	0.0069688	0.0046981	0.00259522	0.00563103	0.005217
695.035	0.00731479	0.00526146	0.00337194	0.00536693	0.0054296
694.027	0.00782106	0.0058356	0.00317711	0.00611707	0.0060315
693.018	0.00779397	0.00587926	0.00326286	0.00646693	0.0060847
692.009	0.00744812	0.00562922	0.00297462	0.00577639	0.00596284
691	0.00820905	0.00601504	0.00320585	0.00588416	0.00624592
689.991	0.00786983	0.00586291	0.00349444	0.00619161	0.00642503
688.981	0.00774946	0.00552908	0.00318595	0.00612112	0.00603037
687.97	0.0087834	0.00620474	0.00361739	0.00675094	0.00674295
686.96	0.00867398	0.00684842	0.0040744	0.00676012	0.00637443
685.949	0.0085758	0.00656894	0.00381036	0.00669484	0.0068805
684.938	0.00909629	0.00703593	0.00448753	0.00713421	0.00690877
684.071	0.00915656	0.00690409	0.00464886	0.00718992	0.00704738
683.059	0.0096025	0.00786761	0.00472508	0.00766659	0.00778066
682.047	0.00962	0.0077058	0.00476295	0.00704046	0.0073145
681.035	0.0103716	0.00799257	0.00478017	0.00808547	0.00767642
680.022	0.00989308	0.0080466	0.00484487	0.00747283	0.00734017
679.009	0.0102091	0.00826094	0.00578788	0.00788382	0.00785293
677.995	0.0107694	0.0082955	0.00555391	0.00847263	0.00799041
676.982	0.0103219	0.00898089	0.00592518	0.00853087	0.00811599
675.968	0.0110758	0.00868924	0.00580034	0.00833276	0.00822197
674.953	0.0112414	0.00902984	0.00650916	0.00873712	0.00826656
673.939	0.0118822	0.00963196	0.00665454	0.00854834	0.00857041
673.069	0.0122961	0.00978139	0.00732661	0.00961902	0.00923097
672.054	0.0121813	0.00982762	0.00684148	0.00963752	0.00866164
671.038	0.0121285	0.010061	0.0071975	0.00965549	0.00919966
670.022	0.0124785	0.0107798	0.00756577	0.0099694	0.00916153
669.006	0.0128308	0.010928	0.00752716	0.0102716	0.00950282
667.989	0.0132348	0.0113538	0.0077659	0.0100916	0.00939615
666.973	0.0133411	0.0111949	0.00785659	0.0104704	0.00933159
665.955	0.0131337	0.0117473	0.00782404	0.0106704	0.00970154
664.938	0.0138124	0.011437	0.00787507	0.0104334	0.00959647
664.066	0.0139262	0.0117291	0.00799516	0.0108241	0.00999653
663.048	0.0136595	0.0120068	0.00794427	0.0108107	0.0105145
662.029	0.0132984	0.0113162	0.00834418	0.0114657	0.0101705
661.01	0.0135081	0.0119042	0.00785014	0.0111494	0.0101043
659.992	0.0137612	0.0124279	0.00821102	0.0117425	0.0105866
658.972	0.0138161	0.0121591	0.00779115	0.0111393	0.0104345
657.953	0.0134194	0.0115276	0.00789263	0.0112799	0.00992827
656.933	0.0141701	0.0118636	0.0083981	0.011727	0.0108109
656.058	0.0136014	0.0122873	0.00858953	0.0117309	0.0107875
655.038	0.0136668	0.0123138	0.00811773	0.0119964	0.0110259
654.017	0.0136258	0.0121845	0.00807811	0.0120304	0.0109201
652.996	0.0133072	0.0119297	0.0080119	0.0116485	0.0107345
651.974	0.0133959	0.0122449	0.00809254	0.0120003	0.0111658
650.953	0.0131484	0.0122221	0.00797435	0.0123819	0.0112212
649.931	0.0132055	0.0122078	0.00802698	0.0126256	0.0115259
649.054	0.0131154	0.0125711	0.00816528	0.0123966	0.0117133
648.032	0.0130206	0.0121967	0.00821232	0.0124468	0.0117888
647.009	0.01285	0.0124963	0.00823762	0.0124741	0.0117907
645.986	0.0131614	0.0123432	0.00845268	0.0128226	0.0118382
644.962	0.0129392	0.012296	0.00823379	0.0123795	0.0121195
643.938	0.0122101	0.0120057	0.00784584	0.0125451	0.0120066
643.061	0.0128931	0.0125789	0.00821888	0.0126168	0.0122384
642.036	0.013055	0.0127388	0.00785243	0.0123961	0.0122971
641.011	0.0129308	0.0120771	0.00819981	0.0133177	0.0126307
639.986	0.01286	0.0119456	0.00823031	0.0131725	0.0126167
638.961	0.01277	0.0120219	0.0079255	0.0128527	0.012476
637.936	0.01325	0.012943	0.00894493	0.0137006	0.0134327
637.056	0.0129852	0.0126236	0.0086091	0.0134224	0.0129873
636.03	0.013053	0.0128775	0.00856793	0.0133279	0.0133951
635.004	0.0134334	0.0132953	0.00903893	0.013814	0.0135937
633.977	0.013284	0.0135309	0.00927293	0.0141866	0.0135268
632.95	0.0129041	0.0134948	0.00885575	0.0140382	0.0140625
632.069	0.0135578	0.0135803	0.00915974	0.0146783	0.0144129
631.042	0.0139783	0.0138496	0.0098268	0.015026	0.0147384
630.014	0.0142167	0.01428	0.0100892	0.0150969	0.0147743
628.986	0.0143118	0.0142186	0.0100879	0.0154901	0.014982
627.957	0.0143719	0.0145419	0.0101864	0.0157275	0.0152886
626.928	0.0146512	0.0149064	0.0104793	0.0158725	0.0153101
626.046	0.0150818	0.0153624	0.0111148	0.01632	0.0160433
625.017	0.0152693	0.0156439	0.0114959	0.0164235	0.0161949
623.987	0.0157788	0.0164051	0.0118469	0.0175873	0.0167323
622.957	0.0157697	0.0161716	0.011557	0.0164804	0.0167383
621.927	0.0163927	0.0166166	0.0120975	0.0174495	0.016892
621.044	0.0168278	0.0170533	0.0125801	0.0179514	0.0171897
620.013	0.0168959	0.0173852	0.0125003	0.0178321	0.0173413
618.982	0.0171204	0.0174879	0.0132888	0.0184471	0.0171971
617.951	0.0173413	0.0178694	0.0133029	0.0184528	0.0179332
617.066	0.0180775	0.0182063	0.0137138	0.0189676	0.0179282
616.034	0.0181463	0.0188042	0.0142102	0.0193	0.0184398
615.002	0.0187775	0.0190967	0.0146694	0.0196965	0.0190324
613.97	0.0189524	0.0191545	0.0145904	0.0199589	0.0194438
612.937	0.0193418	0.0193917	0.0150156	0.0201079	0.0195888
612.051	0.0196273	0.0199802	0.0154188	0.0208517	0.0197738
611.018	0.020059	0.0208088	0.016072	0.0214177	0.0202073
609.984	0.0200918	0.0205085	0.0165561	0.0213831	0.0205687
608.951	0.0208468	0.0211332	0.0166529	0.0216761	0.0209525
608.064	0.0210409	0.0215955	0.0173697	0.0226467	0.0215208
607.03	0.0215947	0.0220592	0.017693	0.0226594	0.0218921
605.995	0.0213288	0.0222112	0.0176129	0.023062	0.0220564
604.96	0.021462	0.0223722	0.0179413	0.023146	0.0220814
604.073	0.0217035	0.022799	0.018423	0.023447	0.0226064
603.037	0.0216396	0.023316	0.0186648	0.0240208	0.0229654
602.001	0.0225873	0.0237719	0.0190139	0.0245826	0.0240778
600.965	0.0226804	0.0238181	0.0193679	0.0246357	0.0240659
599.929	0.0229414	0.0243244	0.0198251	0.0249351	0.0243769
599.04	0.0235843	0.0247787	0.0204766	0.0257818	0.0248957
598.003	0.02343	0.0251156	0.0204665	0.0260502	0.0250381
596.966	0.0234401	0.025702	0.0212628	0.0264454	0.0256874
595.929	0.0234455	0.025436	0.0215264	0.0266752	0.025912
595.039	0.0245165	0.0264712	0.0222993	0.0276573	0.0270532
594.001	0.0248546	0.0270326	0.0227744	0.0282411	0.0275528
592.963	0.0253446	0.0272943	0.023012	0.0287758	0.0282925
592.073	0.0258459	0.0278904	0.0235084	0.0293543	0.0285416
591.034	0.026307	0.0283083	0.0243791	0.0300116	0.0294346
589.995	0.0263877	0.028603	0.0246552	0.0302528	0.0300681
588.956	0.0270648	0.0296243	0.0255954	0.0310465	0.0305322
588.065	0.0270383	0.0294865	0.0254737	0.0316597	0.0314637
587.025	0.0276724	0.0302832	0.026749	0.0326761	0.03222
585.984	0.0278964	0.0308345	0.0272614	0.0330537	0.0328743
584.944	0.0284292	0.0316059	0.02801	0.0341169	0.034036
584.052	0.0290412	0.0324239	0.0288648	0.0347958	0.0349755
583.011	0.0295001	0.0329993	0.0296904	0.0356748	0.0355486
581.97	0.0299488	0.0336491	0.0302947	0.0366627	0.0369336
580.928	0.0307665	0.0344426	0.0317265	0.0380823	0.0384006
580.036	0.0311319	0.0353508	0.0323099	0.0384694	0.03928
578.994	0.0322369	0.036452	0.0338113	0.0402661	0.0410116
577.951	0.0327339	0.0371592	0.0348395	0.0412043	0.0424308
577.058	0.0328972	0.0378119	0.0351193	0.0419473	0.0430476
576.015	0.0338458	0.0391293	0.0365648	0.0433697	0.0449351
574.972	0.0347669	0.0401723	0.0382533	0.0451003	0.0466131
573.929	0.0357134	0.0413334	0.03967	0.0466154	0.0489242
573.034	0.0362489	0.0420369	0.0405175	0.0479253	0.0503261
571.99	0.0368379	0.0434484	0.0418765	0.0495547	0.0520235
570.946	0.0383892	0.0449454	0.0434878	0.0515804	0.0543166
570.051	0.0395032	0.0462591	0.0456647	0.0535697	0.0566192
569.006	0.0402844	0.0484424	0.0478937	0.0557906	0.0595536
567.962	0.0421274	0.0503163	0.0503903	0.0586575	0.0627869
567.066	0.0428697	0.0519341	0.0519351	0.0604015	0.064979
566.02	0.0443399	0.053748	0.0544869	0.0630162	0.0680956
564.975	0.0461897	0.0560955	0.0570398	0.0662863	0.0722016
563.929	0.0482787	0.0589996	0.0603793	0.0700703	0.0769134
563.032	0.0501115	0.0610629	0.0626339	0.0731171	0.0803905
561.986	0.0526274	0.0644803	0.0669185	0.0773073	0.0853637
560.939	0.0543111	0.0670127	0.0699932	0.080983	0.0901516
560.042	0.0566217	0.0701546	0.0736409	0.0851189	0.095071
558.995	0.059474	0.0738121	0.0776683	0.0900945	0.101574
557.947	0.0620773	0.0773909	0.0820672	0.0946144	0.107243
557.049	0.0645282	0.0807009	0.085764	0.0992725	0.112972
556.001	0.0686518	0.0858155	0.0920574	0.106045	0.121151
554.953	0.0717745	0.0901468	0.0969792	0.111856	0.128866
554.055	0.0748038	0.0941777	0.101429	0.1173	0.135747
553.006	0.0777883	0.0980269	0.106317	0.122668	0.142457
551.957	0.0812131	0.102179	0.11114	0.128527	0.150117
551.058	0.0854323	0.107544	0.117293	0.135217	0.158583
550.008	0.0888706	0.112209	0.123118	0.141623	0.166897
548.959	0.0923869	0.116698	0.127956	0.147528	0.174301
548.059	0.0951088	0.120355	0.132247	0.15225	0.180367
547.009	0.0975855	0.123544	0.136168	0.157073	0.186059
545.958	0.100387	0.127369	0.140646	0.161762	0.192313
545.058	0.103524	0.130988	0.144783	0.166601	0.198049
544.007	0.105087	0.133353	0.147422	0.1699	0.202185
542.956	0.107478	0.136092	0.150718	0.173111	0.206119
542.055	0.10796	0.137419	0.151699	0.174853	0.208068
541.003	0.10915	0.138755	0.153348	0.176368	0.209671
539.951	0.10953	0.139226	0.154217	0.177184	0.210683
539.049	0.109818	0.139568	0.154566	0.177357	0.210652
537.997	0.110389	0.140361	0.154879	0.177742	0.210777
536.944	0.109245	0.139349	0.153534	0.17628	0.208566
536.042	0.10968	0.139491	0.153698	0.176321	0.208111
534.989	0.109606	0.139011	0.153017	0.175344	0.206433
533.936	0.108636	0.13825	0.151605	0.173718	0.204284
533.033	0.108681	0.137667	0.151163	0.173037	0.202737
531.979	0.108199	0.136808	0.149907	0.171	0.20029
530.925	0.107849	0.13614	0.148869	0.169634	0.198078
530.021	0.107825	0.135927	0.148345	0.168647	0.196572
528.967	0.107186	0.135231	0.146875	0.167477	0.194681
528.063	0.107006	0.134704	0.146278	0.166459	0.193131
527.008	0.107835	0.135145	0.146256	0.165963	0.192142
525.953	0.108215	0.135053	0.146126	0.165501	0.190805
525.048	0.108731	0.135298	0.145738	0.165372	0.190298
523.992	0.109633	0.136244	0.146161	0.165167	0.19008
522.936	0.111227	0.13733	0.147008	0.165781	0.190259
522.031	0.112103	0.138046	0.147664	0.166254	0.19033
520.975	0.114681	0.140183	0.149129	0.167498	0.19148
520.069	0.116169	0.141349	0.150208	0.168571	0.19229
519.012	0.117402	0.142504	0.151291	0.169633	0.192945
517.955	0.120356	0.144929	0.153429	0.17137	0.194954
517.049	0.122603	0.146689	0.154926	0.173026	0.196389
515.991	0.12505	0.149262	0.157162	0.174983	0.198494
514.934	0.128098	0.151936	0.159582	0.177194	0.200359
514.027	0.130168	0.153698	0.161219	0.178982	0.201973
512.969	0.133487	0.156272	0.163927	0.181163	0.204055
512.061	0.135987	0.158509	0.165609	0.182589	0.205562
511.003	0.138908	0.161085	0.167745	0.184732	0.207075
509.944	0.141503	0.163113	0.169567	0.18596	0.208064
509.036	0.143823	0.165314	0.170758	0.18737	0.208707
507.977	0.146652	0.16727	0.172205	0.188078	0.208968
507.068	0.148784	0.16881	0.173319	0.188642	0.20895
506.008	0.151256	0.170606	0.174249	0.189388	0.208882
504.948	0.152987	0.171555	0.174908	0.189242	0.207908
504.04	0.154656	0.172074	0.174745	0.188944	0.206491
502.979	0.156077	0.172707	0.174686	0.188058	0.204357
502.07	0.157379	0.173022	0.174291	0.187149	0.202297
501.009	0.158342	0.173106	0.173645	0.185849	0.199817
499.948	0.159798	0.173889	0.173724	0.185272	0.19805
499.038	0.159964	0.173274	0.172598	0.183824	0.195534
497.977	0.161029	0.173231	0.171733	0.181756	0.192273
497.066	0.161649	0.173156	0.170826	0.18042	0.189466
496.004	0.162625	0.173156	0.170336	0.179155	0.186759
494.942	0.163956	0.173256	0.169758	0.177434	0.184546
494.031	0.164662	0.17332	0.169359	0.176804	0.182344
492.969	0.166846	0.174426	0.169468	0.176017	0.180536
492.058	0.167193	0.174641	0.168749	0.174879	0.177712
490.995	0.169305	0.175852	0.169032	0.174432	0.176182
489.931	0.172072	0.177426	0.170051	0.174531	0.17526
489.02	0.173488	0.178027	0.170032	0.173887	0.173822
487.956	0.174965	0.179205	0.170193	0.173612	0.172237
487.044	0.177316	0.180233	0.170877	0.173463	0.171024
485.979	0.179818	0.181691	0.171774	0.173597	0.170468
485.067	0.181922	0.183652	0.173201	0.174244	0.170234
484.002	0.183004	0.184308	0.173372	0.174212	0.168865
482.938	0.184821	0.185328	0.174076	0.174261	0.168365
482.025	0.185649	0.18574	0.17402	0.173468	0.167238
480.959	0.187391	0.18659	0.174633	0.173377	0.166788
480.046	0.188305	0.187122	0.175063	0.173391	0.166223
478.98	0.188738	0.18702	0.17475	0.17273	0.165085
478.067	0.188919	0.187307	0.174594	0.172491	0.164318
477.001	0.188635	0.186514	0.173821	0.170825	0.162721
475.934	0.187921	0.18585	0.172739	0.169554	0.161209
475.02	0.18726	0.184773	0.171423	0.168167	0.159735
473.953	0.185655	0.183049	0.16969	0.166184	0.157632
473.039	0.18434	0.18173	0.16805	0.164249	0.155843
471.971	0.182439	0.179888	0.165894	0.162165	0.153503
471.056	0.181076	0.178138	0.164328	0.160229	0.151731
469.989	0.178717	0.17591	0.161861	0.157609	0.148978
469.074	0.176652	0.173404	0.159493	0.155238	0.146578
468.006	0.174016	0.170868	0.156505	0.152604	0.143662
466.937	0.171912	0.168094	0.154167	0.149615	0.141397
466.022	0.170134	0.166684	0.152086	0.147918	0.139564
464.953	0.167374	0.163703	0.149349	0.145156	0.136748
464.037	0.165128	0.161577	0.147215	0.142631	0.13435
462.968	0.16249	0.1586	0.144272	0.139578	0.13143
462.051	0.160549	0.156612	0.142338	0.13755	0.129393
460.982	0.158813	0.155045	0.14037	0.135718	0.127653
460.065	0.157286	0.153431	0.1385	0.133877	0.1258
458.995	0.155046	0.15073	0.135928	0.131614	0.123527
457.925	0.153624	0.149407	0.13448	0.129496	0.121571
457.007	0.152462	0.148288	0.132745	0.128081	0.120033
455.937	0.151691	0.147064	0.131549	0.126707	0.118593
455.019	0.150913	0.146165	0.130844	0.125577	0.117821
453.948	0.150081	0.144876	0.129698	0.124407	0.116207
453.03	0.149157	0.143687	0.128416	0.123044	0.114962
451.959	0.148654	0.142964	0.127626	0.121948	0.11387
451.041	0.148208	0.14235	0.126932	0.12072	0.112739
449.969	0.147673	0.141839	0.126338	0.120133	0.112031
449.05	0.147363	0.141226	0.125265	0.119158	0.111028
447.978	0.146297	0.139879	0.124043	0.118012	0.109743
447.059	0.145548	0.139267	0.122983	0.116922	0.108842
445.986	0.144509	0.138143	0.121708	0.116056	0.107824
445.067	0.143908	0.137357	0.121128	0.115049	0.107015
443.994	0.142702	0.136494	0.119957	0.11425	0.106249
443.074	0.14153	0.135185	0.118412	0.112936	0.105083
442.001	0.14005	0.134131	0.117316	0.11189	0.104286
440.928	0.138688	0.133082	0.116093	0.110708	0.103315
440.007	0.137585	0.131946	0.114998	0.109692	0.102793
438.934	0.136054	0.130493	0.113393	0.108593	0.101795
438.013	0.134134	0.129069	0.112145	0.107408	0.100875
436.939	0.132754	0.128042	0.11122	0.106601	0.100659
436.018	0.131432	0.127038	0.110264	0.105666	0.10002
434.943	0.129793	0.125787	0.109574	0.10481	0.099839
434.022	0.128426	0.12479	0.108215	0.10413	0.0993708
432.947	0.126678	0.123675	0.107494	0.103413	0.0993226
432.025	0.125643	0.122657	0.106629	0.102818	0.0991657
430.95	0.124425	0.121773	0.105824	0.102353	0.0995171
430.028	0.123321	0.121252	0.10561	0.102109	0.0996662
428.952	0.121953	0.120272	0.105109	0.102023	0.100158
428.03	0.121458	0.120403	0.10491	0.102056	0.100907
426.954	0.120578	0.119975	0.104874	0.102379	0.101574
426.031	0.119921	0.120236	0.104927	0.1029	0.102731
424.955	0.119858	0.120476	0.10568	0.10397	0.104624
424.032	0.120151	0.121353	0.106398	0.105297	0.106428
422.955	0.120627	0.122311	0.107646	0.106853	0.108978
422.032	0.120899	0.123095	0.108573	0.108109	0.110828
420.955	0.121818	0.124462	0.110272	0.110472	0.113994
420.031	0.122837	0.126195	0.112159	0.112883	0.117567
418.954	0.124593	0.128894	0.114863	0.116206	0.12198
418.03	0.126391	0.131237	0.117387	0.119127	0.125827
416.952	0.128034	0.133298	0.119446	0.121954	0.129699
416.028	0.129572	0.135281	0.122111	0.124703	0.133641
414.949	0.131695	0.137617	0.125039	0.127978	0.137608
414.025	0.133014	0.138909	0.126537	0.129937	0.140667
412.946	0.134116	0.140041	0.128103	0.131662	0.142782
412.021	0.134933	0.140277	0.128804	0.132326	0.143704
410.942	0.135692	0.140886	0.129196	0.13302	0.144399
410.017	0.135037	0.140055	0.128577	0.132154	0.143412
408.938	0.134746	0.139707	0.127458	0.13088	0.141646
408.013	0.133901	0.138783	0.126072	0.129219	0.139739
406.933	0.133108	0.137771	0.124912	0.127914	0.137735
406.007	0.13207	0.136508	0.123197	0.12607	0.135484
404.927	0.130271	0.13474	0.121488	0.123899	0.132934
404.001	0.129238	0.133691	0.120064	0.122548	0.13131
403.075	0.128062	0.132068	0.118929	0.120864	0.129626
401.994	0.127117	0.1314	0.118139	0.120031	0.128656
401.068	0.125929	0.130188	0.11713	0.119077	0.127814
399.987	0.124918	0.129645	0.116812	0.119009	0.128009
399.06	0.123625	0.129221	0.116166	0.118604	0.128031
397.979	0.12289	0.128854	0.116418	0.118893	0.128743
397.052	0.122284	0.128738	0.116369	0.118978	0.129445
395.97	0.122205	0.129463	0.117086	0.12009	0.130939
395.043	0.12141	0.12896	0.117751	0.12086	0.132851
393.96	0.121343	0.129593	0.118485	0.122117	0.13496
393.033	0.121456	0.130538	0.119649	0.123236	0.136834
391.95	0.120448	0.129441	0.120133	0.123725	0.138246
391.022	0.12121	0.130289	0.12108	0.124912	0.139233
389.94	0.121648	0.131519	0.122565	0.12615	0.141201
389.012	0.122547	0.132723	0.123918	0.127329	0.142737
387.928	0.122582	0.132651	0.124558	0.127819	0.142896
387	0.123704	0.13352	0.12584	0.128889	0.14416
386.071	0.124327	0.134838	0.12689	0.129647	0.14469
384.988	0.126557	0.136903	0.129353	0.13197	0.146911
384.059	0.128224	0.138965	0.131842	0.134356	0.149628
382.975	0.131664	0.142472	0.135584	0.138175	0.153764
382.046	0.134829	0.146584	0.13986	0.142672	0.158586
380.961	0.138544	0.150806	0.144525	0.147677	0.164799
380.032	0.142769	0.156255	0.150267	0.154389	0.171863
378.947	0.150163	0.165016	0.160072	0.164456	0.185149
378.017	0.153977	0.170002	0.166341	0.172069	0.194462
376.933	0.15966	0.177851	0.175338	0.182167	0.206688
376.002	0.164802	0.18484	0.183588	0.191935	0.21885
375.072	0.170619	0.192692	0.192569	0.202762	0.233308
373.987	0.178959	0.203984	0.206191	0.218061	0.252903
373.056	0.184007	0.211859	0.215763	0.229141	0.267062
371.971	0.190757	0.221013	0.227086	0.242806	0.284918
371.04	0.196138	0.229393	0.237695	0.25512	0.300403
369.954	0.204312	0.24107	0.252528	0.271727	0.321325
369.023	0.213445	0.254106	0.268477	0.289975	0.345178
367.936	0.222757	0.26819	0.285072	0.309155	0.370155
367.005	0.231637	0.280302	0.300524	0.326723	0.393809
366.074	0.242153	0.294973	0.31785	0.345787	0.418865
364.987	0.256552	0.313656	0.340454	0.37126	0.452722
364.055	0.270442	0.332336	0.363118	0.397755	0.485997
362.968	0.281937	0.350106	0.383051	0.421798	0.516222
362.036	0.289125	0.359885	0.396233	0.437727	0.533915
360.948	0.298816	0.37499	0.412506	0.457424	0.5568
360.016	0.304502	0.382276	0.421834	0.467559	0.570272
358.928	0.310467	0.390871	0.431707	0.478177	0.584091
357.996	0.310199	0.390485	0.432918	0.479774	0.585012
357.063	0.309724	0.390007	0.431608	0.47861	0.581984
355.975	0.30523	0.385307	0.426223	0.471503	0.571306
355.042	0.301379	0.379225	0.4192	0.462321	0.559647
353.953	0.29405	0.36907	0.407461	0.448179	0.539539
353.02	0.287737	0.36049	0.395927	0.435133	0.519006
351.931	0.281709	0.350711	0.383885	0.421138	0.500459
350.998	0.276574	0.342547	0.373504	0.407076	0.481796
350.064	0.273315	0.336641	0.365281	0.397088	0.467652
348.975	0.270994	0.330185	0.355187	0.385935	0.449825
348.041	0.270955	0.327152	0.349476	0.377671	0.438629
346.951	0.271727	0.32443	0.344436	0.371284	0.42887
346.017	0.273864	0.323204	0.341278	0.366	0.420639
344.927	0.276913	0.322569	0.338673	0.362281	0.413581
343.993	0.280189	0.323258	0.336786	0.358688	0.407894
343.058	0.284625	0.324462	0.335897	0.35564	0.401844
341.968	0.28842	0.32476	0.334235	0.351739	0.394667
341.033	0.293564	0.326183	0.333241	0.34886	0.38674
339.943	0.299011	0.327713	0.331944	0.344959	0.378465
339.008	0.304003	0.328636	0.330169	0.340643	0.369467
338.072	0.310157	0.330604	0.329471	0.337229	0.361297
336.981	0.317333	0.332934	0.328601	0.333546	0.352607
336.046	0.324906	0.335958	0.32843	0.33048	0.343837
334.955	0.333819	0.33992	0.328763	0.327774	0.335395
334.019	0.343153	0.343824	0.330138	0.326297	0.328569
332.927	0.353354	0.349095	0.332077	0.325363	0.322706
331.991	0.361886	0.354292	0.334391	0.325213	0.318042
331.055	0.372474	0.36027	0.337316	0.325841	0.313827
329.963	0.383457	0.366622	0.340906	0.327305	0.311718
329.027	0.392631	0.37245	0.344487	0.328696	0.30961
327.935	0.402198	0.378927	0.348401	0.330872	0.30842
326.998	0.408705	0.382148	0.350071	0.331376	0.307525
326.061	0.414393	0.386512	0.353257	0.333508	0.307692
324.969	0.419603	0.39039	0.355884	0.335683	0.308677
324.032	0.42338	0.393302	0.358273	0.33731	0.311078
322.939	0.428772	0.398068	0.362772	0.341427	0.313943
322.002	0.433444	0.402151	0.365894	0.345109	0.317845
321.064	0.439968	0.40825	0.371279	0.349718	0.32155
319.971	0.446438	0.413826	0.375782	0.35354	0.325093
319.033	0.454436	0.420031	0.381535	0.357583	0.327773
317.94	0.46509	0.429108	0.388041	0.363553	0.331027
317.002	0.474144	0.436486	0.394493	0.368287	0.332963
316.064	0.484925	0.444759	0.400947	0.37309	0.334816
314.97	0.492388	0.449842	0.40478	0.375244	0.335047
314.032	0.499168	0.455218	0.408557	0.378026	0.336062
312.937	0.502244	0.457451	0.410378	0.379447	0.335865
311.999	0.501272	0.456755	0.409504	0.378816	0.336155
311.061	0.496569	0.453476	0.407421	0.376976	0.336242
309.966	0.488684	0.447294	0.403216	0.374498	0.33673
309.027	0.479261	0.441216	0.398757	0.372149	0.338174
307.932	0.468014	0.434785	0.395154	0.370939	0.341747
306.993	0.460377	0.430105	0.392635	0.370707	0.345321
306.054	0.453188	0.427116	0.3919	0.372216	0.351769
304.959	0.448169	0.4258	0.392879	0.375225	0.358519
304.019	0.44606	0.427069	0.396221	0.380295	0.367681
302.924	0.445636	0.429986	0.401503	0.386801	0.377161
301.984	0.44725	0.433935	0.407145	0.393627	0.387373
301.045	0.451803	0.440777	0.414784	0.404129	0.40029
299.948	0.457432	0.449391	0.425371	0.415626	0.41523
299.009	0.465768	0.460864	0.438275	0.430421	0.432605
298.069	0.475238	0.474002	0.452954	0.446179	0.451756
296.972	0.489646	0.492673	0.471979	0.467806	0.476695
296.032	0.514458	0.521423	0.503295	0.499123	0.510612
294.935	0.547527	0.556783	0.543825	0.541927	0.557087
293.995	0.59253	0.608784	0.593518	0.590364	0.611728
293.055	0.65618	0.671519	0.657675	0.65879	0.680887
291.957	0.720369	0.740815	0.7261	0.729164	0.752311
291.017	0.774381	0.794169	0.782133	0.786426	0.817051
290.076	0.808229	0.826962	0.819948	0.824798	0.856357
288.979	0.825165	0.847773	0.841686	0.848722	0.8848
288.038	0.828281	0.851623	0.847343	0.855846	0.895449
286.94	0.836828	0.863728	0.860219	0.869516	0.910997
285.999	0.860696	0.890619	0.888109	0.900009	0.94281
285.057	0.887442	0.919425	0.917741	0.928592	0.973572
283.959	0.92575	0.962402	0.960955	0.977195	1.02839
283.018	0.945277	0.979464	0.981139	1.00008	1.05279
282.076	0.957036	0.997196	1.00091	1.0177	1.07533
280.978	0.971364	1.01246	1.02001	1.0374	1.09989
280.036	0.979578	1.02171	1.02914	1.04968	1.11451
278.937	0.985152	1.02933	1.0377	1.05833	1.12483
277.995	0.985539	1.02875	1.03767	1.05825	1.12625
277.053	0.984383	1.02737	1.03646	1.05678	1.12317
275.954	0.990544	1.03352	1.04129	1.06061	1.12536
275.011	1.00174	1.04276	1.05035	1.06802	1.13161
274.069	1.01519	1.05497	1.06079	1.07785	1.14041
272.969	1.02795	1.06597	1.07144	1.0882	1.14832
272.027	1.03379	1.07151	1.07535	1.09109	1.15169
270.927	1.04791	1.08328	1.0876	1.10214	1.16092
269.984	1.05736	1.09229	1.09573	1.11053	1.16882
269.041	1.06915	1.10336	1.10607	1.12057	1.17857
267.941	1.07839	1.11114	1.11375	1.12774	1.18632
266.998	1.08208	1.116	1.1188	1.13132	1.19003
266.055	1.08861	1.1225	1.12523	1.13743	1.19669
264.955	1.09754	1.12988	1.13212	1.14462	1.20438
264.011	1.1001	1.13349	1.13417	1.14773	1.2082
263.068	1.10085	1.13442	1.13627	1.14895	1.20842
261.967	1.10472	1.13873	1.14121	1.15532	1.21564
261.023	1.1039	1.13962	1.14294	1.15574	1.21755
259.922	1.10124	1.13858	1.14321	1.15691	1.22159
258.978	1.09573	1.13543	1.14149	1.15614	1.22427
258.034	1.08402	1.12465	1.13339	1.14986	1.2204
256.933	1.06612	1.11251	1.12156	1.14019	1.21563
255.989	1.05333	1.10096	1.11219	1.13211	1.2102
255.045	1.03973	1.09079	1.10477	1.12556	1.20686
253.943	1.02381	1.07878	1.09346	1.11848	1.20559
252.999	1.01417	1.07153	1.08834	1.11394	1.20373
252.054	1.00482	1.06408	1.08216	1.10969	1.20452
250.952	0.993344	1.05642	1.07663	1.10721	1.20604
250.007	0.98494	1.05153	1.074	1.10519	1.20924
249.068	0.977433	1.04689	1.07231	1.10574	1.21441
247.972	0.971123	1.0449	1.07268	1.10695	1.22015
247.033	0.970222	1.04712	1.07663	1.11226	1.22909
245.937	0.978071	1.05876	1.09084	1.12834	1.25076
244.997	0.996003	1.07958	1.11293	1.15428	1.27887
244.058	1.03147	1.12195	1.15455	1.19733	1.3305
242.962	1.0662	1.16059	1.19572	1.24065	1.37359
242.022	1.11722	1.21648	1.25224	1.29843	1.43722
240.925	1.1848	1.2933	1.33817	1.3765	1.51576
239.985	1.28318	1.38912	1.43358	1.48194	1.61926
239.045	1.4304	1.54077	1.58515	1.636	1.77963
237.948	1.59384	1.70153	1.75463	1.7965	1.9415
237.008	1.77421	1.88986	1.91861	1.97508	2.10575
236.068	1.91868	2.03322	2.07502	2.1248	2.26458
234.971	2.20357	2.3327	2.3975	2.43942	2.53619
234.03	2.46198	2.5612	2.63431	2.66316	2.7936
232.933	2.62176	2.84462	2.85518	2.8629	2.96147
231.992	2.88192	3.00599	3.07293	3.21684	3.1509
231.052	2.99917	3.18289	3.39343	3.23136	3.26379
229.954	3.19028	3.20355	3.2032	3.37015	3.34421
229.013	3.16894	3.462	3.35914	3.27202	3.23673
228.072	3.46537	3.5383	3.59684	3.67278	3.66883
226.974	3.30031	3.38323	3.4972	3.5896	3.4892
226.033	3.31043	3.40926	3.438	3.28947	3.44464
224.935	3.05945	3.35233	3.37069	3.44914	3.32081
223.994	3.26503	3.35719	3.17205	3.29704	3.3686
223.052	3.2031	3.29326	3.28659	3.38973	3.29825
221.954	3.05151	3.09897	3.311	3.33343	3.23919
221.012	3.10467	3.24535	3.34597	3.18351	3.4055
220.071	3.05504	3.42091	3.11245	3.29759	3.21086
218.972	2.95329	3.03619	3.0352	3.05925	3.12288
218.03	2.99636	3.23253	3.1852	3.38648	3.20961
216.931	2.99012	3.20197	3.22574	3.2721	3.15239
215.989	3.0363	3.04581	3.02827	2.92718	3.05819
215.047	2.98224	2.98412	2.81205	2.98672	2.93402
213.948	2.8981	3.07665	2.81262	2.90637	2.91087
213.006	2.81377	2.96731	2.6805	2.97374	2.94888
212.064	2.669	2.84021	2.86274	2.84786	2.62173
210.964	2.54907	2.58699	2.68369	2.71633	2.57888
210.022	2.50268	2.58953	2.5348	2.71911	2.53538
208.922	2.24942	2.44953	2.42243	2.36472	2.46472
207.979	2.27835	2.22333	2.2839	2.21787	2.25632
207.037	2.1772	2.25699	2.21353	2.2958	2.40548
205.937	2.07045	2.05764	2.24475	2.02601	2.15311
204.994	1.779	1.87519	1.75627	1.84514	2.00656
204.051	1.59969	1.64219	1.69248	1.82624	1.97426
202.951	1.76758	1.69308	1.63145	1.60948	1.60165
202.008	1.57825	1.69251	1.60134	1.60613	1.69603
201.065	1.24838	1.44525	1.45023	1.37774	1.69509
199.964	1.52575	1.52589	1.47375	1.56777	1.5108

## Sheet: Fig2e
Magnetic Field	Dark	0 min	2 min	5 min	10 min	30 min	60 min
2400	0.000183447	-0.00235353	-0.00273648	-0.00609857	0.00138409	-0.00177916	-0.00729651
2400.5	-0.00178062	-0.00090894	-0.00232821	-0.00623499	0.000518396	-0.0014233	-0.00541282
2401	0.00165357	0.00102138	-0.0027887	-0.00506566	0.000267638	-0.000713705	-0.00448635
2401.5	0.000702818	0.00271018	-0.00424261	-0.00297658	0.000113101	-0.000567183	-0.00334698
2402	-0.00143011	0.0039817	-0.00414863	-0.00273021	0.00100375	-0.000999816	-0.0010377
2402.5	-0.000716129	0.00192009	-0.00307775	-0.00309009	0.00227612	-0.0005399	0.000503352
2403	0.00190987	0.00178835	-0.0017055	-0.00228594	-9.88815e-05	-0.00209867	-0.000798685
2403.5	0.00254545	0.00101529	-0.000393782	-0.00310737	-0.00305722	-0.000931297	-0.00130879
2404	0.000255739	0.00207213	0.000809154	-0.00272557	-0.00338205	0.00182025	-0.00128027
2404.5	-0.00212444	-0.00140356	0.00166607	-0.0024132	-0.00455158	0.000369676	-0.00260706
2405	-0.000927891	-0.00393168	0.00299725	-0.0026347	-0.00355404	-0.000626637	-0.0033872
2405.5	0.00219877	-0.00409567	0.00285251	-0.00503969	-0.00445874	-0.00188444	-0.00402681
2406	0.00384167	-0.00441156	3.35522e-05	-0.00427517	-0.00491336	-0.00262365	-0.00467064
2406.5	0.00240848	-0.00348001	-0.00150692	-0.00204202	-0.00570603	-0.00435617	-0.00485629
2407	-0.000828137	0.000446402	-0.00139495	-0.00217332	-0.00553794	-0.00373651	-0.00319246
2407.5	-0.00401046	0.00209092	0.00257701	-0.00339942	-0.00345209	-0.00243339	-0.00600023
2408	-0.00505157	0.00338708	0.00343246	-0.00198075	-0.00257684	-0.000973564	-0.00816886
2408.5	-0.00247977	0.00282184	0.00502355	2.29138e-05	-0.00105449	0.00229963	-0.00804169
2409	-0.00124696	0.00171524	0.0041817	0.00118209	-0.000606025	0.00234783	-0.00799513
2409.5	-0.00177536	0.00105646	0.00163874	-0.000379038	0.000771027	0.00053015	-0.00593022
2410	-0.000289214	-0.00125004	0.000764306	-0.000323777	0.000253894	-0.00140828	-0.00167002
2410.5	0.00018364	-0.00238492	-0.000299319	-0.000986341	-0.00185584	-0.00125589	-0.000558494
2411	-0.000157758	-0.000800673	-0.00070772	-0.000876934	-0.00234135	-0.000130517	-0.00220963
2411.5	0.000290988	0.001838	0.000636851	-0.000604744	-0.000474816	-0.000312103	-0.00326988
2412	-0.00222779	0.00358377	-0.000893829	0.00183573	0.000832524	-0.0047923	-0.00192976
2412.5	-0.00115174	0.00398169	-0.00243275	9.0218e-05	0.00136353	-0.00477307	0.000532031
2413	1.47837e-05	0.00197018	-0.00324809	-0.00228566	0.00238082	-0.00411058	0.00348821
2413.5	-0.000929729	0.00157835	-0.00351275	-0.00359703	0.000715804	-0.00590105	0.00463472
2414	0.000502204	0.00159988	-0.00188772	-0.00538496	0.00104496	-0.00562481	0.00548749
2414.5	-0.00133496	-0.000326157	0.00136965	-0.00673266	0.00167543	-0.00244952	0.00474372
2415	-0.00373909	-0.00221107	0.000991799	-0.00641271	0.00161803	-0.00400308	0.005005
2415.5	-0.00522641	-0.00413068	-0.000331198	-0.00769118	0.00163677	-0.00421373	0.00249157
2416	-0.00507313	-0.00398944	0.00161471	-0.00726882	0.00114055	-0.00485877	-0.00268801
2416.5	-0.00431066	-0.00684699	0.00259136	-0.0073743	-0.00118953	-0.00415687	-0.00293397
2417	-0.0033793	-0.0085467	0.00228509	-0.00588751	0.00168336	-0.00429548	-0.0015918
2417.5	-0.00211619	-0.00591426	0.000752203	-0.00555885	0.00308026	-0.00428945	-0.000101058
2418	-0.000871168	-0.00319933	-0.000957806	-0.0079716	0.00284839	-0.00277564	-0.00306582
2418.5	0.000446241	-0.00154273	-0.00149387	-0.00717563	0.00266048	0.000547537	-0.00443443
2419	0.000141167	-0.00220248	-0.000260864	-0.00528198	0.00398422	0.000669848	-0.00579116
2419.5	0.000511637	-0.00101163	-0.000612348	-0.00423886	0.00266588	0.000683479	-0.0048963
2420	0.00100878	-0.00146504	-0.00128973	-0.000810317	0.000535029	-0.00107628	-0.00392926
2420.5	0.00102943	-0.00158436	-0.00265089	0.000872017	0.0014197	-0.0029608	-0.00349319
2421	0.000501225	-0.00240011	-0.00319999	0.00119718	-0.000148715	-0.000474556	-0.00165396
2421.5	0.000980297	-0.00187191	-0.00150554	-0.00101098	0.000188584	-0.0004493	0.000140846
2422	-0.00281097	-0.000313398	-0.00077633	-0.00179576	-0.00115517	-0.00080213	0.00136849
2422.5	-0.00455753	0.00132072	0.00130778	-0.00195635	-0.00268013	-0.00149686	0.00370174
2423	-0.00434986	0.00259616	-0.00124055	-0.00279857	-0.00330864	-0.00199064	0.00586189
2423.5	-0.00305046	0.00187235	-0.000817522	-0.00227772	-0.00185451	-0.000208621	0.00875771
2424	-0.00354846	0.000110887	-4.88715e-05	-0.000704438	-0.00282533	0.000495652	0.00833195
2424.5	0.000676265	-0.000634047	0.00235213	-0.00086228	-0.00162503	-0.000915251	0.00575475
2425	0.00128206	-0.00134129	0.00401307	-0.00164747	0.00106683	-0.00116418	0.0045807
2425.5	0.0015139	-0.00297589	0.00398901	-0.000985162	0.00223043	-0.000890478	0.00259824
2426	0.00343459	-0.00351813	0.00149181	-0.000277681	0.00183362	0.00137756	0.00337403
2426.5	0.00448674	-0.00401234	0.00236407	-0.0010088	0.000551933	0.00196469	0.00250905
2427	0.00398879	-0.00505478	0.00345327	-0.000292405	-0.00173125	0.00240696	-0.000262097
2427.5	0.00201915	-0.00427073	0.00430906	0.00169959	-0.00458164	0.00105574	-0.0011556
2428	-3.49302e-05	-0.0011949	0.00251078	0.00342312	-0.00381334	0.00167472	0.000769471
2428.5	4.61737e-05	0.000746772	0.000161423	0.00446803	-0.00192342	0.00255899	0.00187004
2429	0.00149042	0.00136129	-0.00144422	0.00386323	-0.00407087	0.00376082	0.00124138
2429.5	-0.00039475	0.00285447	-0.00298169	0.0021938	-0.00639952	0.00288769	0.00210837
2430	0.000150809	0.00283093	-0.00112559	-0.000136165	-0.00659726	0.00369525	0.00282237
2430.5	-0.00138451	0.00232466	0.000263891	0.000679268	-0.00398051	0.00393976	0.00394634
2431	-0.00381853	0.00112884	0.00143203	0.00127448	-0.001746	0.00167906	0.00426591
2431.5	-0.00447323	0.00316918	0.0021255	0.0017701	-0.00043256	0.00264716	0.00247024
2432	-0.00165374	0.00474057	0.00061526	0.00288691	0.000683609	0.00319696	0.00142231
2432.5	-0.0021516	0.00469874	0.00127218	0.00199514	0.00344414	0.000843476	0.00123871
2433	-0.00158186	0.00463256	0.00156702	0.00173661	0.00428238	0.0014735	0.00354397
2433.5	0.00206398	0.00269122	0.00172899	0.000914064	0.00702232	-5.98962e-05	0.0059737
2434	0.00453367	0.00170438	0.000845307	-6.23562e-05	0.00413257	-0.00125965	0.00663399
2434.5	0.00544723	0.000121072	0.000564601	-0.0010871	0.00201864	-0.000348449	0.0052112
2435	0.00367675	0.00141202	-0.000367694	-0.00190683	0.00180642	0.000574713	0.00801838
2435.5	0.00114027	0.00209272	-0.000206444	-0.000383373	0.000910387	-0.000480578	0.00892343
2436	0.00165576	0.00268014	-0.000523877	-0.0023794	0.00282081	0.00156828	0.00799068
2436.5	0.000814169	0.00147512	-0.000990266	-0.00297014	0.0037016	0.00346022	0.00836057
2437	0.00306678	0.000207861	-0.00210824	-0.00406157	0.00276465	0.00389644	0.0056944
2437.5	0.00618794	-0.00142495	-0.00107111	-0.00476704	0.000536703	0.0050081	0.0031688
2438	0.00771074	-0.00234796	-0.00145761	-0.00353042	0.00115944	0.00414935	-0.000627633
2438.5	0.00920942	-0.00303681	-0.00278923	-0.000792013	0.000973722	0.000781368	-0.000230288
2439	0.00658856	-0.00487359	-0.00518258	-0.000894537	0.000357514	-0.00125172	0.00213317
2439.5	0.00285186	-0.00488042	-0.0033902	-0.00158219	-0.000178505	-0.000594826	0.000266327
2440	-0.000643571	-0.0048909	-0.00248262	-0.00187786	-0.00321585	0.000102182	-0.000426548
2440.5	-0.000839724	-0.00294046	-0.00202959	-0.00363324	-0.00329393	-0.0013401	0.00102362
2441	0.0014612	-0.00077309	0.00123799	-0.00279511	-0.00316717	4.43164e-05	0.00190665
2441.5	0.00449195	-0.00291418	0.00296132	-0.00351319	-0.00325778	0.00214438	0.00208583
2442	0.00535738	-0.00326324	0.00269406	-0.00462038	-0.00352153	-0.000504496	0.00362797
2442.5	0.005686	-0.00382618	0.00128466	-0.00328786	-0.00457362	-0.00162949	0.00555999
2443	0.00739586	-0.00159413	-0.0012106	-0.00116227	-0.00547315	-0.000394234	0.00404178
2443.5	0.00884034	-0.00142335	0.000391413	-0.00157904	-0.00391605	-0.000859969	0.00132513
2444	0.00592401	-0.000387668	0.00237123	-0.0011575	-0.00203346	-0.00191689	7.59914e-05
2444.5	0.00469652	-0.000162139	0.00360297	-0.00263295	-0.000159151	-0.00160675	0.00076483
2445	0.00314334	-7.46714e-05	0.00232139	-0.00264581	0.000882581	-0.00229392	0.000609082
2445.5	0.0018073	-0.000232111	0.00155835	-0.00264668	0.00161044	-0.00138483	0.00343678
2446	-0.00126582	0.000840692	0.00211405	-0.00188764	0.00193196	-0.000423553	0.0035662
2446.5	-0.00261391	0.000631161	0.00208653	-0.000658208	0.00173856	0.00129359	0.00266204
2447	-0.0033528	-0.00115022	0.0001408	-0.00140116	0.00291208	0.00026024	0.00117064
2447.5	-0.00152224	-0.000267568	-0.00155579	8.74952e-05	0.00373958	-0.00134419	0.0011749
2448	-0.00115131	-0.000308802	-0.00237998	0.000683413	0.00238745	-0.00399015	0.00238934
2448.5	-0.000201334	-0.00134975	0.000531219	0.000199613	0.00174682	-0.00450505	0.00287178
2449	0.000947687	-0.0030871	0.00223996	-0.000799953	0.000551066	-0.00686973	0.00429901
2449.5	0.00321859	-0.00237755	0.00358664	0.00133984	0.000239722	-0.00677763	0.00329736
2450	0.00485618	0.000258456	0.00338907	0.00236675	-0.00232765	-0.00451828	0.000807762
2450.5	0.00420782	0.00253927	-5.76601e-05	0.00441594	-0.00358035	-0.00543565	-0.00069282
2451	0.00409627	0.00334819	-0.00184789	0.0061876	-0.00334147	-0.00443104	-0.00140142
2451.5	0.00171084	0.00314362	-0.00245207	0.00481073	-0.00292588	-0.00172964	-0.000521864
2452	0.00153296	0.00410726	-0.00301218	0.00534277	-0.00222099	-0.000122053	0.000478161
2452.5	0.00158429	0.00560493	-0.00202837	0.00469257	-0.00108607	0.00178703	-0.000271129
2453	0.0022991	0.0031526	-0.00308339	0.00329739	0.00108205	0.00234897	0.000378746
2453.5	0.00371961	0.00134805	-0.00331426	0.00233643	0.00205972	0.00169647	-0.000877513
2454	0.00156945	-0.000215437	-0.00532661	0.00046764	0.00397408	0.000384429	-0.000445091
2454.5	0.000317991	-0.000438377	-0.00613683	-0.00122328	0.00544993	0.00051586	0.000638581
2455	-3.47543e-05	-0.00112335	-0.00354942	-0.00177431	0.00720704	0.00191383	0.000423299
2455.5	0.00334605	-0.00188433	-0.00109487	-0.001677	0.00824016	-0.000315259	0.00136994
2456	0.00222128	-0.00231808	0.000832765	-0.00390494	0.00585115	-0.001696	0.00154037
2456.5	0.00227267	-0.000118794	0.0020445	-0.00174799	0.00347801	-0.00186246	0.000572679
2457	0.000550792	0.00206307	0.000477532	0.000478256	0.00398775	-0.000147167	-0.0013964
2457.5	0.00165772	0.00340033	-0.000494476	-0.000634039	0.00399063	0.0029915	-0.0018296
2458	0.000768217	0.00491318	-0.000799147	-0.00210528	0.00260604	0.00273229	-0.00217047
2458.5	-7.90625e-05	0.00407182	0.00106337	-0.000207957	0.00394349	0.00227195	-0.00353686
2459	0.000370453	0.00228245	0.00233464	-0.000982686	0.00470572	-0.000126611	-0.00327488
2459.5	-0.00120663	0.00103402	0.00204156	-0.0021435	0.00310337	-0.00106562	-0.00372478
2460	-0.00271133	-5.94935e-05	0.000328905	-0.00106667	0.0020718	-0.00344827	-0.00400595
2460.5	-0.00214116	-0.0014944	0.00246423	-0.000571959	0.00239109	-0.00413813	-0.00229283
2461	0.000353089	-0.00100284	0.00218276	-0.00106046	0.00463223	0.000133883	0.000151966
2461.5	0.00105597	-0.00166607	0.00235551	0.000387112	0.00396596	0.00343273	0.00277354
2462	-0.000195371	-0.00235016	0.000602035	-0.00135609	0.00393079	0.00408564	0.00292201
2462.5	-0.00128385	0.00022606	-0.00147328	-0.00131401	0.00402006	0.00543412	0.00187207
2463	-0.00165457	0.00310885	-0.000673701	-0.00112724	0.00363867	0.00395572	0.00104313
2463.5	-0.00375634	0.00325486	-0.0033766	-0.000168492	0.00249307	0.00229629	0.00116302
2464	-0.00362039	0.000374563	-0.00662249	0.000524796	0.00212736	0.00130026	-0.000981101
2464.5	0.00089449	-0.000923915	-0.00569871	0.00190562	0.00141965	0.00170749	1.90907e-05
2465	0.000192068	-0.00309456	-0.00401912	0.00255353	0.00143956	0.00168842	3.39785e-05
2465.5	0.00040042	-0.00151547	-0.00301522	0.000873199	0.00239616	0.0019829	0.000981601
2466	0.00153161	-0.000643117	-0.00412654	0.000836401	0.00391149	0.00196769	0.00283783
2466.5	0.00415863	0.00103557	-0.0043212	0.000500973	0.00252343	0.00354473	0.00375701
2467	0.00454193	0.00110107	-0.00433909	-0.00149923	0.0013885	0.00465123	-0.000921245
2467.5	0.0046538	-0.00142201	-0.00276077	-0.00088784	-0.00106956	0.00456742	-0.0013856
2468	0.00106231	-0.00286647	-0.00178575	-0.000406191	-0.00204807	0.00553705	-0.000414578
2468.5	0.000932937	-0.000867939	-0.00223433	-0.000310629	-0.00212204	0.00450413	-0.000935512
2469	0.00200989	0.000106773	-0.00271924	-0.000685596	-0.00326179	0.00513986	-0.00257042
2469.5	0.00334017	5.42232e-05	-0.00186127	-0.000970155	-0.00299034	0.00715071	-0.0033128
2470	0.00487554	-0.00029146	-0.0010517	0.00331413	-0.00240947	0.00804363	-0.00166683
2470.5	0.00542173	0.00141687	-0.00150488	0.00401258	-0.00288231	0.00521702	-0.00341877
2471	0.00344674	0.00097089	-0.0010414	0.0044305	-0.00393839	0.0016786	-0.00223148
2471.5	0.00275648	0.00134848	-0.000248348	0.00451661	-0.00286754	0.000295388	-0.00180029
2472	0.00317	0.0015846	0.00190368	0.00308271	-0.0023558	0.00134483	-0.00148183
2472.5	0.00325783	0.00159996	0.00342426	0.00328028	0.00173448	0.00518481	0.00115663
2473	0.00425643	0.00198049	0.0061108	0.00342349	0.00291734	0.0060813	0.000232311
2473.5	0.00169038	0.0014027	0.00811764	0.000502605	0.00253181	0.00407856	-0.00174969
2474	-0.000218216	-0.00089512	0.00451901	-0.00063602	0.0031594	0.00365198	-0.000675831
2474.5	-0.00199411	0.000636078	-7.29629e-05	-0.000679983	0.003063	0.00259403	0.00157203
2475	-0.00171927	0.00161565	-0.00172569	-0.000337991	0.00237934	0.00417783	0.00257725
2475.5	-0.00155299	0.00220904	-0.00230092	0.000649312	0.00232278	0.00461959	0.00314002
2476	-0.00277396	0.00206814	-0.00256265	-0.000320694	0.00147388	0.0020857	0.00354984
2476.5	-0.00251719	0.00184779	0.00121664	0.000452355	0.000785639	0.00173516	0.00446619
2477	-0.00312293	0.00174447	0.00202825	0.00168977	0.00156891	0.00115937	0.00446559
2477.5	-0.00159951	0.00104817	0.0020516	0.0046823	-0.000961343	0.00223616	0.00271973
2478	0.00132323	0.00102724	0.000313601	0.00434836	-0.001622	0.00387583	0.00211571
2478.5	0.000898466	0.000268569	-0.00296058	0.00370071	-0.00120922	0.0040397	0.00144319
2479	0.00294062	0.00223601	-0.00334376	0.00531785	-0.000961489	0.0024624	0.000195532
2479.5	0.00431327	0.00186993	-0.00352201	0.00445896	-0.000854679	-0.000924454	-0.00313114
2480	0.00323712	0.00203102	-0.00038705	0.00410968	-0.000366053	-0.00101412	-0.00143567
2480.5	0.00660623	0.000379031	0.000580431	0.0043092	0.000994957	-0.00198044	0.00037628
2481	0.00449267	0.00014344	2.78215e-05	0.00376376	-0.000454926	-0.00311973	0.000796815
2481.5	0.00415842	0.000996817	-0.000167049	0.00324237	-0.000590109	-0.000350638	0.00218227
2482	0.00141155	0.00321489	0.00011243	0.00267569	0.000967386	0.0023822	0.00386514
2482.5	0.000830019	0.00452635	0.00044807	0.00244972	0.00130632	0.00316073	0.00155097
2483	0.00272144	0.00353187	-0.00156069	0.00406934	0.000583526	-0.000962447	-0.000260703
2483.5	0.00287578	0.00263029	-0.00206571	0.00463036	-0.000991913	-0.000879685	0.000219486
2484	0.00228824	0.000766943	-0.00354798	0.0056286	-0.000814355	-8.92854e-05	0.00201442
2484.5	-0.00113413	-0.00162733	-0.00355868	0.00300784	0.000754306	-0.000344425	0.00381728
2485	-0.0020353	-0.00311531	-3.09918e-05	0.00324899	3.88352e-05	0.00192559	0.00412417
2485.5	-0.0024479	-0.00379349	0.00464256	0.00413243	-0.00230534	0.00118377	0.00374735
2486	-0.00403061	-8.46597e-06	0.00498533	0.00497359	-0.00502766	-9.2917e-05	-0.000139962
2486.5	-0.00613204	0.00311465	0.00521135	0.00395997	-0.00672077	0.000367425	-0.00169922
2487	-0.004898	0.00523121	0.00710195	0.00555494	-0.00537013	-0.000768653	-0.0013647
2487.5	-0.0057931	0.00556571	0.00563486	0.00784951	-0.00198904	-0.00205358	-0.00287596
2488	-0.00448667	0.00520385	0.00176707	0.00729108	-0.000485951	-0.00374469	-0.00369573
2488.5	0.000734257	0.0018295	0.00101948	0.00521866	-0.00125894	-0.00461959	-0.00651007
2489	0.00360288	-0.00218263	0.00162686	0.00513961	-0.00208036	-0.00419576	-0.00431833
2489.5	0.00116976	-0.00363753	0.0019245	0.00500319	-0.000280236	-0.00266219	-0.00421767
2490	-0.0034709	-0.00389661	0.00274876	0.00545177	-0.00178156	-0.000509443	-0.00642521
2490.5	-0.00411263	-0.0039387	0.00327534	0.00707644	-0.000806087	-0.000383363	-0.00523509
2491	-0.00175666	-0.00291593	0.00166661	0.00654778	-0.000353524	-0.000667493	-0.00340575
2491.5	0.001305	-0.00284459	0.00176671	0.00829596	-0.00286464	0.00179871	-0.00167706
2492	0.00151978	-0.00328349	0.00230498	0.0103185	-0.000313432	0.00330784	-4.49964e-05
2492.5	0.000540312	-0.0031504	0.00205901	0.0112252	0.00207676	0.00468421	0.00116875
2493	0.00107477	-0.000846101	-0.00177384	0.0121167	0.00322429	0.00394144	0.000544759
2493.5	-0.00056815	-0.000520302	-0.00114749	0.0098536	0.00571065	0.00419581	-0.00082727
2494	-0.000745398	-0.00155261	-0.00135361	0.00745777	0.00666081	0.0020174	-0.000586983
2494.5	-0.00120612	-0.00376381	-0.000779771	0.00659088	0.00680659	-0.000466673	-0.00279161
2495	-0.00047862	-0.0030869	0.0015431	0.00425524	0.00317243	-0.000429613	-0.0058247
2495.5	0.00235391	-0.000631686	0.00216494	0.00443167	0.000889168	0.000672963	-0.00575366
2496	0.00315983	0.00330198	0.000136801	0.00495486	-0.000405082	0.000886829	-0.00133197
2496.5	0.0029404	0.00423695	-9.61432e-06	0.00418723	0.00175458	0.0015912	1.34947e-05
2497	0.00474155	0.00192851	-0.000542171	0.00401967	0.00340743	0.00349781	0.00219522
2497.5	0.00388278	0.00141562	-0.000258575	0.00504328	0.00331497	0.00422619	0.00185161
2498	0.00468874	0.00207442	0.00304471	0.00430561	0.00206832	0.00587533	0.000349822
2498.5	0.00468647	0.00165775	0.00469924	0.00506973	-0.0011086	0.00750028	0.00153397
2499	0.00516673	-0.000144612	0.00574245	0.0046516	-0.00375892	0.00547407	0.00263758
2499.5	0.00650952	-0.00115784	0.00777875	0.00432689	-0.00233207	0.00163431	0.00188335
2500	0.00641077	-0.0024814	0.00726156	0.00467464	-0.000656069	1.00902e-05	-0.000604064
2500.5	0.00649297	-0.00193705	0.00503129	0.00460916	0.000340211	0.00122869	-0.00231151
2501	0.0043254	-0.00113434	0.00142973	0.00426315	-0.000674191	0.00463066	-0.00236643
2501.5	0.000662017	-0.00106934	-0.00148837	0.002183	-0.00052265	0.00799638	-0.00290399
2502	0.00161882	-0.000135942	-0.00341338	0.00250335	-0.00134838	0.007723	-0.0054723
2502.5	0.00308831	0.00289975	-0.00321943	0.0043466	0.00138033	0.00426892	-0.00586935
2503	0.00177122	0.00595254	-0.00125633	0.0059817	0.00356203	0.00329576	-0.00541808
2503.5	0.000526521	0.00667872	0.00138621	0.00751419	0.00291275	0.00144596	-0.00550976
2504	0.00173064	0.00868346	0.00140692	0.00748143	0.00286245	6.25524e-05	-0.00435906
2504.5	-0.00107019	0.00931976	0.00455186	0.00474043	0.00212439	8.24296e-05	-0.00272594
2505	-0.00195297	0.00808096	0.00482567	0.00315441	0.00221854	0.00139301	-0.00270538
2505.5	-0.00339669	0.00623198	0.00307275	0.00319685	0.00024973	0.00123585	-0.00315137
2506	-0.00683081	0.00452073	0.000189812	0.0039992	8.62187e-05	0.00316958	-0.00206545
2506.5	-0.0117909	0.00408803	-0.00204987	0.00355898	-0.00209199	0.00148834	-0.00155868
2507	-0.0110331	0.00312786	-0.00282199	0.0040355	-0.00419395	-0.00183355	-0.0021578
2507.5	-0.0109387	0.00340145	-0.00232357	0.00676474	-0.0038191	-0.00242117	-0.00355321
2508	-0.0104825	0.0026099	-0.00109745	0.00734065	-0.00377414	-0.00147683	-0.00259239
2508.5	-0.0104182	0.00164588	0.00120218	0.00774157	-0.000950776	-0.000552653	0.00064423
2509	-0.00696428	0.00214309	0.00295081	0.00813339	0.00167138	0.000134234	0.00347863
2509.5	-0.00424012	0.00268842	0.00141816	0.00928813	0.0024236	-0.000292762	0.0043386
2510	0.000233192	0.00285105	0.00206481	0.00811463	0.00265293	0.000245241	0.00526279
2510.5	0.00282466	0.00182446	0.00351556	0.00634695	0.00122544	-0.000853373	0.00628337
2511	0.00186355	0.00320347	0.00176947	0.00634645	0.0014585	-0.00353633	0.00561099
2511.5	0.00145132	0.00366556	0.00156735	0.00738332	0.000541384	-0.00180825	0.0047656
2512	-0.000402453	0.00355537	0.00333544	0.00874281	-3.81092e-05	0.000148973	0.00219909
2512.5	-0.00312476	0.00422055	0.00314115	0.00730058	-0.000553414	0.00150701	0.000424618
2513	-0.00311477	0.00434792	0.00139865	0.00615684	0.000804941	0.00101532	-0.00100817
2513.5	-0.00429298	0.00400986	0.000194862	0.00430433	0.00132677	-0.0010004	-0.0025054
2514	-0.00670766	0.00414042	-9.62527e-05	0.00355251	0.001189	-0.00351477	-0.00255516
2514.5	-0.00777729	0.00334716	0.00235488	0.00588277	-0.000271831	-0.00354419	-0.00231149
2515	-0.011543	0.00305698	0.00129955	0.00776963	-0.00164435	-0.00167975	-0.00314155
2515.5	-0.0104594	0.00240822	0.000517556	0.00754237	-0.00376493	0.00150354	-0.00249598
2516	-0.00365177	0.00115272	-0.000879766	0.00606953	-0.00250395	0.00161873	-0.00254616
2516.5	-0.000800856	-0.00160217	-0.00330658	0.00758224	-0.0030164	-0.00134223	-0.00115691
2517	-6.70174e-05	0.000557675	-0.00231963	0.00896521	-0.00201707	-0.00249778	-0.000921807
2517.5	0.00181283	0.000446079	-0.00343981	0.00819184	-0.00140793	-0.00270845	-0.000678762
2518	0.000176273	-0.000258461	-0.00320098	0.0069419	-0.00285771	-0.0027744	0.00155058
2518.5	-0.000851085	-0.000773562	-0.00184441	0.00656346	-0.00160951	0.000123116	0.00395674
2519	-0.000623871	-0.000110047	-0.00165404	0.00797935	-0.00120587	0.000817048	0.00339527
2519.5	-0.00116869	-0.00106656	-0.00296764	0.00904535	0.00102318	5.53152e-05	0.00129364
2520	-0.00209349	-0.00191636	-0.00290212	0.0088175	0.000425304	-0.00301454	-0.00140321
2520.5	-0.00336209	-0.00185293	0.00021929	0.0084569	-0.00215107	-0.00287566	-0.00213387
2521	-0.00337611	-0.00202399	0.00200561	0.00942318	-0.00362984	-0.00104395	-0.00157387
2521.5	-0.00265427	-0.00244332	0.000956998	0.00944244	-0.00243475	-0.00246934	0.000441645
2522	0.000154495	-0.00326259	0.00177003	0.009148	0.00028418	-0.00198478	0.00292752
2522.5	-0.000800431	-0.0033513	0.000825763	0.0072702	-0.000937653	-0.00077246	0.00211605
2523	-0.000995373	-0.00124119	-0.000910747	0.00531694	-0.00204703	0.000323208	0.00279226
2523.5	-0.00561748	0.000855008	0.000485038	0.00520928	-0.00305603	9.59086e-05	0.00276066
2524	-0.00656635	0.00149662	0.000445212	0.00692309	-0.00418981	-0.000215878	-0.000737166
2524.5	-0.00305789	-0.00182894	0.0013824	0.0102352	-0.00364695	0.00114505	-0.00347914
2525	-0.00109954	-0.000980769	0.00204606	0.0104078	-0.0020306	0.00152881	-0.003889
2525.5	-0.00121	0.000604854	0.00194161	0.00773347	-0.00204694	0.00231464	-0.00274684
2526	-0.00231567	0.00267978	0.00148321	0.00939575	-0.00122301	-0.00101311	-0.00260601
2526.5	-0.00268548	0.00238676	0.000132038	0.0115556	-0.00103856	-0.00109993	-0.00203905
2527	-0.00477428	0.00174897	-0.000575861	0.0116917	-0.000162619	0.000650815	-0.00126711
2527.5	-0.00614532	0.000549257	0.000437152	0.0120239	-0.00294999	0.00252617	-0.000700336
2528	-0.00515801	-0.000247316	-0.0016582	0.0140599	-0.00304338	0.00113238	0.00130989
2528.5	-0.00383895	-0.001561	-0.00048051	0.014226	-0.000386519	0.0001125	0.00414837
2529	-0.0058071	-0.00103775	-0.000911335	0.0129505	-0.00140904	0.00164192	0.00252741
2529.5	-0.00397535	-0.0005353	0.00215203	0.014154	-0.00209393	0.000372654	0.00207245
2530	-0.00494827	-0.00124617	0.0048896	0.0133579	-0.00134745	-0.00110173	0.000322633
2530.5	-0.00489581	-0.00271541	0.00337282	0.0128904	-0.000106512	-0.000625945	-0.000176736
2531	-0.0033234	-0.00398142	0.00127691	0.0131347	0.00167714	-0.000150202	0.00345341
2531.5	-0.00234811	-0.00239374	-0.00245164	0.0118136	0.00106813	-0.00071193	0.00516946
2532	-0.00302546	0.000793046	-0.00561331	0.0107519	0.00012928	0.000656404	0.00427173
2532.5	-0.00477038	0.00327661	-0.00544565	0.0121118	-0.000174377	0.00150196	0.00215553
2533	-0.00253447	0.00553259	-0.00508908	0.0148287	0.00095333	0.000976303	0.000204105
2533.5	-0.0026388	0.00585146	-0.00279045	0.0171776	-3.41574e-05	-0.000269162	-0.00043253
2534	-0.00651889	0.00315099	-0.000809567	0.0182779	0.000703257	0.000487814	-0.000594771
2534.5	-0.00774507	0.00193245	0.00102245	0.0183136	0.000234232	0.00325527	-0.00321798
2535	-0.00509899	0.00070001	0.00176065	0.0187956	-0.000757653	0.00377091	-0.00445402
2535.5	-0.00619247	-0.00136317	0.00267569	0.0177002	-0.00416229	0.00360695	-0.00653055
2536	-0.00741261	-0.000831165	0.00419379	0.0180735	-0.00663015	0.00179432	-0.0048314
2536.5	-0.00736008	-9.75432e-06	0.00141733	0.0169117	-0.00455032	0.0026074	-0.0026257
2537	-0.0085983	-0.00057399	-0.00160047	0.0173059	-0.00307378	0.00476749	-0.00183146
2537.5	-0.00832862	7.48729e-05	-0.00284911	0.0186501	-0.0024056	0.00398816	-0.0027543
2538	-0.00647263	0.000957996	-0.00207525	0.0190683	-0.00408582	0.00267399	-0.00606171
2538.5	-0.00511123	-0.000209721	-0.0023188	0.0175594	-0.00327714	0.00094964	-0.00684801
2539	-0.0041479	-0.00322837	-0.00125961	0.0154925	-0.000514348	-0.00198508	-0.00620692
2539.5	-0.00469245	-0.00535446	-0.00151138	0.013694	0.0013838	-0.00286509	-0.00461696
2540	-0.00522494	-0.00631226	-0.000195019	0.0107132	0.00486209	-0.00228147	-0.00315173
2540.5	-0.00485872	-0.00357884	0.00186917	0.0107723	0.00322147	-0.00268706	-0.0018233
2541	-0.00511977	-0.00264122	0.00234898	0.00991143	0.00261013	-0.00182204	-0.00125092
2541.5	-0.00364976	-0.00344423	0.00206471	0.0124433	0.00371565	-0.0015964	0.00074483
2542	-0.000635663	-0.00433007	0.00205378	0.017246	0.00192992	-0.00411717	0.00139747
2542.5	0.00268002	-0.00652917	0.00528776	0.0192258	0.00138255	-0.00568499	0.000449644
2543	0.00636967	-0.0057057	0.00613717	0.0185548	0.00287374	-0.00691105	-0.00067921
2543.5	0.00744765	-0.00423438	0.00411547	0.017769	0.00467443	-0.00689063	-0.00174381
2544	0.00312739	-0.00196354	0.00208967	0.018657	0.00550996	-0.00438121	-0.000548665
2544.5	-0.00065605	-0.00217436	-0.00158886	0.0193609	0.00345022	-0.00153406	-0.000254318
2545	-0.00180973	-0.00224742	-0.00248491	0.0196033	0.00126168	-0.000182771	0.00135885
2545.5	-0.00331322	-0.000848884	-0.00231144	0.018935	0.000637224	0.000299939	0.000961414
2546	-0.000208601	0.00114582	-0.00305083	0.0191924	0.00174572	0.00235082	0.00214819
2546.5	0.00420488	0.00174109	-0.00465483	0.0188073	0.00586988	0.00407999	-0.000834941
2547	0.00557242	0.00169864	-0.00263193	0.0192998	0.00623828	0.00498079	-0.0019162
2547.5	0.0059508	0.0029727	-9.96742e-06	0.0172138	0.00413362	0.00405198	-0.0020164
2548	0.00652219	0.000910335	0.00130909	0.0188612	0.0019806	0.00553979	-0.00199203
2548.5	0.00622504	-0.000486932	7.47143e-05	0.0187624	-0.00106521	0.00601426	-0.00164203
2549	0.0026226	-0.000522887	4.65685e-05	0.0167425	-0.00239414	0.003489	-0.00302921
2549.5	-0.00146236	-0.000789864	0.00130508	0.0171503	-0.000727508	0.00605435	-0.00363638
2550	-0.00260994	-0.00213573	-4.61475e-05	0.0175097	-0.000412055	0.00847491	-0.00482668
2550.5	-0.000687449	-0.00103115	0.000753808	0.0175584	-1.62919e-05	0.00644415	-0.00588034
2551	0.000463009	-0.000416092	-0.000657889	0.0200801	0.00109913	0.00309445	-0.00780665
2551.5	0.000389066	-0.00250672	-0.00226669	0.0193717	0.000344655	0.000283543	-0.00791552
2552	-0.00317112	-0.00287413	-0.00400425	0.0183738	-0.00242447	-0.00161462	-0.00883673
2552.5	-0.00399899	-0.00132533	-0.00379569	0.0158046	-0.00197687	-0.00141383	-0.00820186
2553	-0.00296311	-0.00172396	-0.000374401	0.015283	-0.00360825	-0.00153877	-0.00554851
2553.5	-0.00514204	-0.00384599	0.00279751	0.0139773	-0.00156854	-0.00349331	-0.00279872
2554	-0.00728478	-0.00311433	0.00210915	0.0146559	0.00145221	-0.00282215	-0.0010583
2554.5	-0.00647205	-0.00178994	-0.000561668	0.0160824	0.00161791	-0.000546615	0.0024312
2555	-0.00304764	-0.000403605	0.00125091	0.0149845	0.00158246	-0.000273591	0.00358039
2555.5	-0.00107684	-9.98938e-06	0.0019536	0.0151111	0.000774852	-0.000828931	0.00173784
2556	-0.000650103	0.000380086	0.00273262	0.0148967	0.00101664	-0.00266701	-0.000153041
2556.5	-0.00118842	-0.0022595	0.00129999	0.013853	0.00231585	-0.0045011	-0.000142038
2557	-0.00299938	-0.00251413	0.00114598	0.0135029	0.00225183	-0.00134108	-0.00108007
2557.5	-0.00175837	-0.000928359	0.00046112	0.0131798	0.00401325	7.78008e-05	-0.000365535
2558	-0.000209742	-0.00142443	-0.00197297	0.0131462	0.00476529	-4.74272e-05	0.000899814
2558.5	3.60737e-05	-0.0024755	0.000776001	0.0129677	0.00305635	0.00231634	0.0020324
2559	0.000366337	-0.00109336	0.000412609	0.0145926	0.0010779	0.00420158	0.00417017
2559.5	-2.71806e-05	-0.00126228	0.00278346	0.0124357	0.00124256	0.00314339	0.00584947
2560	-7.08618e-05	-0.00138304	0.00341714	0.0104265	0.00352622	0.00157852	0.00458931
2560.5	-0.000753883	-0.000538838	0.000841961	0.0108027	0.00200184	-0.00271666	0.0057015
2561	0.000728434	0.00012605	-0.000402322	0.00967397	0.00108454	-0.00410466	0.00576011
2561.5	0.00373071	0.000215265	-0.000178995	0.00842455	0.000432524	-0.00413759	0.00392071
2562	-0.000251558	0.00326847	-0.00131887	0.0108603	0.000725358	-0.00477772	0.00370575
2562.5	-0.000506313	0.00496018	-0.0026478	0.0110131	7.71683e-05	-0.00448098	0.00437937
2563	-0.0022207	0.00639331	-0.00437891	0.0110844	-0.00117026	-0.000557278	0.00297805
2563.5	-0.00113041	0.00602377	-0.00378592	0.011222	-0.000600265	-0.000103763	0.00111425
2564	0.00183571	0.00461672	-0.00431085	0.00882629	-0.000307825	-0.00208703	-0.000540523
2564.5	0.00149654	0.0028339	-0.00496452	0.00557703	0.000101129	-0.00107866	-0.000410023
2565	0.00290652	0.000861423	-0.0061611	0.00644425	-0.00154477	-8.63961e-05	-0.000649527
2565.5	0.0034721	0.00206664	-0.00617958	0.00575827	-0.000749987	0.00136022	-0.000579479
2566	0.000955547	0.00211371	-0.00622226	0.00474653	-0.000281007	-0.00069552	0.000708879
2566.5	-0.0017721	5.13629e-05	-0.00502652	0.00216652	-0.00325011	-0.000632192	0.00141412
2567	-0.00326328	-0.00284859	-0.00397962	-0.000151173	-0.0022425	1.01433e-05	0.000707904
2567.5	-0.00381352	-0.00271561	-0.0023618	-0.00277051	-0.00218396	9.75511e-05	0.000407749
2568	-0.00487644	-0.00313418	-0.00106171	-0.00190065	-0.00197672	-0.00164062	-0.000648428
2568.5	-0.00302611	-0.00368035	-0.0017722	-0.000370397	0.000574685	-0.00268719	0.00138751
2569	-0.000892283	-0.00431622	-0.000170662	-0.000387301	0.00207651	-0.00220579	0.00421553
2569.5	-0.00304087	-0.00538989	0.00064269	-0.000627436	0.0018331	-0.000707085	0.00606235
2570	-0.00302411	-0.00345475	0.000901075	-0.00116921	0.00308946	-0.000909305	0.00377548
2570.5	-0.00208452	-0.0043149	-0.00148645	-0.00176835	0.00516199	-0.000480243	0.00196302
2571	0.00159943	-0.00426178	-0.0033111	-0.00232533	0.00375623	0.00130389	0.00148548
2571.5	0.000421956	-0.00256126	-0.00273524	-0.00267428	0.00298973	-0.000876749	-0.00094232
2572	-0.00108725	-0.00264961	4.81095e-05	-0.00224823	0.000305091	-0.00263118	0.000192456
2572.5	-0.00214409	-0.00138353	0.00160498	-0.00303158	-0.00181669	-0.00393125	-0.000156595
2573	-0.00167493	-5.54835e-05	0.00244604	-0.0026328	-0.00385813	-0.0033696	-0.0013059
2573.5	0.000561481	-0.00127801	0.0015419	-0.00205013	-0.00218021	-0.00241391	-0.00145402
2574	0.00347343	-0.00518897	-0.000335388	-0.00155798	-0.00146339	-0.00044091	0.000617409
2574.5	0.00660856	-0.00415069	-0.00124769	-0.00349361	-0.00198515	-0.00221957	0.00158299
2575	0.00433338	-0.00327792	-0.0025903	-0.00563437	-0.00202045	-0.00143282	0.000867715
2575.5	0.00236581	-0.00294634	-0.00407773	-0.00679506	-0.00303296	0.000978412	-0.00142387
2576	0.000609356	-0.00256659	-0.00363914	-0.00943053	-0.00164096	0.00461202	-0.00538425
2576.5	0.000384924	-0.0024592	-0.00303172	-0.00905933	-0.00326081	0.00559976	-0.00548851
2577	0.00300136	-0.00290679	-0.0015719	-0.00704157	-0.00224295	0.00315351	-0.00320433
2577.5	0.00430293	-0.00420578	-0.000281028	-0.00541593	-0.00280142	0.00163611	-0.00106899
2578	0.00570101	-0.00441915	0.00130735	-0.00357321	-0.00203705	0.00165472	0.000266109
2578.5	0.00342586	-0.00433965	0.000294046	-0.00315702	-0.00231824	0.00306058	0.00152877
2579	0.00148246	-0.00457386	-0.000763542	-0.00288866	-0.000114507	0.00181253	0.00193086
2579.5	0.00282627	-0.00462203	-0.000317318	-0.00338035	0.000726007	-0.00160288	0.00191873
2580	0.00415199	-0.00347774	0.000973268	-0.00513872	0.00317486	-0.000450404	0.0029681
2580.5	0.00299272	-0.00174072	0.000566917	-0.00772046	0.00502851	0.000967444	0.00505886
2581	0.00329308	-0.00237159	0.000868213	-0.00707538	0.00510075	0.00155694	0.00382014
2581.5	0.000981785	-0.00224773	6.76868e-05	-0.00522103	0.00374946	0.000590276	0.00452755
2582	-0.00321739	-0.00376797	0.000662407	-0.00362911	0.00201207	-0.000388469	0.00288259
2582.5	-0.00598707	-0.00486091	0.00140183	-0.00168743	0.00113511	-0.00235641	0.0011853
2583	-0.00621746	-0.00450979	-0.00128875	-0.00148893	0.00348294	-0.00411527	0.00135372
2583.5	-0.00411966	-0.00272496	-0.00512539	-0.000744634	0.00416195	-0.00334893	0.000166987
2584	-0.00393386	-0.000185393	-0.00638459	-0.00373394	0.000815821	-5.11608e-06	-0.00099165
2584.5	-0.0046166	0.00129944	-0.00575395	-0.00510685	0.000284342	0.00367243	-0.00221468
2585	-0.00358034	0.00180192	-0.00578684	-0.00548762	-0.000110502	0.00482474	-0.00332517
2585.5	-0.00359356	0.00270413	-0.00641892	-0.00547038	-0.000533572	0.00386599	-0.00411404
2586	-0.0018154	0.000880008	-0.00382618	-0.00557985	-0.0018695	0.00351842	-0.00294069
2586.5	-0.000622305	-0.0022022	-0.00171601	-0.00613573	-0.000246012	0.00192431	-0.00126878
2587	0.00125237	-0.00428496	-0.00088057	-0.00628454	0.00169104	0.000623729	-0.00157126
2587.5	0.00362767	-0.00425847	0.000175978	-0.00556787	0.00247397	0.00136984	-0.00261367
2588	0.00296909	-0.00436647	0.00127269	-0.00372337	0.00207866	2.09755e-05	-0.00123948
2588.5	-0.00109731	-0.00171035	0.000664418	-0.00211416	6.6808e-05	-0.000185928	-0.00038406
2589	-0.00182222	-0.000177897	0.00106136	-0.00156053	-8.73935e-05	-0.00295023	0.000402952
2589.5	-0.000695435	0.000840942	0.00184829	-0.00120299	0.00022477	-0.00542905	0.00179709
2590	-0.000708609	-0.000790729	0.00023059	-0.00331846	-0.00138922	-0.0057325	0.00330779
2590.5	0.00166069	-0.00032693	-0.00306796	-0.00212567	-0.0034456	-0.00705731	0.0024822
2591	0.00294432	-0.000231986	-0.00389764	-0.00254639	-0.00431183	-0.00631129	-0.000458498
2591.5	0.00012648	0.00159998	-0.00350899	-0.00285256	-0.00263683	-0.00447961	-0.00313788
2592	0.000825053	-0.00054895	-0.00375973	-0.00378307	-0.00303676	-0.00551092	-0.00147057
2592.5	0.000510328	-0.000974644	-0.00299321	-0.00470761	-0.00185248	-0.00807024	0.000823978
2593	-0.00018438	-0.000642151	-0.00102443	-0.00516174	-0.00102212	-0.00746903	0.00449769
2593.5	-0.000143231	-0.00029249	-0.000623918	-0.0060291	0.000680734	-0.00684773	0.00602412
2594	-0.000620791	0.000191523	-0.00231841	-0.00558767	0.0001639	-0.00581227	0.00570082
2594.5	-0.000645978	0.00125105	-0.000534754	-0.00328556	-0.00132208	-0.00738648	0.00575545
2595	0.00297191	0.00245528	0.000179261	-0.000338137	-0.0036445	-0.0069341	0.00295107
2595.5	0.00342925	0.000495452	0.00121491	-0.000153231	-0.0032729	-0.00759555	0.00262762
2596	0.0055091	-0.000533855	0.00210576	-0.000541385	-0.00481539	-0.00667675	0.000832424
2596.5	0.00746229	-0.00271095	0.00296841	-0.00168958	-0.00612874	-0.00562526	-0.00172682
2597	0.00852884	-0.00272363	0.00126157	-0.00208388	-0.00671436	-0.00224963	-0.000819968
2597.5	0.0126052	-0.00285356	-0.000131675	-0.003386	-0.00327498	0.000136826	-5.39012e-05
2598	0.0111264	0.00020111	-4.9242e-05	-0.00395233	-0.00218798	-0.00122435	0.00112227
2598.5	0.00874894	0.00162892	-0.00217843	-0.00193419	-0.00265719	-0.00307609	0.00196866
2599	0.00531597	0.000292489	-0.00240973	-0.00280524	-0.00252733	-0.0037135	0.00391275
2599.5	0.00481434	-0.00161614	-0.00207813	-0.00429156	-0.00185873	-0.00373569	0.00425241
2600	0.00559141	-0.00060211	-0.00226528	-0.00218917	0.00263383	-0.00366139	0.00379987
2600.5	0.00467362	-0.000122363	-0.00176488	-0.000762368	0.00340283	-0.00410983	0.00461391
2601	0.00277872	-0.000607727	-0.00011049	-0.000487658	0.000902652	-0.00126505	0.00454328
2601.5	0.000624465	0.0013953	1.98848e-05	0.0013944	0.0008271	-0.00223222	0.00306524
2602	0.000382223	0.00319836	-0.000135278	0.000809495	-0.00183405	-0.00385082	0.0039837
2602.5	0.00191327	0.00145136	0.000348863	5.86567e-05	-0.00143525	-0.00427115	0.00528814
2603	0.00275672	-0.00128143	-0.00082773	0.000378361	-0.00130994	-0.00219844	0.0047147
2603.5	0.00208625	-0.00296307	0.000372072	0.00111418	0.00014224	0.00138215	0.00389191
2604	0.00314685	-0.00171859	0.0033813	0.000927114	9.85324e-05	0.00242948	0.00243376
2604.5	0.0034535	0.00144559	0.00500323	0.00191614	0.00205724	0.00239514	0.00125704
2605	0.00293987	0.00260034	0.00447788	0.00179228	0.00495681	0.00376413	0.00192191
2605.5	0.0039462	0.00252459	0.000791948	0.00235295	0.00418912	0.00363729	0.000419403
2606	0.00386686	0.00284515	-0.00100816	0.00277784	0.00259706	-0.000120556	-0.00229348
2606.5	0.00314817	0.000335977	-9.00734e-05	0.00282871	0.00220321	-0.00286913	-0.0028833
2607	0.00229076	-0.00188718	-0.00127102	0.00166115	0.00373537	-0.00316488	-0.00504539
2607.5	-0.00243891	-0.00273175	-0.00175234	0.00334043	0.00433862	-0.00381448	-0.00726783
2608	-0.00532291	-0.000171124	-0.00289315	0.00593343	0.00334544	-0.00419066	-0.00763661
2608.5	-0.00564349	0.00173804	-0.00259447	0.00580915	0.00242459	-0.00168777	-0.00707255
2609	-0.00765894	0.00316117	-0.00352626	0.00449056	0.00306384	-0.000527927	-0.00644822
2609.5	-0.00579006	0.00575265	-0.00376648	0.00331365	0.00198604	-7.17668e-05	-0.00687342
2610	-0.00226852	0.00704125	-0.00368504	0.00173558	0.000409581	0.000368303	-0.00655878
2610.5	-0.00102087	0.00577931	-0.00186656	0.0016955	-0.00271504	0.00279879	-0.00501777
2611	-0.0016611	0.00338683	-0.0028347	0.00317832	-0.00261887	0.00547857	-0.00257205
2611.5	-0.00253656	0.00359649	-0.00368626	0.00614486	-0.00140089	0.00524711	-0.000291245
2612	-0.00092097	0.00222754	-0.00082644	0.0073863	0.000412156	0.00475025	0.000135825
2612.5	-0.00124754	0.000434613	-0.00107492	0.00628443	0.00254682	0.00434186	0.000792057
2613	-0.00404102	0.00137134	-0.000161358	0.00527296	0.00189485	0.00329009	0.00220421
2613.5	-0.00480789	-0.000618149	0.000273665	0.0054195	0.000450677	0.0022343	0.000660853
2614	-0.00520079	-0.00345901	0.00127562	0.00470648	-0.000527113	0.0016168	-6.22458e-05
2614.5	-0.00573242	-0.00355641	0.00145725	0.00440957	-0.00270725	0.000890725	0.00194893
2615	-0.00155942	-0.00304382	0.000348081	0.00496909	-0.00131274	-0.000977329	0.00149115
2615.5	0.00233614	-0.00104235	0.00154294	0.00581806	-0.00171166	-0.00278105	0.00107756
2616	0.00330036	0.00143816	0.00117358	0.00518924	-0.00129035	-5.30569e-05	0.00319719
2616.5	0.00238273	0.00155423	-0.00196632	0.00689156	-0.00288364	0.00116302	0.00145659
2617	0.000355305	-0.000821636	-0.00319223	0.00635008	-0.00424778	0.000617877	-0.00143407
2617.5	0.000330362	-0.00473474	-0.00326414	0.00625789	-0.00763054	0.00123079	-0.000701801
2618	-0.000617405	-0.00518061	-0.000280088	0.00662404	-0.00889426	0.0012888	-0.000661187
2618.5	-0.0027172	-0.00521638	0.00365692	0.00539779	-0.0071905	-0.000317907	-0.00246225
2619	0.00203488	-0.00460424	0.00338386	0.00688871	-0.00599345	-0.00213371	-0.00507961
2619.5	0.00473622	-0.00519156	0.00459855	0.0100473	-0.0045954	-0.00344286	-0.0037403
2620	0.00429513	-0.00421762	0.00383084	0.0104403	-0.00250176	-0.00658963	-0.00306852
2620.5	0.00544034	-0.0040399	0.00223878	0.00822166	-0.000476526	-0.00713479	-0.00263402
2621	0.00470371	-0.00361061	0.00120964	0.00568023	-0.000481973	-0.00767593	-0.00267805
2621.5	0.00378613	-0.00298148	-0.000149267	0.00518646	-0.00104238	-0.00446142	-0.000554768
2622	0.0051304	-0.00171821	-0.00062357	0.00688511	0.000275	-0.00290357	-9.62344e-05
2622.5	0.00417665	-0.00151999	-0.00096119	0.00859576	-0.000458407	0.000564266	0.00123483
2623	0.00351242	0.000780612	0.000490525	0.00779721	0.000605543	0.000714742	0.00287147
2623.5	0.00302913	0.00162325	0.00209903	0.00639546	-0.000312931	-0.000260674	0.00376418
2624	0.00227444	0.0059745	0.00298372	0.00716198	-0.00176625	-0.00165428	0.00362345
2624.5	0.00134483	0.00688943	0.00248513	0.0071534	-0.00237923	-0.00379982	0.00487397
2625	0.00175424	0.00534688	-0.000241136	0.00907184	-0.00464892	-0.00282101	0.00434716
2625.5	6.46639e-05	0.00291162	-0.00234015	0.00811014	-0.00635571	-0.00295201	0.000651738
2626	0.00162008	0.00179291	-0.00171293	0.00772139	-0.00748352	-0.00270905	-0.00108145
2626.5	0.000123524	-0.0010905	0.00109367	0.00836096	-0.00749352	-0.00192324	-0.00101323
2627	-0.00198221	-0.00307784	0.00163237	0.00920855	-0.00942966	-0.00123395	0.000265283
2627.5	-0.000221712	-0.00310754	0.00327281	0.00979372	-0.0087803	-0.00172684	0.000836067
2628	0.00369206	-0.00235146	-0.000261862	0.00967313	-0.00824359	-0.000985262	-0.000591638
2628.5	0.00309423	-0.00236058	-0.0018745	0.00807173	-0.00800045	-0.00257589	-0.00164541
2629	0.00162183	-0.000777398	0.00150294	0.0091694	-0.00753621	-0.0024415	-0.00256652
2629.5	-0.00208828	-0.00104164	0.00432546	0.00966687	-0.00644874	-0.0023835	-0.00259901
2630	-0.00333147	-0.00173676	0.000987712	0.0094616	-0.00275971	0.00046913	-0.00449729
2630.5	-0.00131761	-0.000201958	-0.00182733	0.00795647	9.29046e-05	-0.000823937	-0.00307422
2631	0.000907352	-0.00227235	-0.00369343	0.011165	0.00522943	0.000355939	-0.00349281
2631.5	0.00451355	-0.00419803	-0.00339221	0.0133299	0.00409308	0.00181729	-0.00551985
2632	0.00390972	-0.00280122	-0.000485386	0.0154707	0.00205999	-0.000468968	-0.00626822
2632.5	0.00314305	0.000284395	-0.000168136	0.0149274	0.000304315	-0.00158912	-0.00752729
2633	0.00325096	0.00191894	-0.00230777	0.0155601	-0.0014514	0.0020436	-0.00624106
2633.5	0.00502961	0.0017233	-0.00115017	0.0151644	-0.00180382	0.00335217	-0.003833
2634	0.00387693	0.000204126	0.00370274	0.0164998	-0.00400194	0.00369166	-0.00269158
2634.5	0.00320678	-0.000660235	0.00565243	0.0174279	-0.00437454	0.00377381	-0.00155824
2635	0.00125794	0.000925905	0.00436114	0.0177106	-0.00317496	0.00372327	-0.000827019
2635.5	0.000256065	0.00147458	0.00327088	0.0185119	-0.0010345	0.00519269	-0.00136648
2636	0.0035547	-0.000192961	0.00152114	0.0165357	0.000989318	0.00501348	-0.00223569
2636.5	0.00559274	-0.00130563	0.00315308	0.0158532	0.00296886	0.00134402	-0.00306069
2637	0.00547149	-0.00162907	0.0030479	0.0155837	0.00122488	-0.00229328	-0.00303325
2637.5	0.00736478	-0.00251433	0.00200982	0.0141682	-0.000800617	-0.00281828	-0.000171008
2638	0.00903491	-0.00159706	0.00197698	0.0132262	-0.00236775	-0.00280848	-0.000553767
2638.5	0.0086905	-0.000510946	0.00365707	0.0140091	-0.00315886	-0.00232017	0.00130317
2639	0.00866577	-0.00178235	0.00327838	0.0129463	-0.00212446	-0.00325129	0.00238805
2639.5	0.00849026	-0.00261262	0.00151642	0.0116723	-0.00177367	-0.00454831	0.00107635
2640	0.00729542	-0.00251578	0.000904457	0.0131215	0.000700188	-0.00514567	9.92489e-06
2640.5	0.00627549	-0.00247413	-0.000210156	0.0158373	0.00140475	-0.00629793	-0.00113293
2641	0.00276454	-0.00313907	-0.000255192	0.0169878	0.00217362	-0.0049692	-0.00415363
2641.5	0.00191954	-0.00448647	0.00101061	0.0174447	0.0023031	-0.00485883	-0.00497484
2642	0.00451857	-0.00363497	0.00107812	0.0172711	0.00224758	-0.00356628	-0.0038137
2642.5	0.00490402	-0.00150137	-0.000796549	0.0190367	0.00268661	-0.00400679	-0.000260062
2643	0.000210894	0.000818316	-0.00195952	0.0181725	0.000166115	-0.00244481	0.00225211
2643.5	0.000228427	0.000356555	-0.000629456	0.0163341	-0.00144164	0.00140917	0.00328049
2644	0.00133165	0.00030146	-0.000489644	0.014577	-0.00034326	0.0042217	0.00138555
2644.5	0.000770161	0.00117002	-0.00142749	0.0149913	0.000666619	0.00245025	-0.000107302
2645	0.00478664	0.00255899	-0.00107862	0.0159031	0.000699349	0.000928113	-0.000892472
2645.5	0.00803108	0.0013871	-0.00184762	0.0159946	0.000297774	0.0019513	-0.00271911
2646	0.00623916	-5.36652e-05	-0.00250003	0.0136311	0.00160109	0.00233113	-0.0033274
2646.5	0.00227589	-0.00182533	0.00129482	0.0138914	0.00318986	0.00156095	-0.00356174
2647	0.00129222	-0.00208742	0.00326007	0.0146371	0.00109131	0.00147033	-0.0013111
2647.5	0.00293228	0.00114188	0.00250708	0.0148821	-0.00118421	0.000865031	1.06586e-05
2648	0.00286542	0.00292357	0.00116701	0.0151361	-0.00434036	-0.000870178	0.000837812
2648.5	0.00328711	0.00342998	0.000184786	0.016907	-0.00308144	-0.00174488	0.00380816
2649	0.00539765	0.00202694	-0.00154939	0.0167448	-0.00103041	-0.00476278	0.00383509
2649.5	0.00507747	0.00299859	-0.000416574	0.0175445	-0.00190673	-0.00526753	0.00442897
2650	0.00341226	0.0051455	-0.0015436	0.0182235	-0.00330983	-0.00385021	0.00466898
2650.5	0.00121024	0.00370101	0.000119958	0.0167039	-0.000812556	-0.00641371	0.00614745
2651	-0.000267983	0.00350072	0.00114818	0.0176452	0.00102926	-0.00783925	0.00536206
2651.5	0.00213209	0.00247666	0.0006323	0.0174374	0.00111787	-0.00514723	0.00415444
2652	0.00593753	0.00262442	0.00242851	0.0150431	0.0013673	-0.00106794	0.00561276
2652.5	0.00938108	0.00243438	0.00378641	0.0159932	0.000257578	0.00189753	0.00401104
2653	0.0108764	0.0017032	0.00604098	0.0170006	-0.000104255	0.000576573	0.00228868
2653.5	0.00731734	0.00138213	0.00688818	0.0171334	-0.000530453	-0.000370416	0.00081159
2654	0.00882477	-0.000383088	0.00626366	0.0170942	0.000149108	0.00201605	-0.000854508
2654.5	0.0071415	0.000295308	0.00612165	0.0155741	0.00183792	0.00122188	0.000933455
2655	0.00565728	0.000525617	0.00583085	0.0165843	0.00474107	-0.00127318	0.00124166
2655.5	0.00472797	0.00216212	0.00541941	0.0200312	0.00549292	-0.00324952	9.02098e-05
2656	0.00343677	0.00298519	0.00508435	0.0219851	0.00457602	-0.005065	-0.00121405
2656.5	0.00151829	0.0046113	0.00520366	0.0224131	0.00611595	-0.00403358	-0.000113748
2657	0.00077597	0.00405912	0.00476001	0.0208898	0.00595495	-0.00430094	-0.0008752
2657.5	0.00380942	0.00366201	0.00307384	0.0193423	0.00422571	-0.00166912	-0.00355068
2658	0.00666795	0.00454358	0.00139168	0.0219927	0.00582588	0.00115975	-0.00533351
2658.5	0.0102925	0.00382933	0.00226287	0.0235724	0.00346529	0.00189366	-0.00582961
2659	0.00927274	0.00366997	0.00338738	0.0253964	0.00318758	0.00150571	-0.00163317
2659.5	0.00986945	0.00407237	0.00158053	0.0259778	0.00168745	-0.00064747	-0.000267556
2660	0.0107617	0.00444374	0.00100411	0.0245777	0.00177962	0.000359906	0.000864825
2660.5	0.00814964	0.00312968	0.00197177	0.0242121	0.00112788	-0.000369798	0.00231486
2661	0.00288972	0.00352857	0.000792169	0.0248054	0.000520346	-0.00149757	0.00066867
2661.5	0.0017011	0.0036655	0.00267258	0.0251754	-0.00106835	-0.00291485	-0.000318077
2662	0.00188165	0.00182059	0.00474598	0.0245532	-0.000682729	-0.0020361	-0.00115204
2662.5	0.00521069	0.00145771	0.00283453	0.0228272	-0.00191359	-0.00172431	0.0017978
2663	0.00305704	0.00148083	0.000251545	0.0209835	-0.00260164	-0.00436395	0.0026607
2663.5	0.00112656	0.000525082	-0.00174839	0.0216067	-0.00192255	-0.00586562	0.00197146
2664	-0.000683286	-0.000117043	-0.00233294	0.0222056	-0.00413864	-0.00562617	0.000365419
2664.5	-0.000532868	0.00342844	-0.00237867	0.0224517	-0.00444476	-0.00336411	-3.83428e-05
2665	0.00201812	0.00620531	-0.000530495	0.0222212	-0.00238249	-0.00123072	0.000169084
2665.5	0.0034774	0.00866506	0.000907522	0.023197	-0.00280124	0.00179535	0.000774584
2666	0.00398369	0.0100874	0.000721029	0.0221521	-0.00669821	0.00314869	-0.000505795
2666.5	0.00435126	0.00931417	3.74933e-06	0.0228383	-0.00465209	0.0034646	-0.000374798
2667	0.00407949	0.00761725	-0.000886443	0.0253187	-0.00349867	0.00123119	-0.000372483
2667.5	0.00362678	0.00372827	-0.00235567	0.0259022	0.00148679	0.00070272	-0.000531019
2668	0.00391596	0.00120068	-0.00405813	0.0266003	0.00385051	0.000773396	-0.0016144
2668.5	0.00424133	0.00195424	-0.00282926	0.0257451	0.00386994	0.000486213	-0.000936581
2669	0.00472955	0.00323512	-0.00106157	0.0237469	0.0049107	-0.000826322	0.00221016
2669.5	0.00553745	0.00278577	-0.000258935	0.0238446	0.00268233	0.00014511	0.00175001
2670	0.00472287	0.00342554	0.00148864	0.0241021	-0.00011705	0.0002078	0.00212623
2670.5	0.00753929	0.00474082	0.00425352	0.0241786	0.000823127	-0.00207376	0.000130024
2671	0.00833514	0.00523579	0.00343968	0.0264958	0.0037537	-0.00255791	-0.000394484
2671.5	0.00760501	0.00575487	0.00334559	0.0277845	0.00511605	-0.00134917	0.000432071
2672	0.00758058	0.00366485	0.00186424	0.0283253	0.00411804	0.00118652	-0.000784071
2672.5	0.0121341	0.00474914	-0.00105263	0.0266735	0.00269377	0.00384688	0.00149005
2673	0.0094377	0.00291413	-0.00375237	0.0241018	0.00220639	0.00384934	0.00386066
2673.5	0.00569181	-0.000692452	-0.000786463	0.0235446	0.000717759	0.00119391	0.00504104
2674	0.00292303	-0.00343051	-0.00134299	0.0202521	0.00172216	-0.000769887	0.00399376
2674.5	0.000437741	-0.00335959	-0.00148134	0.0194747	0.00490997	-0.00174449	0.00316361
2675	3.18718e-06	0.00041986	-0.0014106	0.0199156	0.0052388	-0.00201942	0.00264307
2675.5	0.000877488	0.0012421	7.55461e-05	0.0210018	0.00373402	0.000958699	0.00314387
2676	0.00756622	-5.18876e-05	-0.000730307	0.0210233	0.00399848	0.00162071	-0.00158672
2676.5	0.00987001	0.000684159	-0.00028964	0.0199381	0.00189856	0.00385496	-0.00325729
2677	0.00793362	0.00239558	0.00145384	0.0150287	0.0018011	0.00450494	-0.00153008
2677.5	0.00541819	0.00362791	0.000121223	0.0120766	0.000895405	0.00470458	-0.00169679
2678	0.00684139	0.00334027	0.00241558	0.0108735	-9.87711e-05	0.00395929	-0.000239009
2678.5	0.00665416	0.00436577	0.00222895	0.0118116	0.000229963	0.00378098	-0.00115766
2679	0.00681073	0.00342669	0.00125018	0.0140796	0.00141115	0.00516286	-0.00427583
2679.5	0.00599622	0.00109861	8.24122e-05	0.0147431	0.00297834	0.00389488	-0.00299901
2680	0.00499475	0.000111246	-0.00146333	0.0154488	0.00109546	0.0035397	-0.00194736
2680.5	0.00437326	-0.00161026	-0.0030895	0.0172944	0.00244147	0.00336951	0.0019351
2681	0.00571807	-0.000160892	-0.00116911	0.0204458	0.0034497	0.00329985	0.00456701
2681.5	0.00574197	0.00113681	0.00073519	0.0209342	0.00413624	0.00159768	0.00514416
2682	0.00525319	0.00276537	0.0031381	0.0192451	0.00369687	0.00203471	0.00351376
2682.5	0.00536757	0.00245348	0.00442718	0.0183582	0.00180589	0.00209378	0.00216885
2683	0.00683906	0.0016556	0.0040596	0.0170852	0.00113328	0.00148538	0.00389601
2683.5	0.00406432	-0.000534718	0.00235702	0.0152512	-0.00126034	0.000941337	0.00447316
2684	0.00119309	-0.00200126	-0.000857466	0.0152628	-0.00471553	0.00151918	0.00221948
2684.5	-0.00246827	0.000647436	-0.00234693	0.0148461	-0.0044754	0.000818349	-0.00172303
2685	-0.00409699	0.00304107	-0.0027507	0.0154065	-0.00374068	-0.00025642	-0.00172492
2685.5	-0.00318642	0.00131255	-0.00162246	0.0163227	0.000311391	-0.00225199	-0.00143327
2686	-0.00187173	-0.00163608	8.48075e-05	0.014787	0.00201114	0.000485228	-0.00234794
2686.5	-0.00183573	-0.00118292	0.000674229	0.0120479	0.00267747	0.00389398	-0.00246242
2687	0.000244982	0.00185519	0.00259864	0.00939324	0.004337	0.00425078	-0.00106901
2687.5	0.00359835	0.0041764	0.000300954	0.0116814	0.0018468	0.00435427	-0.000700967
2688	0.0052448	0.00358521	-0.00200879	0.0124857	0.000735806	0.00227033	0.000941747
2688.5	0.00484654	0.001929	-0.00646578	0.0137513	-0.000544076	0.00280009	0.00204162
2689	0.0071625	-0.000999009	-0.00523298	0.0149506	-0.000983567	0.00378425	0.00335461
2689.5	0.0103772	-0.002638	-0.000618482	0.0154321	0.000511058	0.00139075	0.00451078
2690	0.00778946	-0.00347394	0.00120943	0.0135702	-0.000937728	0.000641878	0.00279995
2690.5	0.00262025	-0.00380668	0.00241007	0.012239	0.000215095	-0.000448763	-0.00129134
2691	0.00284327	-0.00261258	-0.000285683	0.00989452	0.00066423	0.00103408	-0.00192453
2691.5	0.00299391	-0.000574073	-0.000894512	0.010035	0.000751466	0.00162026	0.00220319
2692	0.00485149	-0.00123427	-0.00136662	0.0113153	0.00144587	0.00381487	0.00339556
2692.5	0.00518912	-0.00133267	-0.00253035	0.0142965	0.00187891	0.00413972	0.00434264
2693	0.00840984	0.000685132	-0.00359756	0.0154621	0.00123028	0.00216857	0.00387432
2693.5	0.0116969	0.00123123	-0.00184603	0.0174209	-0.000644775	7.27891e-05	0.00180161
2694	0.0110273	0.00266999	-0.00243473	0.0171539	-0.00203731	-0.00113432	-0.000102219
2694.5	0.00617778	0.000682811	-0.00287465	0.0155931	0.000201159	0.00116494	-0.00189345
2695	0.00509198	-0.000990731	-0.000813481	0.0133024	0.00305484	0.00225791	-0.0019677
2695.5	0.00258273	-0.00290899	0.00180662	0.0132464	0.00286861	0.00324234	-0.00028475
2696	0.00258865	-0.00051899	0.00165221	0.0114894	0.00267032	-0.000570323	0.00279351
2696.5	0.00483832	0.000440659	0.00223365	0.0116594	-0.00098206	-0.00179743	0.00460112
2697	0.0103873	0.000997049	0.0046688	0.0126919	-0.00218964	-0.00325372	0.00475207
2697.5	0.0129566	0.00147761	0.00573278	0.0139143	-0.00196976	-0.00173039	0.00273567
2698	0.0158275	-9.94631e-05	0.00663994	0.0132277	-0.00148047	-0.000311584	-0.000153282
2698.5	0.0137827	-0.00182819	0.00525914	0.0101555	0.000568991	0.00017436	-0.000959332
2699	0.00798028	-0.00163027	0.00488762	0.00926071	-0.00044961	0.000250179	-0.00309232
2699.5	0.00913825	-0.00196658	0.0064623	0.00816981	0.000321152	0.00106991	-0.000802158
2700	0.0101093	-0.000686427	0.00543536	0.0103359	0.000545051	0.00240839	0.00071597
2700.5	0.0108209	0.000297309	0.00557454	0.0137535	-0.000586143	0.00148303	0.00286943
2701	0.0133179	0.00140167	0.00591477	0.0151263	-0.000233571	0.00287784	0.00218806
2701.5	0.014313	-0.00104397	0.00283311	0.0160165	0.000822683	0.00245114	0.00226265
2702	0.0132333	-0.00261419	-0.00016411	0.0153687	-0.000324595	0.00136904	0.00440406
2702.5	0.0128171	-0.00448081	-0.00160518	0.0148203	0.000679386	-0.000774603	0.00543165
2703	0.0102234	-0.00366598	-0.00217367	0.0133158	0.000167434	-0.00179635	0.00409487
2703.5	0.00534385	-0.00359216	-0.00127045	0.010997	-0.00277323	-0.00085178	-4.45667e-05
2704	0.00693614	-0.00315991	-0.00383738	0.00871136	-0.00304793	-0.00068325	-0.00294954
2704.5	0.00906523	-0.00121115	-0.00387105	0.00731832	-0.00498333	0.000912774	-0.00389625
2705	0.00920994	-0.000851274	-0.00251343	0.00656155	-0.00547517	0.00183731	-0.00428002
2705.5	0.00781058	-0.00217335	-0.000902471	0.00749959	-0.00324477	0.00205014	-0.0047643
2706	0.00699025	-0.000476194	0.000410937	0.00834409	-0.00292435	-0.0001054	-0.00339889
2706.5	0.00498171	0.000969356	0.00268136	0.00941471	-0.00316286	0.00168775	-0.00253611
2707	0.00566324	0.00169801	0.00210892	0.0111427	-0.00320433	0.00141411	0.000136151
2707.5	0.00446294	0.00211647	0.000901162	0.0104188	-0.00288391	0.00052929	0.00179512
2708	0.00387182	0.00140444	-0.000198019	0.00866351	-0.00300982	0.000911125	-0.000583037
2708.5	0.00510224	0.0013059	-0.0014138	0.00800889	-0.00376301	0.00077427	-0.000584745
2709	0.00795516	-0.000364285	-0.00124633	0.00852734	-0.00409801	0.000432367	0.00104208
2709.5	0.00873322	-0.0034269	-0.000962242	0.0109939	-0.00408317	-0.00233822	0.000332684
2710	0.0103014	-0.00518326	0.000130087	0.0118501	-0.00273736	-0.00272431	-0.00254002
2710.5	0.0127382	-0.00492334	-0.00163251	0.0112465	0.00017666	-0.00398696	-0.000611594
2711	0.0122798	-0.00281949	-0.00168616	0.00857702	-0.000427728	-0.00378994	-0.00129683
2711.5	0.0113449	-0.000439915	-0.000396767	0.00747874	-0.00196901	-0.00233432	-0.00327282
2712	0.00916749	0.000495536	0.00164457	0.00846431	-0.00264175	0.00167068	-0.00482659
2712.5	0.00722534	0.0028441	0.00334816	0.0102792	-0.00169802	0.00399892	-0.00391544
2713	0.00918561	0.00247329	0.004143	0.0102875	0.000717417	0.00296157	-0.00306862
2713.5	0.0109951	0.00180607	0.0016808	0.00881806	0.00181798	0.000846615	-0.00165081
2714	0.0119541	0.00162483	0.000585773	0.0105061	0.00184091	-0.00015449	-0.00166849
2714.5	0.0115923	-0.00139987	0.000399514	0.0105866	0.0018357	0.00192857	-0.00385753
2715	0.00859461	-0.00179824	0.00198655	0.00972923	0.00197525	0.00258017	-0.0028257
2715.5	0.00727976	-0.0013005	0.00208983	0.00912811	0.00258929	0.000980004	-0.000217615
2716	0.00921593	-0.000792412	0.000480157	0.00898533	0.00490827	0.000694748	0.00323893
2716.5	0.0100483	-0.00175258	-0.00330087	0.0116713	0.00219692	0.00141076	0.00282321
2717	0.0080097	-0.00194759	-0.00266677	0.0128825	0.0012468	0.00207854	0.00373446
2717.5	0.00732818	-0.00126716	-0.00445333	0.0100434	0.000477636	0.00421403	0.00247033
2718	0.0102475	-0.00144839	-0.00698376	0.0114898	0.000991193	0.00210735	0.00185762
2718.5	0.0124129	-0.000406056	-0.00325744	0.0110421	0.00165756	0.00115875	-8.60429e-05
2719	0.0129136	-0.00200038	-0.00119984	0.0141319	-6.45684e-05	0.000889738	0.00090567
2719.5	0.0113575	-0.00409101	-0.00147041	0.0148995	-0.000463762	0.000761487	0.00493731
2720	0.00627897	-0.00289702	0.000804357	0.0150639	6.1894e-05	0.000186928	0.00430454
2720.5	0.0081066	-0.00304375	0.00176828	0.0167663	0.000708191	-0.00175476	0.00291182
2721	0.0105796	-0.00501374	0.00287697	0.016834	0.00203808	-0.00279169	-0.00068041
2721.5	0.0114181	-0.00465036	0.000177749	0.0170073	0.00351675	-0.0012511	-0.00156244
2722	0.0116715	-0.000409547	-0.00171725	0.0149639	0.00434804	0.00169287	-0.00147136
2722.5	0.00959669	0.0022803	-0.00199577	0.0147119	0.00328142	0.00457654	0.00083935
2723	0.00912029	0.00163039	-0.00247533	0.0157173	0.00430976	0.00684502	0.000657025
2723.5	0.00736519	0.000842617	-0.0035902	0.0156189	0.00656454	0.00723168	-0.00140311
2724	0.0047898	0.000689028	-0.00443966	0.0168505	0.0048586	0.0034968	-0.00481431
2724.5	0.00983831	0.00135919	-0.00296897	0.0183986	0.00176944	0.00187299	-0.00469099
2725	0.0117926	-0.00201008	-0.000456809	0.0169611	0.00119343	0.00310416	-0.00367901
2725.5	0.0131559	-0.000843594	-0.000602543	0.0167117	0.000106769	0.00368796	-3.72455e-05
2726	0.0136325	-0.00110055	-0.000237587	0.0166914	-0.00169563	0.00209641	-0.000742218
2726.5	0.0102247	-0.000313185	0.000485258	0.015311	-0.00382372	0.000955238	0.000675936
2727	0.0103395	-0.000749354	-0.000263582	0.0131284	-0.0010421	0.000602222	0.000682719
2727.5	0.0108281	-0.00419441	0.0013761	0.0126797	0.00350879	-0.0005791	0.00157817
2728	0.011359	-0.00444789	0.000643373	0.0127618	0.00450107	-0.00215044	0.000406817
2728.5	0.0105208	-0.00356743	0.00105265	0.0138511	0.00281535	-0.00237469	7.18587e-05
2729	0.0105148	-0.00255255	0.00226212	0.0130253	-0.00121462	-0.00327848	0.000151084
2729.5	0.00946548	-0.00403989	0.000367372	0.0159541	-0.00340697	-0.00197468	0.00200361
2730	0.00958021	-0.00461732	-0.00178873	0.0177248	-0.00382602	0.00129544	0.00277448
2730.5	0.0107324	-0.005598	-0.00147187	0.0190129	-0.00159519	0.00267971	0.00297841
2731	0.0115347	-0.0069578	0.00105658	0.0197431	0.00316892	0.00201731	0.000222867
2731.5	0.0119691	-0.00654602	0.00105581	0.0193633	0.00325656	0.0028789	-0.000526159
2732	0.0100512	-0.00537944	-0.000408594	0.0190409	0.00411626	0.00266289	-0.00220805
2732.5	0.00826603	-0.00650828	-0.000775239	0.019421	0.00529766	-0.000311527	0.000135141
2733	0.00886934	-0.00820236	-0.00340571	0.0194543	0.00527276	-0.000632027	0.00265126
2733.5	0.0111977	-0.00672899	-0.0027751	0.0197167	0.00443563	0.000539309	0.00176558
2734	0.0115718	-0.00317731	-0.00360411	0.0201148	0.00126228	0.000387752	-0.00174179
2734.5	0.00988915	-0.00020465	-0.00292118	0.0220659	4.72034e-05	0.00155513	-0.00200014
2735	0.0100522	-0.000478684	-0.00197285	0.0208595	-0.00185546	0.000277737	-0.00319538
2735.5	0.00943108	-0.000900912	-0.000481657	0.0205819	-0.00130124	0.001795	-0.00493746
2736	0.00796558	-0.000716525	-0.00291498	0.0197825	-0.00197343	0.00394762	-0.00514751
2736.5	0.0108126	-0.000780283	-0.00521157	0.0203522	-0.00082005	0.00311666	-0.00372097
2737	0.013901	0.00111364	-0.00540916	0.0193054	-0.000607574	0.00138903	-0.00331174
2737.5	0.0139253	0.00235617	-0.00309357	0.0185299	0.000935885	0.0017765	-0.0025245
2738	0.013262	0.00225454	-0.00291313	0.0176971	0.0017797	0.00459272	-0.0018981
2738.5	0.0101921	-9.08304e-05	-0.0017234	0.0173558	0.00247475	0.00699077	0.001531
2739	0.0087387	-0.00271881	-0.00252808	0.0172075	0.0018469	0.00487323	0.00130096
2739.5	0.0102347	-0.00388196	-0.00418118	0.017985	0.00150859	0.00403843	-0.000328375
2740	0.0113025	-0.003277	-0.00433843	0.0190579	0.000418354	0.00447833	-0.000610644
2740.5	0.0114173	-0.00303046	-0.00399302	0.0203389	-0.00150422	0.00514746	-0.000631524
2741	0.0113089	-0.00207047	-0.00436335	0.0222109	-0.00141222	0.0036734	-0.00134803
2741.5	0.00987363	-0.00146891	-0.0053368	0.021999	-0.000250615	0.00359468	-0.00263147
2742	0.0106398	-0.00197025	-0.00547788	0.0221067	-1.38268e-05	0.00501584	-0.00192046
2742.5	0.0116051	-0.00386401	-0.00666843	0.0238609	0.00193193	0.00732568	0.00118711
2743	0.0103025	-0.00557509	-0.00795948	0.0260765	0.00237785	0.00801909	0.0040253
2743.5	0.0102545	-0.00621081	-0.00919422	0.027324	0.00168986	0.00624763	0.00405279
2744	0.00860807	-0.0031035	-0.0063918	0.0264996	-0.00114937	0.00337846	0.0036782
2744.5	0.00769752	-0.00208137	-0.00317118	0.0246679	-0.00222736	0.0035814	0.00219785
2745	0.0048991	-0.00111782	-0.00263257	0.0254598	-0.00204273	0.00340237	0.00171876
2745.5	0.00459172	-0.0028564	-0.00174812	0.0266377	-0.00178569	0.00093138	0.00215247
2746	0.00725791	-0.00360234	-7.95485e-05	0.0248601	-0.00503096	-0.000727328	0.00277921
2746.5	0.0109856	-0.00202869	-0.000719032	0.0214539	-0.00569872	0.000143231	0.00217955
2747	0.0128255	-0.000982367	0.000442935	0.0189464	-0.00289228	0.001621	-0.000543195
2747.5	0.0136581	9.15483e-05	0.00243326	0.0189208	0.00022783	0.00207344	-0.00129159
2748	0.015504	0.00280951	0.00349877	0.0198361	0.00191245	0.000993886	0.00040082
2748.5	0.0133932	0.00456244	0.00361132	0.0212881	0.00260791	-0.000897882	0.00198066
2749	0.0128084	0.00354431	0.00290359	0.0225018	0.00143763	0.000507638	0.00270806
2749.5	0.0113309	0.000827018	0.00113836	0.0225393	-0.00134104	0.00246005	0.0024825
2750	0.0104445	-0.00054608	-0.000188554	0.0236323	-0.00270429	0.00299709	0.00309735
2750.5	0.00908166	0.002234	0.000354342	0.0238687	-0.00276067	0.00518681	0.00257026
2751	0.0057344	0.00270487	0.00249764	0.0240267	-0.00431688	0.00220953	0.00386874
2751.5	0.00313506	0.00157653	0.00436753	0.024634	-0.000919132	0.000945236	0.00407754
2752	0.00270709	0.00011389	0.00492256	0.0242219	0.00269175	-6.56957e-05	0.00206675
2752.5	0.00432985	-0.000259609	0.00501922	0.0241535	0.00544617	0.00269515	0.00125024
2753	0.00439044	0.000456039	0.00295258	0.022728	0.00650776	0.00526703	0.00188132
2753.5	0.00784077	0.000137721	0.00169822	0.02199	0.00461391	0.00592091	0.000626562
2754	0.00864325	-0.00177636	0.000154371	0.0217315	-0.00140953	0.00843657	0.00143864
2754.5	0.0128174	-0.000522988	-0.00184785	0.0243922	-0.00508868	0.00667387	0.00208186
2755	0.0132278	-0.00150989	-0.00151784	0.0272157	-0.00227382	0.00681315	0.00202545
2755.5	0.0131437	0.000498321	-5.38749e-05	0.0274064	-0.00246667	0.00635736	0.00216207
2756	0.0105986	0.00126922	0.00123722	0.0257634	-0.00303345	0.00750197	0.00298631
2756.5	0.0104059	0.00129567	0.0014708	0.0272206	-0.000335122	0.00725132	0.00624733
2757	0.0112567	-0.00162471	-0.000563463	0.0268471	0.00172791	0.00607184	0.00741341
2757.5	0.0108347	-0.00103298	-0.00258161	0.0279634	0.00106068	0.0052382	0.00504904
2758	0.0101475	-0.000492923	-0.00423382	0.0301472	-0.000334337	0.00661617	0.00438962
2758.5	0.00860368	7.12748e-05	-0.00362617	0.0308684	0.00134275	0.00841639	0.0051014
2759	0.00588978	-0.000598394	-0.00152669	0.0305007	0.0029113	0.00990701	0.00388311
2759.5	0.00458124	-0.000371925	-0.00205293	0.0280099	0.0035671	0.0114218	0.00433358
2760	0.00823065	-0.000276407	-0.001598	0.0261615	0.00389722	0.0107049	0.00412864
2760.5	0.0129115	-0.00356544	-0.00163361	0.02719	0.00271546	0.0106918	0.003594
2761	0.0145343	-0.00469343	-0.00213161	0.0270513	0.00291294	0.00797254	0.00437829
2761.5	0.0159219	-0.00208872	-0.00101313	0.028701	0.00320695	0.00476274	0.00429407
2762	0.0135638	9.55234e-05	0.000455213	0.027362	0.00299032	0.00244162	0.00529153
2762.5	0.0129067	0.00155255	-0.00126913	0.0270935	0.00234347	0.00316849	0.00736263
2763	0.0144632	0.00112775	-0.00329501	0.0262399	0.000257109	0.00582952	0.00682009
2763.5	0.0152657	-0.000262075	-0.00404218	0.0238241	-0.0023037	0.00795176	0.00633387
2764	0.0134264	0.00117778	-0.00187004	0.026143	-0.00280571	0.0084616	0.00674436
2764.5	0.0113157	0.00159747	-0.000666945	0.0279702	-0.00445369	0.00665535	0.00536552
2765	0.0102666	0.00280989	0.000250686	0.02933	-0.00378954	0.00478882	0.00645965
2765.5	0.0104479	0.00249549	-0.00142121	0.0283133	-0.00221661	0.00574108	0.00755783
2766	0.0111539	0.00146077	-0.00345094	0.0285058	-0.00044259	0.00927489	0.0091828
2766.5	0.00915781	0.000622528	-0.00383604	0.0279866	-0.00114148	0.0139547	0.0076955
2767	0.00608206	-0.00215958	-0.00459507	0.0277448	-0.00296222	0.0156791	0.00797749
2767.5	0.00353107	-0.00186384	-0.00329529	0.0282931	-0.00527752	0.0131011	0.00883452
2768	0.00262066	2.76946e-05	-0.00235336	0.0287991	-0.00557019	0.0125577	0.0086622
2768.5	0.00492507	7.18732e-05	0.000136706	0.0297604	-0.0050908	0.0136871	0.00869095
2769	0.00669872	0.000929474	0.00334255	0.0297144	-0.00447466	0.01281	0.0100386
2769.5	0.00690416	0.000735882	0.00481535	0.0294572	-0.00108397	0.0129583	0.0116839
2770	0.00610233	0.000559546	0.00595443	0.0308617	0.00244748	0.0142366	0.0111659
2770.5	0.00587953	0.000955371	0.00477341	0.031292	0.00694804	0.0140392	0.00856901
2771	0.00694749	0.00212671	0.00437651	0.0295358	0.00922902	0.0142198	0.00539715
2771.5	0.00619392	0.00185393	0.00291408	0.0287688	0.0110235	0.0162823	0.00521699
2772	0.00579018	0.00285988	0.0011903	0.0300343	0.0100113	0.0154336	0.00649247
2772.5	0.00978949	0.00451381	-1.87509e-05	0.031719	0.00926451	0.0148101	0.00557249
2773	0.0129444	0.00621602	0.00114062	0.0338228	0.00854993	0.0157026	0.00579452
2773.5	0.0130533	0.00554698	0.0019703	0.0368404	0.00781126	0.0149505	0.00983255
2774	0.0134759	0.002972	0.00341926	0.0405394	0.00439059	0.0116933	0.010694
2774.5	0.0127344	0.00318534	0.00468729	0.0378721	0.00507141	0.00936907	0.0117806
2775	0.0145624	0.00374682	0.00542459	0.0350268	0.00681785	0.0110619	0.0120953
2775.5	0.0142009	0.00360866	0.00428408	0.0349017	0.0072816	0.0122199	0.0100214
2776	0.0113001	0.00773743	0.0050536	0.0352108	0.00981623	0.0123607	0.00743292
2776.5	0.0106793	0.00958112	0.00715413	0.03305	0.010465	0.0136837	0.00612315
2777	0.0130018	0.00915352	0.00644397	0.0320592	0.0102895	0.0161004	0.00621273
2777.5	0.0127791	0.00705778	0.00418574	0.0351155	0.0101422	0.0193817	0.00688137
2778	0.0127734	0.00641999	0.00264329	0.0378521	0.0109721	0.0219916	0.00908206
2778.5	0.0137148	0.00502397	0.00438205	0.0383419	0.0126504	0.0200617	0.00985129
2779	0.0106813	0.00376584	0.00721456	0.0398691	0.0130259	0.0165073	0.0109623
2779.5	0.00805197	0.00495138	0.00825372	0.0408684	0.0135261	0.0158079	0.0132556
2780	0.00579659	0.00634375	0.00903557	0.0412133	0.0156428	0.0145577	0.0149417
2780.5	0.00812519	0.00767065	0.00772249	0.0417813	0.0159903	0.0143852	0.0170059
2781	0.0105865	0.00455835	0.00555295	0.0422075	0.0157025	0.016754	0.0172163
2781.5	0.0110694	0.00184933	0.00710292	0.0414243	0.0157686	0.0176993	0.0172821
2782	0.01338	0.00236981	0.0084197	0.0407647	0.0144756	0.0182748	0.0189321
2782.5	0.0132839	0.00466876	0.00988529	0.0420231	0.0111198	0.0197108	0.018821
2783	0.0152747	0.00623707	0.0114836	0.0425999	0.00817025	0.020399	0.0187582
2783.5	0.018098	0.006992	0.0133675	0.0425946	0.00846165	0.0228604	0.0206174
2784	0.0196183	0.00679569	0.0133936	0.0443655	0.0105867	0.0232029	0.0228225
2784.5	0.0180204	0.0073232	0.0130378	0.0460097	0.0113285	0.0250049	0.0263184
2785	0.0159038	0.00668578	0.0103498	0.0466526	0.0137552	0.0245834	0.0270559
2785.5	0.0143602	0.00756145	0.00895264	0.0476725	0.0144046	0.0227666	0.0281473
2786	0.0133292	0.0108153	0.01033	0.0469853	0.0148209	0.0217421	0.0318162
2786.5	0.0127084	0.0107949	0.0123307	0.0492656	0.0169179	0.0213327	0.0360722
2787	0.00831788	0.0131803	0.0137483	0.0521973	0.0189588	0.0232194	0.0391018
2787.5	0.00732915	0.0141974	0.0138471	0.0527495	0.0210237	0.0274545	0.0382994
2788	0.00741405	0.0134085	0.0125426	0.0528161	0.0216814	0.0299605	0.0386269
2788.5	0.00943509	0.0137708	0.0126736	0.0536215	0.0237223	0.0285742	0.0395416
2789	0.00970094	0.0153256	0.0143769	0.0545234	0.0248746	0.0283058	0.0411479
2789.5	0.0105398	0.0158741	0.0159435	0.0571653	0.0271569	0.0308803	0.0447084
2790	0.0107152	0.0184526	0.0157248	0.0573131	0.0272759	0.0317902	0.0472316
2790.5	0.0119823	0.0185324	0.0174281	0.0580308	0.0284002	0.0340069	0.0485686
2791	0.0121999	0.0178437	0.0182952	0.0610013	0.0281493	0.0373777	0.0506415
2791.5	0.0145587	0.0173341	0.0191301	0.0599577	0.0292696	0.0403464	0.0508687
2792	0.0147642	0.0161939	0.0228481	0.0620052	0.0314113	0.0416142	0.0531508
2792.5	0.012141	0.0176352	0.0248613	0.0620924	0.0353264	0.0448283	0.0544195
2793	0.0125637	0.0193351	0.029452	0.0635458	0.0371747	0.0472503	0.057542
2793.5	0.0150612	0.0205111	0.0286143	0.0662838	0.0367149	0.0470707	0.0607812
2794	0.0148747	0.0198294	0.0278168	0.0666603	0.034707	0.050884	0.0640847
2794.5	0.0139886	0.0202678	0.0283986	0.0678481	0.0352003	0.0539214	0.0652169
2795	0.0142122	0.0195138	0.0317952	0.0696541	0.0366507	0.058161	0.0693167
2795.5	0.0103465	0.0212896	0.0319629	0.0712127	0.0387364	0.0604706	0.0757527
2796	0.00731916	0.0227898	0.032589	0.0716072	0.0398651	0.0620806	0.080886
2796.5	0.00699998	0.0234765	0.0347352	0.0723695	0.0420916	0.0638112	0.0849939
2797	0.00852646	0.0203031	0.0354861	0.0736505	0.0442941	0.0650955	0.0885027
2797.5	0.00825554	0.0180913	0.035477	0.0732788	0.048684	0.0674455	0.0903549
2798	0.0089738	0.0201706	0.0367949	0.0738993	0.052696	0.0696708	0.0933732
2798.5	0.0121469	0.0255656	0.0403405	0.0769594	0.0521039	0.0740113	0.098181
2799	0.0122198	0.0295957	0.0451287	0.0777396	0.0530238	0.077246	0.101236
2799.5	0.013505	0.0316647	0.0475404	0.0783298	0.0586323	0.0823706	0.104149
2800	0.0125827	0.0327032	0.0493008	0.0817788	0.0622343	0.0849258	0.10601
2800.5	0.00903064	0.0329801	0.0526375	0.0862562	0.0673161	0.088619	0.110283
2801	0.00813245	0.0372482	0.0548	0.0879831	0.069543	0.0912226	0.116181
2801.5	0.00704728	0.0401583	0.0572642	0.0890375	0.0714442	0.0942001	0.122239
2802	0.00728304	0.041097	0.0597928	0.0893921	0.0758023	0.0979498	0.127847
2802.5	0.00712071	0.0403055	0.0618348	0.0907389	0.0802811	0.102898	0.130769
2803	0.00934688	0.0400966	0.0624534	0.0944319	0.0825203	0.107733	0.134592
2803.5	0.0109156	0.0435721	0.0602292	0.0974493	0.0864965	0.110888	0.140534
2804	0.012985	0.045121	0.0590787	0.0971282	0.0894716	0.11551	0.147088
2804.5	0.0161581	0.0469353	0.0642573	0.100221	0.0916384	0.117901	0.153223
2805	0.0172564	0.0512691	0.0680447	0.10195	0.0932062	0.120235	0.157705
2805.5	0.0176972	0.0529249	0.0719085	0.103565	0.0986423	0.12485	0.164978
2806	0.0192237	0.0530574	0.0757522	0.104348	0.103029	0.128202	0.173422
2806.5	0.0173726	0.0537896	0.0803881	0.105097	0.10781	0.133882	0.178865
2807	0.0149665	0.0561107	0.0817027	0.106688	0.109418	0.141279	0.186561
2807.5	0.0131636	0.057298	0.0844368	0.10997	0.110696	0.152194	0.190855
2808	0.00940652	0.0595881	0.0893664	0.111895	0.11329	0.158743	0.195916
2808.5	0.00981721	0.062933	0.0929369	0.115449	0.11639	0.163816	0.201304
2809	0.010626	0.0645477	0.095474	0.117404	0.123326	0.165954	0.206647
2809.5	0.00998117	0.0669793	0.10011	0.119613	0.128308	0.171707	0.213201
2810	0.00697197	0.0698659	0.102185	0.120205	0.130878	0.177785	0.219043
2810.5	0.00741886	0.0708672	0.105394	0.122444	0.134927	0.180667	0.224684
2811	0.00845685	0.0710104	0.106612	0.124736	0.136813	0.184767	0.229392
2811.5	0.0122694	0.0718566	0.107642	0.128115	0.139097	0.191308	0.235564
2812	0.013048	0.0735646	0.108788	0.129515	0.144236	0.197873	0.240168
2812.5	0.0118422	0.0750934	0.1112	0.131582	0.146042	0.201346	0.246279
2813	0.011306	0.0786523	0.110714	0.133506	0.150425	0.205358	0.253119
2813.5	0.0114754	0.0849788	0.111699	0.134885	0.154796	0.2098	0.25802
2814	0.00934687	0.090137	0.113895	0.137202	0.158805	0.21684	0.263697
2814.5	0.0100169	0.0924104	0.114816	0.138514	0.162389	0.222428	0.269286
2815	0.0135942	0.091058	0.116658	0.139392	0.165413	0.227389	0.277373
2815.5	0.0169604	0.0900399	0.121094	0.140895	0.169326	0.233794	0.284807
2816	0.0157848	0.0894148	0.123961	0.144004	0.172925	0.239937	0.289645
2816.5	0.015315	0.0925294	0.128441	0.145533	0.175684	0.245204	0.294108
2817	0.0135784	0.0927763	0.130014	0.146251	0.178122	0.248557	0.300373
2817.5	0.0116731	0.0949913	0.133461	0.148924	0.179522	0.252778	0.30371
2818	0.0118003	0.0993261	0.137728	0.151379	0.1821	0.257317	0.306272
2818.5	0.0155947	0.101607	0.140836	0.153258	0.184168	0.260401	0.309541
2819	0.0130741	0.103512	0.142446	0.156916	0.188	0.266914	0.314069
2819.5	0.0115306	0.105237	0.142113	0.159232	0.188633	0.274059	0.317748
2820	0.013401	0.106894	0.141108	0.160676	0.191838	0.280042	0.323591
2820.5	0.0130638	0.106604	0.143638	0.160305	0.193424	0.283166	0.329559
2821	0.0158812	0.108878	0.14425	0.160809	0.198326	0.28705	0.335152
2821.5	0.0170157	0.108667	0.144122	0.163143	0.203169	0.287825	0.339805
2822	0.0185664	0.110275	0.144867	0.163218	0.20364	0.289864	0.341928
2822.5	0.0182956	0.112853	0.147795	0.165425	0.202383	0.292859	0.343123
2823	0.0170356	0.11411	0.149232	0.166885	0.203675	0.294893	0.34618
2823.5	0.0148226	0.114454	0.152659	0.170298	0.209185	0.300941	0.349606
2824	0.0142261	0.114894	0.154807	0.172713	0.211824	0.303791	0.352084
2824.5	0.0141181	0.113684	0.157181	0.173816	0.213197	0.305955	0.354682
2825	0.01474	0.115279	0.157174	0.176774	0.215369	0.308214	0.355523
2825.5	0.0142581	0.118177	0.15814	0.179907	0.21895	0.308882	0.355588
2826	0.0127568	0.123174	0.158166	0.181746	0.221858	0.309384	0.358423
2826.5	0.0117623	0.125417	0.161468	0.183486	0.223734	0.310977	0.361472
2827	0.0120584	0.124766	0.164703	0.18663	0.224419	0.312356	0.365132
2827.5	0.0109191	0.122907	0.167784	0.188361	0.22783	0.310643	0.364904
2828	0.0112273	0.123079	0.171002	0.189123	0.231922	0.315094	0.368323
2828.5	0.0120241	0.123586	0.17299	0.189004	0.236005	0.320406	0.376309
2829	0.0112647	0.125691	0.176012	0.191588	0.238427	0.322843	0.384481
2829.5	0.0139796	0.126835	0.178768	0.191686	0.241328	0.323431	0.386075
2830	0.0152046	0.132946	0.178894	0.193247	0.241274	0.32586	0.38889
2830.5	0.0156154	0.13742	0.179651	0.196199	0.241163	0.329781	0.391638
2831	0.0201638	0.137854	0.181776	0.197811	0.24318	0.334224	0.395604
2831.5	0.0212984	0.136999	0.183016	0.199408	0.245317	0.339581	0.401456
2832	0.0167572	0.139305	0.182914	0.199549	0.245838	0.342332	0.406982
2832.5	0.012192	0.140649	0.184982	0.202123	0.247726	0.348681	0.411109
2833	0.00897778	0.140277	0.188531	0.206325	0.252698	0.351666	0.412718
2833.5	0.00705434	0.142565	0.193225	0.210679	0.256207	0.351377	0.416837
2834	0.0063131	0.143365	0.195535	0.213434	0.257363	0.352994	0.421222
2834.5	0.0107047	0.143	0.194987	0.21386	0.259874	0.355685	0.423708
2835	0.0124907	0.143889	0.194908	0.213271	0.262137	0.361431	0.428141
2835.5	0.0150246	0.146123	0.195393	0.214846	0.2654	0.364934	0.433828
2836	0.0170639	0.146688	0.19667	0.216389	0.265519	0.367923	0.440163
2836.5	0.0164192	0.147178	0.200681	0.21775	0.266768	0.370582	0.442859
2837	0.0151532	0.149015	0.203273	0.21887	0.269437	0.375062	0.44617
2837.5	0.0177716	0.151001	0.203701	0.223118	0.273947	0.378473	0.449823
2838	0.0181884	0.152294	0.202795	0.225501	0.275647	0.382953	0.455567
2838.5	0.0179779	0.155651	0.203107	0.22695	0.275477	0.387836	0.462561
2839	0.0175745	0.15497	0.205389	0.229324	0.278254	0.395332	0.466797
2839.5	0.0156028	0.155022	0.209183	0.234998	0.280714	0.401473	0.469493
2840	0.0173164	0.157359	0.211623	0.237804	0.282257	0.405713	0.471699
2840.5	0.0170276	0.160858	0.216302	0.240474	0.286277	0.409216	0.478351
2841	0.0158641	0.162003	0.219811	0.244872	0.29016	0.412563	0.485503
2841.5	0.0154245	0.161166	0.22034	0.247608	0.296034	0.414917	0.488263
2842	0.0159318	0.162949	0.220238	0.248751	0.301562	0.416868	0.491788
2842.5	0.0163185	0.166969	0.223691	0.252579	0.305598	0.418389	0.495518
2843	0.0166509	0.17033	0.228841	0.255505	0.308026	0.422014	0.500522
2843.5	0.016356	0.172154	0.233556	0.257351	0.311745	0.426185	0.507939
2844	0.0144326	0.173523	0.236108	0.259704	0.314591	0.431374	0.517496
2844.5	0.0152415	0.173914	0.236642	0.262543	0.318712	0.436707	0.524028
2845	0.0156885	0.17519	0.240276	0.266548	0.325246	0.44258	0.528836
2845.5	0.0172092	0.177686	0.243074	0.273572	0.331257	0.449658	0.537158
2846	0.0167394	0.180683	0.245988	0.277472	0.337252	0.456785	0.545729
2846.5	0.0151236	0.182893	0.248488	0.280388	0.341498	0.463128	0.552708
2847	0.0159144	0.183845	0.251149	0.282473	0.344968	0.466926	0.561891
2847.5	0.0144313	0.1881	0.256967	0.285808	0.347754	0.47382	0.570193
2848	0.0118384	0.192471	0.262169	0.291701	0.350729	0.481932	0.579669
2848.5	0.0118994	0.19462	0.266113	0.297576	0.354971	0.491222	0.588004
2849	0.0143369	0.198978	0.270258	0.303617	0.360142	0.497594	0.597568
2849.5	0.0129684	0.201643	0.272244	0.308593	0.365852	0.504391	0.609128
2850	0.0133491	0.202424	0.276088	0.315164	0.372475	0.511595	0.618057
2850.5	0.0151291	0.202966	0.278954	0.319413	0.379805	0.521006	0.62753
2851	0.0206004	0.205105	0.280124	0.320152	0.385238	0.527804	0.638004
2851.5	0.0196541	0.207436	0.284864	0.325354	0.390932	0.535145	0.650086
2852	0.0183279	0.210891	0.291571	0.329178	0.395914	0.544053	0.66329
2852.5	0.0171765	0.214691	0.297357	0.333873	0.400671	0.552363	0.675083
2853	0.0156573	0.218188	0.302065	0.339304	0.406836	0.560496	0.683916
2853.5	0.01529	0.225424	0.30907	0.343661	0.413829	0.568713	0.696055
2854	0.0150796	0.230923	0.312274	0.3494	0.419229	0.57796	0.707321
2854.5	0.0151105	0.23514	0.316633	0.353899	0.425708	0.589808	0.718756
2855	0.0153645	0.240105	0.319789	0.358618	0.435359	0.602059	0.731225
2855.5	0.0151963	0.243505	0.323191	0.366187	0.444322	0.615234	0.744015
2856	0.0133574	0.248033	0.329476	0.374857	0.454432	0.628165	0.754691
2856.5	0.0130625	0.251471	0.337514	0.381301	0.46344	0.637995	0.76771
2857	0.013401	0.255151	0.34431	0.38523	0.471876	0.647077	0.782081
2857.5	0.0123522	0.258444	0.349625	0.389144	0.478914	0.656022	0.795527
2858	0.0144821	0.259312	0.35585	0.395542	0.487371	0.665422	0.807529
2858.5	0.013186	0.263064	0.362143	0.406133	0.495237	0.6743	0.822359
2859	0.0114014	0.26836	0.368573	0.411892	0.50285	0.684757	0.836139
2859.5	0.0125239	0.27448	0.376535	0.418996	0.512341	0.69807	0.851044
2860	0.0116199	0.279418	0.381506	0.42743	0.521522	0.709094	0.866433
2860.5	0.0123203	0.285079	0.387417	0.436335	0.5301	0.721024	0.880213
2861	0.014239	0.289266	0.391809	0.441023	0.540809	0.733637	0.893595
2861.5	0.0165921	0.293305	0.395323	0.447455	0.552307	0.746366	0.909695
2862	0.0173286	0.300417	0.401927	0.451851	0.563233	0.757978	0.922598
2862.5	0.019356	0.306162	0.41015	0.456557	0.570911	0.772405	0.941172
2863	0.0198211	0.309901	0.418318	0.465546	0.577652	0.785577	0.958688
2863.5	0.0193755	0.312144	0.428395	0.474661	0.587935	0.79975	0.974317
2864	0.0187791	0.31612	0.439164	0.480887	0.597418	0.81478	0.989312
2864.5	0.0194372	0.324953	0.445623	0.489125	0.604706	0.829412	1.00335
2865	0.0189012	0.332632	0.451012	0.497468	0.612122	0.843175	1.01835
2865.5	0.0172794	0.336829	0.456216	0.504083	0.621586	0.855913	1.03311
2866	0.0168097	0.340423	0.463049	0.510161	0.631286	0.868269	1.04876
2866.5	0.0168224	0.341477	0.465438	0.51712	0.643026	0.88067	1.06664
2867	0.0184155	0.343597	0.469939	0.522501	0.653173	0.895048	1.08144
2867.5	0.0197492	0.350362	0.474411	0.528634	0.657533	0.909146	1.09435
2868	0.0169332	0.356748	0.480665	0.536593	0.66522	0.922174	1.10883
2868.5	0.0141473	0.361042	0.489183	0.544324	0.673678	0.937751	1.12536
2869	0.0120491	0.366691	0.497821	0.55343	0.684058	0.953469	1.14104
2869.5	0.0121162	0.372691	0.503372	0.559607	0.694511	0.965069	1.15106
2870	0.0152232	0.377099	0.509485	0.565263	0.707875	0.978021	1.16143
2870.5	0.0190781	0.38087	0.516017	0.57125	0.715739	0.990084	1.17714
2871	0.0196458	0.385274	0.520691	0.578682	0.724732	1.00207	1.19202
2871.5	0.017264	0.388493	0.525911	0.584648	0.73498	1.0137	1.20527
2872	0.0151115	0.391037	0.53028	0.591042	0.739868	1.02561	1.21565
2872.5	0.0169579	0.394218	0.535573	0.596628	0.747676	1.03581	1.2269
2873	0.0185872	0.400812	0.540915	0.603999	0.754301	1.04709	1.23892
2873.5	0.0184069	0.404031	0.546421	0.610864	0.759813	1.06016	1.2512
2874	0.0189083	0.410066	0.553428	0.612876	0.767813	1.0755	1.26143
2874.5	0.0222204	0.415457	0.558588	0.616556	0.772915	1.08907	1.27112
2875	0.0200859	0.418573	0.561357	0.62219	0.778258	1.0993	1.28082
2875.5	0.0165039	0.421241	0.565271	0.629048	0.783194	1.10979	1.28654
2876	0.0153466	0.425074	0.568353	0.636148	0.78869	1.11834	1.29269
2876.5	0.0126995	0.426753	0.570671	0.641492	0.794306	1.12572	1.29948
2877	0.0120006	0.425674	0.574059	0.646146	0.802424	1.13418	1.30715
2877.5	0.0124537	0.427298	0.57766	0.648812	0.807908	1.14062	1.31395
2878	0.0137271	0.427495	0.58217	0.652413	0.812732	1.14781	1.32091
2878.5	0.0148859	0.42954	0.586225	0.654416	0.816359	1.15679	1.32904
2879	0.0173234	0.432267	0.588893	0.65697	0.816981	1.16505	1.33432
2879.5	0.0169502	0.435366	0.590633	0.66131	0.818179	1.17105	1.33948
2880	0.0141523	0.435284	0.591777	0.663693	0.820418	1.17531	1.34465
2880.5	0.0115957	0.438245	0.591784	0.665728	0.821877	1.18006	1.3458
2881	0.0110657	0.440038	0.592988	0.668243	0.825005	1.1845	1.35019
2881.5	0.0156082	0.441363	0.591821	0.671727	0.82708	1.18852	1.3541
2882	0.0167489	0.439788	0.593078	0.672556	0.82845	1.19531	1.35288
2882.5	0.0176966	0.440417	0.593559	0.673943	0.827372	1.20049	1.35444
2883	0.0146213	0.440456	0.594744	0.674428	0.828961	1.2015	1.35693
2883.5	0.012511	0.441098	0.59543	0.67504	0.831502	1.20146	1.35848
2884	0.011227	0.440703	0.596072	0.675184	0.831594	1.20215	1.35808
2884.5	0.0078682	0.441369	0.596546	0.674584	0.832346	1.20458	1.35645
2885	0.00639123	0.44259	0.593231	0.67335	0.831944	1.20623	1.35431
2885.5	0.00958872	0.443353	0.591501	0.671627	0.830103	1.20502	1.35259
2886	0.0148671	0.441245	0.593321	0.671681	0.828876	1.20245	1.35268
2886.5	0.0159958	0.438596	0.591193	0.672003	0.82757	1.19869	1.35283
2887	0.0161835	0.435506	0.590846	0.672883	0.828664	1.19832	1.35072
2887.5	0.0160516	0.43306	0.590805	0.675111	0.827896	1.19754	1.34598
2888	0.0167641	0.431642	0.59374	0.675201	0.824836	1.19864	1.34171
2888.5	0.0168553	0.430217	0.592344	0.672956	0.819786	1.20289	1.33844
2889	0.0166932	0.428671	0.58979	0.671424	0.816944	1.20378	1.337
2889.5	0.0150594	0.427259	0.585945	0.672367	0.815368	1.20186	1.33604
2890	0.0131964	0.424697	0.583829	0.670791	0.811827	1.19779	1.33445
2890.5	0.0135772	0.424233	0.581834	0.669376	0.808558	1.19437	1.33146
2891	0.0144103	0.422722	0.579337	0.667481	0.808398	1.19264	1.32897
2891.5	0.0165221	0.42169	0.576517	0.665613	0.811037	1.18935	1.32561
2892	0.0168064	0.423815	0.576762	0.663767	0.809928	1.18579	1.32136
2892.5	0.0172414	0.422621	0.576637	0.662083	0.80586	1.18389	1.31763
2893	0.0185571	0.423381	0.579452	0.660616	0.801172	1.18101	1.3158
2893.5	0.0187328	0.421722	0.57533	0.660663	0.79718	1.17862	1.31441
2894	0.0183656	0.420149	0.57237	0.66286	0.7969	1.17881	1.31242
2894.5	0.0178778	0.418979	0.571031	0.662418	0.796161	1.1777	1.30952
2895	0.0162259	0.416965	0.57017	0.659573	0.796139	1.17371	1.30847
2895.5	0.0117573	0.411632	0.568244	0.656085	0.795935	1.16917	1.30413
2896	0.0103045	0.410725	0.566728	0.654968	0.797476	1.16671	1.30147
2896.5	0.0136166	0.411365	0.569165	0.654429	0.796171	1.16656	1.29968
2897	0.0168744	0.40923	0.569217	0.655296	0.794065	1.16593	1.29832
2897.5	0.0182986	0.409715	0.566817	0.655967	0.791015	1.16346	1.29678
2898	0.0190353	0.407943	0.564441	0.654026	0.787997	1.15908	1.29406
2898.5	0.0202484	0.409303	0.564533	0.653952	0.785791	1.15926	1.29367
2899	0.0184156	0.410602	0.56428	0.652753	0.784325	1.16132	1.2925
2899.5	0.0206963	0.4116	0.565547	0.652239	0.78456	1.16022	1.29036
2900	0.0207091	0.409983	0.564004	0.650922	0.785978	1.15699	1.28833
2900.5	0.0194372	0.406867	0.56096	0.6495	0.786957	1.15425	1.28681
2901	0.0192872	0.406053	0.556759	0.650722	0.785206	1.15327	1.28435
2901.5	0.0199394	0.406528	0.556795	0.649004	0.781384	1.15504	1.28404
2902	0.0210621	0.40712	0.559667	0.645905	0.778523	1.15737	1.28536
2902.5	0.0210146	0.406761	0.561083	0.646868	0.777777	1.15738	1.28437
2903	0.0210516	0.403542	0.561257	0.646591	0.778359	1.15304	1.28364
2903.5	0.0207206	0.401742	0.558471	0.646972	0.778116	1.1504	1.28234
2904	0.0186526	0.398588	0.557121	0.64782	0.778428	1.14872	1.28079
2904.5	0.0163976	0.397957	0.556148	0.648409	0.779379	1.1461	1.27915
2905	0.0198303	0.39876	0.553869	0.646193	0.77799	1.14579	1.27753
2905.5	0.0183473	0.39878	0.556733	0.643033	0.775625	1.14626	1.27693
2906	0.0169247	0.400359	0.558395	0.64126	0.771783	1.14467	1.27372
2906.5	0.0151883	0.402489	0.559277	0.6395	0.769297	1.14246	1.27162
2907	0.0120949	0.404705	0.55935	0.639594	0.766706	1.14029	1.26993
2907.5	0.0133141	0.406487	0.559468	0.639992	0.766834	1.13728	1.27178
2908	0.0138396	0.407342	0.557266	0.639214	0.767906	1.13463	1.27143
2908.5	0.015282	0.405277	0.555755	0.64068	0.769847	1.12963	1.26949
2909	0.0153853	0.403082	0.555757	0.640518	0.76928	1.12847	1.26914
2909.5	0.0144934	0.402124	0.5561	0.639831	0.768961	1.12685	1.26812
2910	0.0147113	0.399781	0.556399	0.640274	0.768526	1.12593	1.26683
2910.5	0.016419	0.398096	0.555367	0.641861	0.767854	1.13102	1.26648
2911	0.0180242	0.395256	0.555686	0.642135	0.76733	1.13442	1.2661
2911.5	0.0211735	0.393323	0.553653	0.639499	0.766907	1.13343	1.2625
2912	0.020933	0.391545	0.551331	0.639557	0.769484	1.13291	1.26331
2912.5	0.0234068	0.39027	0.550978	0.638679	0.771422	1.13027	1.2644
2913	0.0225028	0.390736	0.55406	0.638935	0.770083	1.12833	1.26772
2913.5	0.0199764	0.390085	0.55409	0.640018	0.767601	1.12603	1.27057
2914	0.0141265	0.393212	0.554796	0.640102	0.7682	1.12583	1.26869
2914.5	0.0120223	0.398566	0.552614	0.638313	0.769857	1.12763	1.27049
2915	0.0107565	0.400355	0.554209	0.639236	0.76974	1.13039	1.27164
2915.5	0.0106427	0.40128	0.552534	0.639914	0.766973	1.13076	1.2682
2916	0.0129535	0.402511	0.552146	0.639199	0.765509	1.129	1.26628
2916.5	0.0154454	0.402422	0.552912	0.639066	0.765156	1.12947	1.26664
2917	0.0155246	0.403399	0.555005	0.639611	0.766631	1.13167	1.26494
2917.5	0.0168402	0.404086	0.556507	0.640377	0.767259	1.1344	1.26708
2918	0.0191149	0.403553	0.554934	0.641546	0.76902	1.13502	1.26792
2918.5	0.0192665	0.399428	0.552491	0.641163	0.768518	1.13401	1.2655
2919	0.0185315	0.395869	0.55173	0.640622	0.766484	1.13474	1.26257
2919.5	0.015426	0.394988	0.552231	0.63953	0.76568	1.13156	1.26266
2920	0.0116872	0.394576	0.552213	0.639457	0.765717	1.13211	1.26168
2920.5	0.0163323	0.396283	0.550808	0.642457	0.766393	1.1308	1.2639
2921	0.0179254	0.396884	0.550907	0.645155	0.764174	1.12999	1.2657
2921.5	0.0182821	0.394763	0.549278	0.646137	0.76259	1.13169	1.26649
2922	0.0197667	0.394871	0.549831	0.646462	0.762261	1.12955	1.2664
2922.5	0.017198	0.397275	0.554892	0.64584	0.760738	1.1288	1.26614
2923	0.0174461	0.396687	0.556061	0.645845	0.763489	1.12727	1.26604
2923.5	0.0172659	0.395807	0.553869	0.64547	0.766212	1.1267	1.2625
2924	0.0156925	0.39574	0.553703	0.64444	0.768827	1.12589	1.2623
2924.5	0.0145473	0.393928	0.55258	0.645136	0.769576	1.12541	1.26366
2925	0.0148436	0.392273	0.557461	0.645759	0.76891	1.12486	1.26516
2925.5	0.0176672	0.393936	0.561014	0.647929	0.768658	1.12842	1.26632
2926	0.0202193	0.394486	0.559116	0.649146	0.769129	1.13023	1.26781
2926.5	0.0228258	0.393947	0.556589	0.648337	0.767313	1.13251	1.26806
2927	0.0216504	0.394193	0.557968	0.648145	0.768063	1.13331	1.26848
2927.5	0.0229601	0.397194	0.559061	0.64685	0.767465	1.13199	1.2715
2928	0.0220441	0.398944	0.561204	0.644864	0.766638	1.12864	1.27494
2928.5	0.0221715	0.399297	0.562574	0.646012	0.76635	1.12508	1.27677
2929	0.0249951	0.397011	0.562007	0.649665	0.769549	1.12334	1.27618
2929.5	0.0251527	0.393188	0.561512	0.65255	0.773463	1.12426	1.27744
2930	0.0225056	0.395461	0.561628	0.65487	0.777526	1.12852	1.28034
2930.5	0.0175847	0.399555	0.562496	0.658071	0.778915	1.13205	1.28288
2931	0.0144852	0.40248	0.564177	0.657032	0.778668	1.13353	1.28494
2931.5	0.0116512	0.404575	0.56728	0.655987	0.779229	1.1344	1.28902
2932	0.0128101	0.40759	0.568949	0.655367	0.780787	1.13617	1.29646
2932.5	0.0136492	0.409815	0.568422	0.655286	0.786004	1.14035	1.30049
2933	0.0145065	0.410294	0.569954	0.659069	0.792806	1.14494	1.30378
2933.5	0.016353	0.412402	0.571538	0.662053	0.796138	1.14807	1.30564
2934	0.0202562	0.413425	0.5733	0.664551	0.7962	1.15153	1.31019
2934.5	0.0187853	0.413025	0.575057	0.666422	0.795149	1.15623	1.31399
2935	0.0173506	0.414007	0.575499	0.667952	0.796077	1.16007	1.31788
2935.5	0.0160425	0.414547	0.574466	0.671092	0.797483	1.16366	1.3218
2936	0.0191556	0.414223	0.575025	0.674051	0.797288	1.16889	1.32552
2936.5	0.0217681	0.413888	0.579738	0.676205	0.798562	1.17295	1.32801
2937	0.0228485	0.412782	0.581737	0.678178	0.800679	1.17619	1.32929
2937.5	0.0221255	0.411044	0.584009	0.680094	0.802693	1.17928	1.3268
2938	0.0206365	0.41031	0.58682	0.679534	0.80356	1.18152	1.32272
2938.5	0.0185564	0.409858	0.586877	0.680933	0.803905	1.18186	1.3214
2939	0.0157766	0.411034	0.583806	0.679936	0.803936	1.18201	1.31841
2939.5	0.0145832	0.411516	0.579279	0.677828	0.802773	1.18282	1.31448
2940	0.0165081	0.413274	0.57794	0.677262	0.800086	1.18398	1.31033
2940.5	0.0200856	0.412678	0.573723	0.677757	0.793949	1.18356	1.30411
2941	0.0220587	0.410637	0.57068	0.676056	0.790474	1.18152	1.29613
2941.5	0.0253829	0.406384	0.566105	0.673188	0.788081	1.17693	1.28521
2942	0.0266804	0.402411	0.56196	0.671237	0.784976	1.1715	1.27651
2942.5	0.0277549	0.402614	0.558113	0.665854	0.780645	1.16867	1.26768
2943	0.0290404	0.400926	0.554853	0.660559	0.773238	1.16254	1.2562
2943.5	0.0272317	0.395508	0.551906	0.654298	0.765268	1.154	1.24375
2944	0.0245726	0.392014	0.546949	0.648755	0.758765	1.1464	1.23237
2944.5	0.0231017	0.389188	0.540191	0.643294	0.749143	1.13855	1.2184
2945	0.0196343	0.387396	0.533706	0.639455	0.738378	1.12889	1.20026
2945.5	0.01636	0.384291	0.527499	0.636228	0.727179	1.11543	1.18216
2946	0.0182064	0.378312	0.521461	0.628706	0.717742	1.1017	1.16761
2946.5	0.0194557	0.371072	0.513497	0.621336	0.710613	1.08531	1.15011
2947	0.0210669	0.364831	0.508255	0.613739	0.701746	1.07222	1.13195
2947.5	0.0195237	0.360048	0.50017	0.603165	0.692217	1.06059	1.11515
2948	0.0172566	0.354723	0.495382	0.593375	0.684078	1.04592	1.09951
2948.5	0.0129146	0.350175	0.48776	0.587784	0.672072	1.02905	1.08117
2949	0.0127104	0.347343	0.480479	0.582563	0.661062	1.01145	1.06264
2949.5	0.0144543	0.343604	0.473408	0.577514	0.649985	0.994222	1.04587
2950	0.015203	0.337401	0.467149	0.572429	0.640415	0.97948	1.0308
2950.5	0.01793	0.329975	0.462559	0.565155	0.628232	0.96867	1.014
2951	0.0189441	0.323803	0.457498	0.556188	0.616133	0.954925	0.997167
2951.5	0.0171475	0.320268	0.452369	0.547825	0.607561	0.940348	0.982978
2952	0.0164185	0.315648	0.44595	0.539072	0.59872	0.923776	0.966702
2952.5	0.0181141	0.309259	0.43727	0.52987	0.591466	0.908765	0.950684
2953	0.0205275	0.301885	0.428623	0.520219	0.583474	0.893243	0.934891
2953.5	0.0189782	0.297285	0.418693	0.512619	0.576735	0.878798	0.917936
2954	0.0176883	0.293795	0.409733	0.506478	0.566076	0.864889	0.90271
2954.5	0.0154212	0.289419	0.404133	0.500316	0.555124	0.850304	0.887858
2955	0.0146017	0.287298	0.398325	0.495435	0.544301	0.837384	0.87755
2955.5	0.0135288	0.283608	0.39226	0.490917	0.535339	0.825034	0.86487
2956	0.013608	0.279719	0.384832	0.48771	0.526036	0.816195	0.851172
2956.5	0.0156414	0.274665	0.378103	0.480884	0.516576	0.805809	0.836091
2957	0.016354	0.271478	0.370775	0.474731	0.511185	0.790484	0.819121
2957.5	0.0172957	0.265866	0.366712	0.468819	0.503916	0.77569	0.801474
2958	0.0191662	0.259436	0.363333	0.463253	0.492759	0.758845	0.78873
2958.5	0.0218933	0.255078	0.357119	0.454775	0.481168	0.742701	0.772105
2959	0.0210436	0.253398	0.351066	0.443693	0.471218	0.726367	0.751801
2959.5	0.0208936	0.249382	0.342589	0.433116	0.460355	0.712976	0.734843
2960	0.0210995	0.244765	0.331445	0.423108	0.450385	0.700197	0.717249
2960.5	0.0200869	0.238905	0.321001	0.418046	0.439063	0.684427	0.699647
2961	0.0197741	0.232476	0.312054	0.412471	0.426278	0.670936	0.68014
2961.5	0.019998	0.227229	0.302032	0.402418	0.415464	0.658209	0.658336
2962	0.017164	0.220528	0.294142	0.39321	0.400689	0.643223	0.635041
2962.5	0.016254	0.211745	0.285359	0.38578	0.386597	0.62857	0.612301
2963	0.0179315	0.20157	0.276363	0.376656	0.371689	0.613459	0.588821
2963.5	0.0161952	0.194358	0.264179	0.367293	0.359154	0.59725	0.566515
2964	0.0144227	0.186944	0.249031	0.357158	0.346699	0.578713	0.541069
2964.5	0.0122883	0.17875	0.239886	0.34529	0.334642	0.559449	0.515405
2965	0.0138151	0.170433	0.230018	0.332932	0.323113	0.538145	0.492516
2965.5	0.0180621	0.162777	0.223833	0.321434	0.310332	0.515897	0.469173
2966	0.0181956	0.155263	0.214853	0.310316	0.294959	0.49305	0.443313
2966.5	0.018902	0.146529	0.20355	0.298106	0.279452	0.472523	0.418012
2967	0.0199282	0.140476	0.193666	0.286475	0.263419	0.451851	0.392256
2967.5	0.0213524	0.131859	0.181851	0.275206	0.245601	0.431453	0.369255
2968	0.0200503	0.1246	0.170399	0.26385	0.227714	0.40941	0.343411
2968.5	0.0195626	0.115535	0.159337	0.253289	0.209381	0.386655	0.316224
2969	0.0211255	0.106133	0.149345	0.241631	0.194197	0.364259	0.290047
2969.5	0.0221336	0.101352	0.139537	0.229144	0.179455	0.342188	0.265795
2970	0.0236181	0.0949756	0.129348	0.216418	0.167515	0.31838	0.240285
2970.5	0.0250122	0.0873034	0.119649	0.204211	0.151836	0.298734	0.215306
2971	0.0264243	0.079414	0.109242	0.193267	0.134811	0.277584	0.192852
2971.5	0.0285301	0.0697497	0.0987235	0.181096	0.122534	0.253997	0.171758
2972	0.0291702	0.0620086	0.0877743	0.16812	0.109618	0.230965	0.150908
2972.5	0.0256063	0.0548674	0.0759727	0.158467	0.0982739	0.206418	0.132295
2973	0.0267893	0.0483948	0.0683571	0.149733	0.08691	0.188002	0.114357
2973.5	0.0257164	0.0418154	0.0609145	0.138995	0.0759765	0.170829	0.0954295
2974	0.0229547	0.0372386	0.0530416	0.126835	0.0639614	0.153685	0.0770453
2974.5	0.0200664	0.0328582	0.0445053	0.117991	0.0517613	0.134662	0.0582228
2975	0.02023	0.0297601	0.0372036	0.111977	0.0392799	0.116046	0.0405786
2975.5	0.0239402	0.024246	0.0288524	0.102252	0.028419	0.0970715	0.0277034
2976	0.0238082	0.0203966	0.021792	0.0935605	0.019621	0.0819053	0.0154796
2976.5	0.0237728	0.015527	0.0139315	0.0842419	0.0118042	0.0677001	0.00656926
2977	0.0210533	0.0101923	0.00726931	0.0800772	0.00806475	0.0551235	-0.00544529
2977.5	0.021036	0.00641888	0.00166069	0.0769711	-2.93824e-05	0.0408903	-0.0179584
2978	0.0241129	0.00235602	-0.00535122	0.0705626	-0.0102787	0.0270753	-0.032486
2978.5	0.0253622	-0.00161717	-0.00971321	0.061078	-0.0168809	0.0137912	-0.0473794
2979	0.0215268	-0.00604525	-0.0143084	0.0540662	-0.0233383	0.00176566	-0.0613239
2979.5	0.0224625	-0.0111454	-0.0185737	0.0483874	-0.030266	-0.00853882	-0.0751355
2980	0.0213715	-0.0141154	-0.0223565	0.0409414	-0.0383035	-0.0177737	-0.0882274
2980.5	0.0218548	-0.01773	-0.02589	0.0341436	-0.0478328	-0.0280177	-0.0987015
2981	0.0230317	-0.0206034	-0.0307141	0.0285914	-0.0553997	-0.0390057	-0.106228
2981.5	0.0246912	-0.0255827	-0.0367566	0.0246857	-0.0639838	-0.0515738	-0.115858
2982	0.0252106	-0.0283216	-0.042039	0.020216	-0.0680925	-0.0618017	-0.123678
2982.5	0.0253923	-0.0289615	-0.0463282	0.0171757	-0.071228	-0.0681733	-0.130899
2983	0.0246934	-0.0319691	-0.0498372	0.0143043	-0.0727389	-0.0734432	-0.137227
2983.5	0.0194226	-0.0345666	-0.0555055	0.0110438	-0.0745433	-0.0798389	-0.142135
2984	0.0179878	-0.0370433	-0.0578725	0.00571146	-0.0771679	-0.0894554	-0.149738
2984.5	0.0177594	-0.0412847	-0.0581927	-0.000260304	-0.0819397	-0.0982837	-0.156633
2985	0.0153415	-0.0459224	-0.0596186	-0.00427185	-0.0869728	-0.105765	-0.16087
2985.5	0.0139007	-0.0455176	-0.0619291	-0.00855185	-0.095476	-0.114477	-0.164733
2986	0.015355	-0.0461916	-0.0655986	-0.0120267	-0.104092	-0.121198	-0.169396
2986.5	0.0165802	-0.0507463	-0.0712787	-0.0135564	-0.110259	-0.125301	-0.178096
2987	0.0194097	-0.0522922	-0.0750768	-0.0170524	-0.112995	-0.129397	-0.183402
2987.5	0.0244106	-0.0519906	-0.076032	-0.0223489	-0.112081	-0.134947	-0.189959
2988	0.0244355	-0.0528194	-0.0759617	-0.0269277	-0.115855	-0.140925	-0.194465
2988.5	0.0198643	-0.054858	-0.0774597	-0.0313677	-0.120168	-0.146033	-0.198223
2989	0.016409	-0.0578271	-0.0826408	-0.0358109	-0.12736	-0.152561	-0.20488
2989.5	0.0152396	-0.0610098	-0.0886703	-0.0417469	-0.132834	-0.160436	-0.212567
2990	0.0140823	-0.0636823	-0.0925727	-0.0456413	-0.135515	-0.165709	-0.217242
2990.5	0.0149154	-0.0651451	-0.0934954	-0.0487636	-0.140004	-0.171819	-0.222431
2991	0.0186858	-0.0677693	-0.0950292	-0.0503269	-0.140348	-0.176541	-0.226752
2991.5	0.0193018	-0.0696731	-0.0976165	-0.0536062	-0.144805	-0.179764	-0.236851
2992	0.0155207	-0.0717698	-0.0984989	-0.0556068	-0.149009	-0.181132	-0.247802
2992.5	0.0176385	-0.0741629	-0.101191	-0.0587897	-0.154539	-0.184596	-0.25634
2993	0.0168612	-0.0761527	-0.10348	-0.062624	-0.158317	-0.18941	-0.26504
2993.5	0.0173806	-0.0779357	-0.109956	-0.0658733	-0.16096	-0.196863	-0.271709
2994	0.018642	-0.0799529	-0.114276	-0.0706968	-0.165405	-0.203386	-0.280834
2994.5	0.0180999	-0.081822	-0.117522	-0.0750952	-0.171185	-0.211406	-0.286964
2995	0.0181368	-0.0853453	-0.11875	-0.0779858	-0.176478	-0.217209	-0.296335
2995.5	0.0158274	-0.0861147	-0.121474	-0.080418	-0.177621	-0.223383	-0.303313
2996	0.0155085	-0.0891657	-0.125866	-0.0829738	-0.180662	-0.228969	-0.312683
2996.5	0.0162873	-0.0913964	-0.126748	-0.0884189	-0.184604	-0.232617	-0.319943
2997	0.0136944	-0.0945025	-0.129322	-0.0941173	-0.190098	-0.236973	-0.327367
2997.5	0.0163671	-0.0971329	-0.133706	-0.0985672	-0.194132	-0.242712	-0.334035
2998	0.0193414	-0.102389	-0.137439	-0.103955	-0.199879	-0.248488	-0.341805
2998.5	0.0175508	-0.105868	-0.140613	-0.108203	-0.205212	-0.256454	-0.347396
2999	0.0175816	-0.107647	-0.145029	-0.112282	-0.209728	-0.260746	-0.351495
2999.5	0.0196512	-0.109639	-0.148846	-0.115137	-0.214374	-0.267321	-0.359192
3000	0.0224807	-0.113293	-0.152023	-0.117361	-0.221528	-0.276751	-0.370026
3000.5	0.0223005	-0.116702	-0.158055	-0.121992	-0.228062	-0.286221	-0.380498
3001	0.0226571	-0.119766	-0.16525	-0.128433	-0.231131	-0.293484	-0.390173
3001.5	0.0200763	-0.122303	-0.170787	-0.130552	-0.234344	-0.303212	-0.400758
3002	0.0206922	-0.125246	-0.175155	-0.132879	-0.241502	-0.310849	-0.407723
3002.5	0.0219656	-0.130499	-0.179325	-0.134968	-0.248061	-0.315043	-0.411234
3003	0.0210495	-0.131402	-0.182824	-0.137881	-0.254061	-0.322089	-0.418171
3003.5	0.0206762	-0.134556	-0.186391	-0.146249	-0.259666	-0.329029	-0.426399
3004	0.021449	-0.137313	-0.191245	-0.152322	-0.264106	-0.33624	-0.4334
3004.5	0.0215583	-0.141139	-0.194491	-0.156618	-0.267499	-0.342404	-0.442806
3005	0.0233021	-0.145609	-0.196212	-0.159302	-0.271858	-0.348042	-0.454496
3005.5	0.0235803	-0.15033	-0.200072	-0.162477	-0.278815	-0.35547	-0.463809
3006	0.0226642	-0.15306	-0.203885	-0.165745	-0.286233	-0.362981	-0.470187
3006.5	0.0195767	-0.155765	-0.20986	-0.170748	-0.291666	-0.370055	-0.478957
3007	0.0201806	-0.156312	-0.215534	-0.175219	-0.295899	-0.37833	-0.485299
3007.5	0.0219666	-0.156295	-0.217605	-0.178298	-0.300302	-0.386043	-0.494564
3008	0.0232038	-0.160961	-0.222868	-0.181132	-0.305087	-0.393398	-0.502316
3008.5	0.0219861	-0.165045	-0.226825	-0.184597	-0.310957	-0.402702	-0.511501
3009	0.021456	-0.168146	-0.230295	-0.190122	-0.314978	-0.408477	-0.517597
3009.5	0.0209802	-0.170992	-0.232442	-0.197652	-0.319537	-0.413447	-0.525675
3010	0.0188819	-0.173183	-0.237392	-0.20381	-0.32494	-0.417428	-0.53321
3010.5	0.0195582	-0.176546	-0.244074	-0.207862	-0.329753	-0.422438	-0.544087
3011	0.0167723	-0.181274	-0.249108	-0.214048	-0.333419	-0.430673	-0.553199
3011.5	0.0166222	-0.18603	-0.249671	-0.218149	-0.338799	-0.437388	-0.565913
3012	0.0201332	-0.190375	-0.252184	-0.221231	-0.345034	-0.443596	-0.574655
3012.5	0.0225707	-0.192749	-0.254825	-0.222648	-0.350281	-0.454799	-0.582258
3013	0.022318	-0.193923	-0.256152	-0.225564	-0.357132	-0.463368	-0.587517
3013.5	0.0202559	-0.194773	-0.259058	-0.229524	-0.363102	-0.469982	-0.593223
3014	0.0169996	-0.195551	-0.266866	-0.234705	-0.367829	-0.478225	-0.603078
3014.5	0.0145937	-0.196832	-0.271948	-0.237082	-0.374036	-0.488647	-0.612161
3015	0.0154388	-0.199047	-0.276889	-0.242435	-0.379934	-0.497195	-0.61623
3015.5	0.0185336	-0.201854	-0.278561	-0.245167	-0.382627	-0.502937	-0.619639
3016	0.0220688	-0.203893	-0.28261	-0.24955	-0.386264	-0.505084	-0.626177
3016.5	0.0236015	-0.207414	-0.286497	-0.251498	-0.391647	-0.508831	-0.632421
3017	0.0229689	-0.209002	-0.288298	-0.251465	-0.394782	-0.513664	-0.637675
3017.5	0.0203217	-0.210923	-0.289475	-0.252705	-0.398081	-0.518308	-0.643107
3018	0.0216915	-0.215878	-0.292546	-0.256689	-0.39818	-0.521492	-0.648418
3018.5	0.0249734	-0.220053	-0.296473	-0.260845	-0.397981	-0.527716	-0.651565
3019	0.0249439	-0.223205	-0.300763	-0.263548	-0.402028	-0.533525	-0.657749
3019.5	0.0228033	-0.225826	-0.303701	-0.266154	-0.406876	-0.540851	-0.664073
3020	0.0204396	-0.228896	-0.306619	-0.265606	-0.411052	-0.548217	-0.66909
3020.5	0.0167188	-0.231172	-0.308266	-0.267775	-0.4131	-0.553765	-0.674212
3021	0.0156519	-0.22945	-0.307215	-0.273837	-0.416255	-0.558935	-0.678368
3021.5	0.0152907	-0.227204	-0.308098	-0.278412	-0.419899	-0.560684	-0.682806
3022	0.0171551	-0.227268	-0.311845	-0.281058	-0.419511	-0.561849	-0.688559
3022.5	0.0201112	-0.230523	-0.316383	-0.281659	-0.420679	-0.563412	-0.693097
3023	0.0218972	-0.235111	-0.319646	-0.282896	-0.423222	-0.56824	-0.699143
3023.5	0.0197748	-0.237973	-0.320244	-0.285023	-0.428125	-0.570793	-0.705202
3024	0.0197573	-0.238847	-0.320777	-0.28608	-0.433872	-0.572054	-0.710049
3024.5	0.0205964	-0.238837	-0.320972	-0.286334	-0.438257	-0.576705	-0.714668
3025	0.0205307	-0.240241	-0.323178	-0.288211	-0.442725	-0.580066	-0.718603
3025.5	0.0205193	-0.239084	-0.326236	-0.289134	-0.446772	-0.584041	-0.723012
3026	0.0218649	-0.241219	-0.329391	-0.290776	-0.44997	-0.588616	-0.727623
3026.5	0.0217992	-0.243429	-0.331255	-0.293772	-0.454165	-0.592841	-0.732973
3027	0.0215948	-0.245987	-0.330062	-0.297069	-0.455304	-0.59742	-0.737603
3027.5	0.0177594	-0.246108	-0.333132	-0.298813	-0.455743	-0.601596	-0.742837
3028	0.0182245	-0.248418	-0.335748	-0.298784	-0.459226	-0.605737	-0.747053
3028.5	0.018961	-0.250604	-0.338625	-0.302607	-0.460039	-0.611248	-0.752913
3029	0.0195044	-0.254317	-0.339399	-0.306724	-0.461793	-0.618782	-0.757407
3029.5	0.0201324	-0.257861	-0.342432	-0.309564	-0.468803	-0.625198	-0.763778
3030	0.0245481	-0.261904	-0.344831	-0.311568	-0.471497	-0.630947	-0.77109
3030.5	0.0256706	-0.262956	-0.346626	-0.313523	-0.475684	-0.636973	-0.780139
3031	0.025249	-0.265265	-0.352498	-0.317879	-0.481414	-0.641515	-0.789072
3031.5	0.024158	-0.27027	-0.355262	-0.321295	-0.488958	-0.646001	-0.800296
3032	0.0207327	-0.270095	-0.359912	-0.325202	-0.49452	-0.654359	-0.810664
3032.5	0.0196778	-0.270743	-0.363806	-0.328877	-0.501951	-0.660992	-0.819986
3033	0.0220186	-0.274214	-0.366944	-0.331638	-0.507134	-0.666298	-0.828951
3033.5	0.0237986	-0.279019	-0.372442	-0.336154	-0.512808	-0.671869	-0.840139
3034	0.0227799	-0.282883	-0.379894	-0.339292	-0.518924	-0.677456	-0.849903
3034.5	0.0251509	-0.286619	-0.38507	-0.343899	-0.523271	-0.6869	-0.856784
3035	0.0275883	-0.28819	-0.390343	-0.349585	-0.527453	-0.696291	-0.864751
3035.5	0.0279327	-0.289366	-0.393722	-0.354636	-0.528965	-0.706294	-0.870977
3036	0.0265038	-0.293856	-0.395983	-0.360367	-0.532242	-0.715005	-0.877866
3036.5	0.0255153	-0.296097	-0.397914	-0.364851	-0.537348	-0.721558	-0.882729
3037	0.0228861	-0.300567	-0.399777	-0.370055	-0.540661	-0.72889	-0.886172
3037.5	0.0240629	-0.300735	-0.399926	-0.373899	-0.54169	-0.735213	-0.891376
3038	0.0267837	-0.300962	-0.398894	-0.374571	-0.542353	-0.741886	-0.89451
3038.5	0.0262777	-0.302568	-0.398895	-0.376343	-0.544464	-0.747026	-0.892464
3039	0.024306	-0.303498	-0.397742	-0.373685	-0.546912	-0.751484	-0.890277
3039.5	0.0258808	-0.301706	-0.398941	-0.371618	-0.547929	-0.754867	-0.887319
3040	0.0260322	-0.297917	-0.396404	-0.371011	-0.549154	-0.756883	-0.883616
3040.5	0.0225104	-0.296404	-0.394925	-0.369497	-0.547449	-0.755779	-0.879817
3041	0.0201104	-0.296244	-0.388866	-0.366317	-0.54701	-0.754514	-0.871647
3041.5	0.0204186	-0.297871	-0.385987	-0.363931	-0.546204	-0.754234	-0.862487
3042	0.0239597	-0.293631	-0.385079	-0.363668	-0.543706	-0.753122	-0.856472
3042.5	0.0260292	-0.287488	-0.385272	-0.362253	-0.541791	-0.749513	-0.850333
3043	0.0273567	-0.283265	-0.382715	-0.360193	-0.533676	-0.74569	-0.840839
3043.5	0.0288169	-0.280055	-0.37736	-0.355355	-0.524298	-0.739958	-0.829231
3044	0.0307898	-0.275991	-0.374943	-0.351868	-0.515615	-0.734901	-0.818145
3044.5	0.0279496	-0.272454	-0.369302	-0.346135	-0.509843	-0.726599	-0.808201
3045	0.025634	-0.269647	-0.364011	-0.340326	-0.5048	-0.721409	-0.79917
3045.5	0.0248143	-0.265875	-0.359652	-0.337611	-0.499205	-0.715608	-0.790758
3046	0.024646	-0.260976	-0.355185	-0.335609	-0.489971	-0.706554	-0.779407
3046.5	0.0243933	-0.258852	-0.351513	-0.334004	-0.482876	-0.69573	-0.770959
3047	0.0253589	-0.256211	-0.349897	-0.328382	-0.476521	-0.68666	-0.766013
3047.5	0.0270302	-0.255175	-0.346652	-0.324395	-0.471526	-0.678511	-0.760198
3048	0.0286774	-0.253909	-0.344018	-0.320719	-0.466031	-0.669372	-0.755767
3048.5	0.0293053	-0.251378	-0.338252	-0.31786	-0.463034	-0.662095	-0.749273
3049	0.0298607	-0.249484	-0.334114	-0.31412	-0.460824	-0.655059	-0.744061
3049.5	0.0279252	-0.246398	-0.333329	-0.311822	-0.459934	-0.645659	-0.73813
3050	0.0268943	-0.244873	-0.334242	-0.307247	-0.458444	-0.640996	-0.734024
3050.5	0.0270095	-0.244268	-0.332098	-0.301725	-0.455579	-0.635448	-0.730674
3051	0.0267507	-0.242823	-0.3279	-0.296806	-0.455026	-0.625175	-0.728852
3051.5	0.0250081	-0.243214	-0.324654	-0.294521	-0.457476	-0.61762	-0.729166
3052	0.0262271	-0.243739	-0.319595	-0.292184	-0.457072	-0.613906	-0.727364
3052.5	0.0270479	-0.244895	-0.318783	-0.291412	-0.456309	-0.612386	-0.725184
3053	0.0302693	-0.244614	-0.320326	-0.289696	-0.454703	-0.613348	-0.725661
3053.5	0.032194	-0.243058	-0.322533	-0.288855	-0.45357	-0.613474	-0.72891
3054	0.034203	-0.239771	-0.325934	-0.290001	-0.452385	-0.613792	-0.732106
3054.5	0.0312964	-0.240042	-0.327855	-0.292396	-0.453368	-0.61432	-0.735137
3055	0.0293125	-0.242807	-0.327493	-0.2947	-0.4546	-0.614328	-0.734734
3055.5	0.030067	-0.243818	-0.326635	-0.29515	-0.455076	-0.615632	-0.733563
3056	0.0287165	-0.243937	-0.324644	-0.297814	-0.4549	-0.61601	-0.734233
3056.5	0.0275771	-0.243221	-0.324301	-0.300167	-0.455239	-0.615536	-0.733991
3057	0.0267332	-0.243467	-0.321674	-0.300164	-0.45413	-0.618118	-0.732502
3057.5	0.0282597	-0.243275	-0.320338	-0.301151	-0.452607	-0.619771	-0.730595
3058	0.0300818	-0.241808	-0.320261	-0.299891	-0.450159	-0.619386	-0.724144
3058.5	0.0322838	-0.239686	-0.316066	-0.300362	-0.446798	-0.618272	-0.718755
3059	0.0302457	-0.237626	-0.312598	-0.300447	-0.443341	-0.614039	-0.713928
3059.5	0.0317903	-0.235903	-0.308942	-0.297803	-0.440024	-0.611751	-0.706524
3060	0.0298909	-0.232333	-0.30724	-0.294224	-0.436016	-0.610903	-0.700467
3060.5	0.0277502	-0.228098	-0.305513	-0.292774	-0.432695	-0.607417	-0.69184
3061	0.0271536	-0.225369	-0.3032	-0.288951	-0.426021	-0.602314	-0.678626
3061.5	0.0279382	-0.222613	-0.299684	-0.283087	-0.420022	-0.59911	-0.668165
3062	0.0311355	-0.21754	-0.294495	-0.275639	-0.413344	-0.59418	-0.6568
3062.5	0.032662	-0.21437	-0.286661	-0.268046	-0.408925	-0.589287	-0.643718
3063	0.036004	-0.209128	-0.281963	-0.260341	-0.401446	-0.582109	-0.630113
3063.5	0.0342794	-0.205123	-0.277679	-0.253777	-0.393521	-0.571196	-0.615519
3064	0.0324041	-0.201884	-0.269116	-0.247557	-0.385221	-0.55865	-0.604785
3064.5	0.0321031	-0.197417	-0.262528	-0.240688	-0.377553	-0.549768	-0.596049
3065	0.0319226	-0.195701	-0.258429	-0.237266	-0.368759	-0.540737	-0.58464
3065.5	0.030373	-0.192862	-0.255564	-0.233471	-0.361099	-0.530957	-0.570685
3066	0.028371	-0.187027	-0.253764	-0.226349	-0.351706	-0.517804	-0.55905
3066.5	0.0273944	-0.180947	-0.249641	-0.219745	-0.343921	-0.504185	-0.546277
3067	0.024536	-0.177039	-0.245099	-0.212234	-0.337399	-0.489367	-0.533685
3067.5	0.0221359	-0.171493	-0.238555	-0.208361	-0.332662	-0.480034	-0.521515
3068	0.0212497	-0.170049	-0.233338	-0.204873	-0.326159	-0.472024	-0.515192
3068.5	0.025786	-0.168505	-0.228426	-0.200993	-0.31991	-0.463809	-0.510682
3069	0.0295803	-0.167064	-0.224664	-0.19755	-0.316552	-0.455517	-0.504347
3069.5	0.0327232	-0.166068	-0.221208	-0.194244	-0.313258	-0.446606	-0.498453
3070	0.0314993	-0.163876	-0.2187	-0.189465	-0.311259	-0.440944	-0.495483
3070.5	0.0257879	-0.164999	-0.21727	-0.184955	-0.310108	-0.434389	-0.491765
3071	0.0244675	-0.164406	-0.216806	-0.182273	-0.308202	-0.429572	-0.488739
3071.5	0.0272002	-0.162779	-0.216417	-0.179105	-0.307698	-0.422446	-0.487152
3072	0.029161	-0.161341	-0.218686	-0.178682	-0.307834	-0.415179	-0.486092
3072.5	0.0300119	-0.160938	-0.218624	-0.177628	-0.308183	-0.411065	-0.484959
3073	0.0287638	-0.160175	-0.219164	-0.176369	-0.307305	-0.409086	-0.484494
3073.5	0.0323832	-0.159978	-0.218305	-0.178331	-0.305471	-0.407155	-0.486417
3074	0.0365998	-0.160812	-0.216002	-0.178107	-0.30436	-0.405	-0.485948
3074.5	0.0366485	-0.159598	-0.214636	-0.178405	-0.304692	-0.405329	-0.488583
3075	0.0360639	-0.160152	-0.216306	-0.177644	-0.304957	-0.406739	-0.486678
3075.5	0.0324514	-0.159655	-0.219002	-0.176635	-0.305582	-0.41084	-0.484765
3076	0.0262816	-0.160065	-0.219224	-0.177798	-0.306039	-0.41094	-0.483343
3076.5	0.0251783	-0.160012	-0.219736	-0.179878	-0.305652	-0.411353	-0.484944
3077	0.0281221	-0.159928	-0.22075	-0.18033	-0.306161	-0.410242	-0.487872
3077.5	0.0300949	-0.160458	-0.219259	-0.179207	-0.306875	-0.406622	-0.485814
3078	0.0285995	-0.161281	-0.217793	-0.179764	-0.306343	-0.405258	-0.481999
3078.5	0.027267	-0.160884	-0.216909	-0.179872	-0.302513	-0.407087	-0.473954
3079	0.0263506	-0.161113	-0.215756	-0.175052	-0.300095	-0.409233	-0.467131
3079.5	0.0276599	-0.159634	-0.212202	-0.169955	-0.295943	-0.408701	-0.460794
3080	0.0271778	-0.159281	-0.209979	-0.168172	-0.291727	-0.406083	-0.452471
3080.5	0.027329	-0.157363	-0.205806	-0.167098	-0.285794	-0.400368	-0.445583
3081	0.0260387	-0.153343	-0.199425	-0.165481	-0.280191	-0.394797	-0.435909
3081.5	0.0294952	-0.149671	-0.19339	-0.162253	-0.273683	-0.389834	-0.423826
3082	0.0315826	-0.147547	-0.187327	-0.15969	-0.266105	-0.380951	-0.411615
3082.5	0.0343937	-0.144154	-0.182257	-0.155389	-0.260296	-0.374878	-0.399504
3083	0.0350516	-0.14155	-0.176536	-0.148937	-0.255565	-0.369179	-0.38923
3083.5	0.0309264	-0.136389	-0.173332	-0.143412	-0.252451	-0.361071	-0.37681
3084	0.0311862	-0.132614	-0.167896	-0.13722	-0.248797	-0.353076	-0.363532
3084.5	0.0318199	-0.129179	-0.161177	-0.130115	-0.239169	-0.342608	-0.352008
3085	0.0332257	-0.124052	-0.157064	-0.120681	-0.229282	-0.331906	-0.339627
3085.5	0.033968	-0.120518	-0.153988	-0.113627	-0.222754	-0.319934	-0.32988
3086	0.0343845	-0.117283	-0.150538	-0.109912	-0.21487	-0.307636	-0.320716
3086.5	0.032292	-0.111898	-0.145351	-0.107315	-0.206033	-0.293903	-0.313301
3087	0.0314962	-0.107925	-0.138499	-0.103835	-0.19872	-0.284102	-0.304182
3087.5	0.0329804	-0.105918	-0.135367	-0.0994105	-0.194965	-0.274595	-0.295355
3088	0.029965	-0.103655	-0.131664	-0.094335	-0.191733	-0.265534	-0.285568
3088.5	0.0294407	-0.0981897	-0.126416	-0.0898355	-0.183017	-0.25599	-0.274204
3089	0.0316848	-0.0945307	-0.122624	-0.0855471	-0.175824	-0.245671	-0.263174
3089.5	0.0346286	-0.0917886	-0.120015	-0.0806496	-0.170196	-0.237056	-0.255196
3090	0.0352502	-0.0912694	-0.117538	-0.0788161	-0.167366	-0.228843	-0.247579
3090.5	0.0353471	-0.0891716	-0.116037	-0.0760086	-0.162763	-0.22127	-0.241857
3091	0.0371027	-0.0871152	-0.111441	-0.0714309	-0.157665	-0.214433	-0.236818
3091.5	0.0353961	-0.0846382	-0.109921	-0.0683551	-0.150673	-0.205782	-0.231035
3092	0.0344375	-0.0847048	-0.106607	-0.0641514	-0.148052	-0.201063	-0.225156
3092.5	0.0325922	-0.0834237	-0.106124	-0.063045	-0.145213	-0.195753	-0.218701
3093	0.0331354	-0.0816462	-0.105955	-0.0621587	-0.143099	-0.191795	-0.212118
3093.5	0.0291911	-0.0793621	-0.101982	-0.0591404	-0.141624	-0.185987	-0.206769
3094	0.0284436	-0.0765746	-0.0997377	-0.0568639	-0.137969	-0.183118	-0.20319
3094.5	0.0277322	-0.0755691	-0.0980282	-0.0548197	-0.136715	-0.180896	-0.19813
3095	0.0279376	-0.0742016	-0.0952853	-0.0518919	-0.13472	-0.176837	-0.196252
3095.5	0.029663	-0.072641	-0.0951158	-0.0502097	-0.132489	-0.172717	-0.192612
3096	0.0316176	-0.0741065	-0.0953001	-0.0495921	-0.129308	-0.17134	-0.1898
3096.5	0.0331078	-0.0740279	-0.0936668	-0.050594	-0.126144	-0.170847	-0.187282
3097	0.0309669	-0.0720226	-0.0901155	-0.0508722	-0.125151	-0.170226	-0.181957
3097.5	0.0282289	-0.0702274	-0.0877543	-0.0512197	-0.124065	-0.164912	-0.176455
3098	0.0250325	-0.0708552	-0.087078	-0.04999	-0.121886	-0.158175	-0.174399
3098.5	0.0263357	-0.0689118	-0.0839326	-0.0499305	-0.117792	-0.154039	-0.174667
3099	0.0291528	-0.0657	-0.0809521	-0.0486648	-0.115998	-0.151053	-0.172446
3099.5	0.0338698	-0.0631533	-0.0791095	-0.0448688	-0.114575	-0.14565	-0.170008
3100	0.0361681	-0.0629847	-0.0807892	-0.0446827	-0.110939	-0.145865	-0.166548
3100.5	0.0350104	-0.0646325	-0.0843106	-0.0450185	-0.110879	-0.145071	-0.166933
3101	0.0346669	-0.0637676	-0.0848403	-0.0462228	-0.112804	-0.140657	-0.1671
3101.5	0.0304633	-0.0621927	-0.0864757	-0.0461213	-0.113025	-0.137474	-0.165414
3102	0.0296795	-0.0618826	-0.0847494	-0.0471025	-0.111689	-0.132236	-0.163518
3102.5	0.0277618	-0.0588497	-0.0836947	-0.0461265	-0.109883	-0.13116	-0.161896
3103	0.0279611	-0.0578881	-0.0811641	-0.043908	-0.108399	-0.13002	-0.160455
3103.5	0.0269119	-0.0592943	-0.0784808	-0.0418314	-0.109516	-0.129008	-0.15747
3104	0.0266046	-0.0600215	-0.0756245	-0.044773	-0.108188	-0.124976	-0.155992
3104.5	0.0250247	-0.0592218	-0.0726073	-0.0477659	-0.109224	-0.124081	-0.155588
3105	0.0271783	-0.0599971	-0.0718297	-0.0496702	-0.109622	-0.127569	-0.155136
3105.5	0.0282763	-0.0592766	-0.0702399	-0.051279	-0.10722	-0.127574	-0.153236
3106	0.027969	-0.0574531	-0.0720157	-0.0520735	-0.105775	-0.126667	-0.15064
3106.5	0.0265398	-0.0566566	-0.0721267	-0.051327	-0.102988	-0.123166	-0.147699
3107	0.0238802	-0.0570457	-0.0726277	-0.0512199	-0.101941	-0.117465	-0.144826
3107.5	0.0203339	-0.058748	-0.0732171	-0.0525061	-0.100585	-0.114459	-0.141756
3108	0.0193088	-0.058203	-0.0719045	-0.0555838	-0.0982633	-0.11407	-0.138838
3108.5	0.0197012	-0.057234	-0.0682637	-0.0561825	-0.0969672	-0.113323	-0.13652
3109	0.0220417	-0.0568716	-0.0679321	-0.0574387	-0.0981962	-0.116437	-0.134973
3109.5	0.0255101	-0.0564884	-0.0668165	-0.058146	-0.0983234	-0.114625	-0.13087
3110	0.0292319	-0.056026	-0.0668347	-0.0578401	-0.0948879	-0.112631	-0.127727
3110.5	0.0282671	-0.0548982	-0.0668327	-0.0577423	-0.0922445	-0.110935	-0.128054
3111	0.0304206	-0.0543357	-0.0641125	-0.058495	-0.0926409	-0.10862	-0.127521
3111.5	0.0300168	-0.0535871	-0.0648303	-0.0604058	-0.0922451	-0.108392	-0.129843
3112	0.0260543	-0.0554543	-0.0673976	-0.0613154	-0.0891833	-0.107468	-0.129567
3112.5	0.0233042	-0.0558567	-0.068634	-0.0624271	-0.0875208	-0.105785	-0.127919
3113	0.0214829	-0.0537637	-0.0689576	-0.0629417	-0.0866544	-0.105138	-0.126421
3113.5	0.0219416	-0.0539317	-0.0681994	-0.0629979	-0.0877904	-0.104158	-0.126084
3114	0.0239383	-0.0533655	-0.065491	-0.0619354	-0.0900603	-0.105317	-0.126629
3114.5	0.023082	-0.0514137	-0.0619181	-0.0614127	-0.0905327	-0.104486	-0.127993
3115	0.0209954	-0.0506543	-0.0591814	-0.060507	-0.0872373	-0.10324	-0.12873
3115.5	0.0205734	-0.0482819	-0.059541	-0.0586634	-0.0840223	-0.101709	-0.126503
3116	0.0231913	-0.0470779	-0.0597678	-0.0578604	-0.0839316	-0.0985369	-0.123099
3116.5	0.0237223	-0.0466528	-0.0583901	-0.0575851	-0.0832498	-0.095164	-0.122022
3117	0.0259663	-0.0479853	-0.0589787	-0.055992	-0.0833439	-0.0950441	-0.120567
3117.5	0.0253574	-0.0466915	-0.0607093	-0.0535273	-0.0844312	-0.0946226	-0.120637
3118	0.0224323	-0.046897	-0.0622226	-0.0543167	-0.0849876	-0.0926329	-0.117859
3118.5	0.0220585	-0.0476676	-0.0625095	-0.0527418	-0.0836662	-0.0891755	-0.117104
3119	0.0208645	-0.0496273	-0.0626999	-0.0514625	-0.0822442	-0.0880342	-0.116276
3119.5	0.0214136	-0.0495638	-0.0604735	-0.0521073	-0.0796761	-0.0886339	-0.115706
3120	0.0241763	-0.047708	-0.0587377	-0.0516513	-0.0769391	-0.0871467	-0.113162
3120.5	0.0254793	-0.0477064	-0.0575809	-0.0508033	-0.0744192	-0.0877022	-0.112036
3121	0.0243516	-0.0503552	-0.0565889	-0.0501665	-0.0723857	-0.0903566	-0.112612
3121.5	0.0216376	-0.0497987	-0.0560151	-0.0500876	-0.0728493	-0.0889859	-0.1132
3122	0.0212458	-0.049249	-0.0547214	-0.0463808	-0.0725769	-0.0864813	-0.11277
3122.5	0.0203895	-0.0492886	-0.0537534	-0.040747	-0.0752238	-0.0837152	-0.111146
3123	0.0195272	-0.0506964	-0.0542692	-0.039863	-0.0783974	-0.0801731	-0.110274
3123.5	0.0174525	-0.0499122	-0.0535142	-0.0400979	-0.0785792	-0.0782917	-0.107898
3124	0.0168435	-0.0498069	-0.0527471	-0.0370487	-0.0771405	-0.0793054	-0.10487
3124.5	0.017863	-0.0481231	-0.0510713	-0.0346268	-0.0755892	-0.0801461	-0.101996
3125	0.0188283	-0.0456016	-0.050855	-0.032407	-0.076173	-0.0805887	-0.100383
3125.5	0.0185993	-0.0450895	-0.0528503	-0.0318278	-0.0749714	-0.080002	-0.100955
3126	0.0177068	-0.046728	-0.0542102	-0.0296201	-0.0730218	-0.0801027	-0.102499
3126.5	0.017327	-0.0469224	-0.0549548	-0.0287153	-0.0735492	-0.0792224	-0.104156
3127	0.0169471	-0.0465411	-0.0532386	-0.0269661	-0.0735376	-0.0777388	-0.101076
3127.5	0.0173333	-0.0475798	-0.0529015	-0.0252471	-0.0720302	-0.0754229	-0.098096
3128	0.0204277	-0.0470605	-0.0551056	-0.0246259	-0.0764537	-0.0751054	-0.0969861
3128.5	0.0213688	-0.0462001	-0.0551545	-0.0247888	-0.0790517	-0.0741445	-0.0963186
3129	0.021761	-0.0445882	-0.0550304	-0.02519	-0.0787222	-0.0717601	-0.0976294
3129.5	0.0193425	-0.0404981	-0.0539895	-0.0240894	-0.0748301	-0.0706102	-0.100255
3130	0.0199156	-0.0389172	-0.0528278	-0.0239931	-0.0731495	-0.070948	-0.101911
3130.5	0.0204767	-0.0392663	-0.0530374	-0.0239812	-0.0762136	-0.0713301	-0.100166
3131	0.021074	-0.0398669	-0.0533474	-0.0227209	-0.0754899	-0.0707511	-0.102003
3131.5	0.0167254	-0.039854	-0.0532673	-0.0213852	-0.075498	-0.0729304	-0.101911
3132	0.0162189	-0.0417023	-0.0533601	-0.0206074	-0.0733105	-0.0740483	-0.103277
3132.5	0.0157847	-0.042513	-0.0521018	-0.021027	-0.0715089	-0.0784955	-0.102971
3133	0.0168645	-0.0437132	-0.0527414	-0.0224267	-0.0685051	-0.0814508	-0.101463
3133.5	0.0182821	-0.0443998	-0.0546636	-0.0252047	-0.0717297	-0.0801117	-0.101853
3134	0.0187406	-0.0459549	-0.055472	-0.0269151	-0.0747935	-0.0782579	-0.101454
3134.5	0.0157129	-0.0483165	-0.0555606	-0.0259204	-0.0768318	-0.0791303	-0.101192
3135	0.0154355	-0.05155	-0.0548208	-0.0252545	-0.0774225	-0.0787199	-0.10212
3135.5	0.0155382	-0.0510371	-0.0564051	-0.0261537	-0.0784073	-0.0768419	-0.104351
3136	0.0126311	-0.0513616	-0.058484	-0.0225656	-0.0788611	-0.0763069	-0.104994
3136.5	0.00869861	-0.052782	-0.0622477	-0.023287	-0.0808711	-0.0785664	-0.105431
3137	0.00804128	-0.0539991	-0.0613952	-0.0246539	-0.0831625	-0.0808541	-0.109596
3137.5	0.00834296	-0.0557676	-0.0614513	-0.0259695	-0.0862098	-0.0791006	-0.114417
3138	0.00701612	-0.0572914	-0.0622755	-0.0273907	-0.0917139	-0.0773471	-0.118944
3138.5	0.00638893	-0.0581843	-0.0625246	-0.027298	-0.093221	-0.0768843	-0.121894
3139	0.00474241	-0.0577297	-0.0623555	-0.0270395	-0.0922109	-0.0765462	-0.128234
3139.5	0.0060815	-0.0583951	-0.066143	-0.0288498	-0.0932515	-0.0774224	-0.133525
3140	0.00641333	-0.0582091	-0.0708956	-0.0295263	-0.0981201	-0.0838677	-0.139797
3140.5	0.00574994	-0.057551	-0.0758371	-0.0337734	-0.101979	-0.0899913	-0.149084
3141	0.00792741	-0.0590262	-0.0817718	-0.038271	-0.105235	-0.0968065	-0.156277
3141.5	0.00974299	-0.0645064	-0.0861222	-0.0392823	-0.111089	-0.10063	-0.166039
3142	0.0109433	-0.0698796	-0.0889565	-0.0386862	-0.120505	-0.102487	-0.177525
3142.5	0.00961044	-0.0761766	-0.0900337	-0.040928	-0.128047	-0.109712	-0.189294
3143	0.00749343	-0.0803848	-0.0932299	-0.0444486	-0.134994	-0.115567	-0.199671
3143.5	0.00886265	-0.0825871	-0.098324	-0.0512594	-0.14205	-0.123495	-0.211294
3144	0.00896525	-0.0852236	-0.10349	-0.0586251	-0.148884	-0.132108	-0.220497
3144.5	0.0088688	-0.0910654	-0.109437	-0.0625439	-0.155112	-0.142948	-0.227786
3145	0.00839236	-0.0961971	-0.116686	-0.0657027	-0.161294	-0.153004	-0.239787
3145.5	0.00528615	-0.10005	-0.124434	-0.067622	-0.166392	-0.162292	-0.250815
3146	0.00181202	-0.103445	-0.129785	-0.0706874	-0.17177	-0.174097	-0.257509
3146.5	-0.000208517	-0.10636	-0.131083	-0.075505	-0.173876	-0.185649	-0.261572
3147	-0.000196416	-0.10931	-0.130712	-0.0806453	-0.175784	-0.196103	-0.260618
3147.5	0.00161912	-0.107673	-0.129027	-0.0836234	-0.177407	-0.202206	-0.25945
3148	0.00476763	-0.104498	-0.128507	-0.0866105	-0.177312	-0.207581	-0.254522
3148.5	0.00589556	-0.103694	-0.126689	-0.0855173	-0.177315	-0.212719	-0.249257
3149	0.003682	-0.101319	-0.127673	-0.0810887	-0.172813	-0.217837	-0.244229
3149.5	0.00491246	-0.0982473	-0.125131	-0.0785812	-0.167439	-0.218154	-0.237263
3150	0.00656513	-0.0973127	-0.120268	-0.0766708	-0.161852	-0.217666	-0.229568
3150.5	0.00751813	-0.0938447	-0.115956	-0.0749716	-0.156236	-0.212929	-0.219518
3151	0.00792225	-0.0904008	-0.110901	-0.0742133	-0.151405	-0.207829	-0.209113
3151.5	0.00681245	-0.0879977	-0.104691	-0.0695134	-0.145009	-0.200783	-0.197969
3152	0.00506933	-0.0847468	-0.0969374	-0.0626513	-0.140077	-0.192523	-0.186427
3152.5	0.00150467	-0.0799103	-0.0923039	-0.0580842	-0.132061	-0.186008	-0.174032
3153	-0.000654632	-0.0765938	-0.0899905	-0.0526939	-0.123776	-0.176155	-0.164005
3153.5	-0.00269934	-0.073615	-0.0882401	-0.0469718	-0.120046	-0.164908	-0.160372
3154	-0.000998451	-0.0706534	-0.0860231	-0.0404084	-0.116239	-0.153732	-0.152798
3154.5	0.000418951	-0.0696598	-0.0793509	-0.0369362	-0.113342	-0.144056	-0.14643
3155	-0.000220414	-0.0672909	-0.0739934	-0.0342481	-0.10783	-0.134795	-0.140075
3155.5	-0.00249434	-0.0644774	-0.0722468	-0.0333755	-0.103803	-0.127998	-0.13429
3156	-0.00508794	-0.061812	-0.0716904	-0.0291736	-0.0982511	-0.121587	-0.127391
3156.5	-0.00356801	-0.060508	-0.0698352	-0.0261177	-0.0930251	-0.114509	-0.121945
3157	-0.00306139	-0.0597899	-0.0683177	-0.0251608	-0.0909636	-0.106168	-0.118391
3157.5	-0.0017948	-0.0608158	-0.067713	-0.0246684	-0.0902612	-0.100087	-0.119093
3158	-0.000932329	-0.0600493	-0.068419	-0.0230843	-0.0903508	-0.0943801	-0.122078
3158.5	0.000913285	-0.0618265	-0.0674081	-0.0216632	-0.0933798	-0.0925854	-0.123796
3159	0.000509122	-0.0627626	-0.0685604	-0.0201636	-0.0957091	-0.0911526	-0.123616
3159.5	-0.00018456	-0.0619891	-0.0685828	-0.0222649	-0.095308	-0.092619	-0.12449
3160	-0.000335405	-0.0637834	-0.0692848	-0.0272041	-0.0950597	-0.0938763	-0.129896
3160.5	0.00236668	-0.0667253	-0.0721218	-0.0306143	-0.0945901	-0.0981614	-0.137445
3161	0.00681791	-0.0680783	-0.0754213	-0.0335843	-0.1001	-0.10124	-0.144153
3161.5	0.0101895	-0.0686937	-0.0819857	-0.0383637	-0.106575	-0.103482	-0.15146
3162	0.00713744	-0.0689644	-0.0866724	-0.0424858	-0.110625	-0.107273	-0.16309
3162.5	0.00439904	-0.0739672	-0.0918214	-0.0457635	-0.114349	-0.110291	-0.175336
3163	0.00378374	-0.0802625	-0.0939747	-0.0492553	-0.118644	-0.113245	-0.186189
3163.5	0.00123834	-0.08257	-0.0968035	-0.0544451	-0.124198	-0.121672	-0.197333
3164	-0.00206101	-0.0851429	-0.0981887	-0.0586698	-0.131106	-0.129508	-0.207788
3164.5	-0.00545084	-0.0894804	-0.102091	-0.0632052	-0.139752	-0.136748	-0.219
3165	-0.00520968	-0.0945761	-0.106782	-0.0685308	-0.147264	-0.145577	-0.227031
3165.5	-0.00198892	-0.0953359	-0.11261	-0.0730783	-0.154474	-0.151016	-0.232018
3166	-0.000631915	-0.0967126	-0.114896	-0.0775445	-0.158737	-0.158598	-0.234821
3166.5	-0.000963756	-0.0943842	-0.119522	-0.0825354	-0.160297	-0.169224	-0.235156
3167	1.18548e-06	-0.0957643	-0.118365	-0.0900265	-0.16339	-0.177682	-0.235237
3167.5	0.000586135	-0.0970996	-0.115701	-0.09091	-0.161971	-0.18596	-0.231856
3168	-0.00317768	-0.0999134	-0.114887	-0.0904907	-0.158452	-0.18924	-0.228334
3168.5	-0.00448062	-0.0982328	-0.111125	-0.0885364	-0.154347	-0.190846	-0.226131
3169	-0.00595848	-0.0948151	-0.109634	-0.087134	-0.153744	-0.192533	-0.221013
3169.5	-0.0048307	-0.0936273	-0.107034	-0.0856985	-0.152743	-0.192274	-0.212561
3170	-0.00372706	-0.0927979	-0.103723	-0.0840882	-0.149952	-0.188996	-0.203627
3170.5	-0.00474653	-0.0904417	-0.0995182	-0.0803909	-0.144584	-0.185467	-0.196036
3171	-0.00523522	-0.0863793	-0.0960335	-0.0759247	-0.13665	-0.179213	-0.185457
3171.5	-0.00959016	-0.0789668	-0.0908398	-0.0704512	-0.129288	-0.172347	-0.174086
3172	-0.0118521	-0.072633	-0.0863336	-0.0641635	-0.12414	-0.165413	-0.16345
3172.5	-0.0103022	-0.0676985	-0.0831262	-0.0605176	-0.118784	-0.15979	-0.154118
3173	-0.00863762	-0.0645011	-0.0796172	-0.0559791	-0.109805	-0.152361	-0.142835
3173.5	-0.00385475	-0.0607073	-0.0766631	-0.0533617	-0.102341	-0.14295	-0.133197
3174	-0.000700407	-0.0564517	-0.0735562	-0.0526533	-0.0979702	-0.131697	-0.125565
3174.5	-0.000869458	-0.0533782	-0.0695284	-0.0486126	-0.0974189	-0.123669	-0.119168
3175	0.00130173	-0.0538099	-0.0664575	-0.0435826	-0.0947886	-0.114315	-0.111962
3175.5	-0.00243801	-0.0526493	-0.0611791	-0.0398888	-0.0908716	-0.104791	-0.107181
3176	-0.00554445	-0.053753	-0.0590532	-0.0373318	-0.0859693	-0.0971087	-0.10499
3176.5	-0.00580399	-0.0512756	-0.0577073	-0.0344463	-0.0812359	-0.0918794	-0.103554
3177	-0.00603941	-0.0494221	-0.0563573	-0.0327097	-0.0763255	-0.0871366	-0.100494
3177.5	-0.00172703	-0.0456729	-0.0570702	-0.0317332	-0.0726174	-0.0818429	-0.0989502
3178	-0.00233641	-0.0431816	-0.0581971	-0.0307808	-0.0738551	-0.0782059	-0.0972974
3178.5	0.000353468	-0.0430065	-0.0609526	-0.0285709	-0.0717352	-0.0751599	-0.100241
3179	0.000841821	-0.0454438	-0.0618543	-0.0263851	-0.07436	-0.0775102	-0.1055
3179.5	-0.0011488	-0.052017	-0.0641271	-0.0260481	-0.0771376	-0.0775403	-0.112613
3180	-0.0042613	-0.0569703	-0.0690176	-0.027219	-0.080832	-0.0757689	-0.118202
3180.5	-0.00769951	-0.0614928	-0.0738599	-0.0295027	-0.0851657	-0.0761046	-0.124044
3181	-0.00296495	-0.0629201	-0.0755295	-0.0330682	-0.0911077	-0.0772284	-0.13238
3181.5	-0.000751589	-0.0654641	-0.0756791	-0.0364467	-0.0990079	-0.0797877	-0.142062
3182	0.000231328	-0.068015	-0.0744535	-0.0403018	-0.105642	-0.0836296	-0.148612
3182.5	0.00246278	-0.0703349	-0.077072	-0.0461684	-0.107176	-0.0905597	-0.15831
3183	0.0018051	-0.0703524	-0.0804383	-0.0518149	-0.112668	-0.097136	-0.169987
3183.5	0.00286641	-0.0720484	-0.0862897	-0.0564089	-0.117982	-0.106044	-0.180485
3184	0.00260078	-0.0767567	-0.092141	-0.058138	-0.122525	-0.116935	-0.186987
3184.5	-0.00200155	-0.080948	-0.0957485	-0.0600752	-0.127944	-0.126033	-0.195885
3185	-0.00496933	-0.0833022	-0.0987086	-0.0644582	-0.131485	-0.133678	-0.20348
3185.5	-0.00416136	-0.084419	-0.099618	-0.0683347	-0.134439	-0.143524	-0.206037
3186	-0.00668885	-0.0867456	-0.102964	-0.0708661	-0.140123	-0.149694	-0.205614
3186.5	-0.00813669	-0.0880657	-0.105904	-0.0746611	-0.145268	-0.154521	-0.205878
3187	-0.00929502	-0.0887929	-0.106878	-0.0761522	-0.147474	-0.159569	-0.202858
3187.5	-0.0106283	-0.088238	-0.1058	-0.0769737	-0.149021	-0.164444	-0.197746
3188	-0.00777561	-0.0887618	-0.105672	-0.0788479	-0.14575	-0.167683	-0.195027
3188.5	-0.00710639	-0.0877622	-0.102001	-0.078807	-0.141514	-0.170559	-0.191998
3189	-0.00793903	-0.0867626	-0.100566	-0.0772974	-0.138448	-0.171622	-0.187301
3189.5	-0.00809011	-0.0845911	-0.0959947	-0.0722142	-0.134695	-0.171001	-0.177774
3190	-0.00758375	-0.0820577	-0.090635	-0.0693447	-0.12998	-0.169233	-0.168271
3190.5	-0.0086637	-0.0770943	-0.082947	-0.0653683	-0.124083	-0.167409	-0.157434
3191	-0.00892336	-0.0723343	-0.0751183	-0.0604752	-0.117201	-0.161066	-0.146809
3191.5	-0.00754244	-0.0675674	-0.0705748	-0.0582753	-0.109913	-0.153588	-0.139819
3192	-0.00876716	-0.0616079	-0.066936	-0.0543804	-0.104487	-0.142532	-0.126324
3192.5	-0.00730784	-0.0567478	-0.0629473	-0.0486008	-0.098043	-0.133912	-0.112659
3193	-0.00449141	-0.0509916	-0.0593365	-0.0427549	-0.0910362	-0.123013	-0.103341
3193.5	-0.000975335	-0.049709	-0.0586289	-0.0367823	-0.0848617	-0.115109	-0.0948875
3194	-0.00183818	-0.0501394	-0.0568316	-0.0308278	-0.0773521	-0.107776	-0.0868563
3194.5	-0.00356957	-0.0497184	-0.0539607	-0.0268578	-0.0730996	-0.0995019	-0.0805098
3195	-0.00515018	-0.0483324	-0.0504463	-0.0230567	-0.067508	-0.0918312	-0.0750358
3195.5	-0.00735807	-0.0476322	-0.050189	-0.021632	-0.061848	-0.0809356	-0.0727947
3196	-0.00914979	-0.0454913	-0.0481423	-0.0169172	-0.0583392	-0.0704703	-0.0673488
3196.5	-0.0126002	-0.042561	-0.04657	-0.0125372	-0.0584735	-0.0623652	-0.0620075
3197	-0.0159119	-0.0401512	-0.0473017	-0.00794907	-0.0574979	-0.0560657	-0.0575145
3197.5	-0.0138555	-0.0388477	-0.0466502	-0.0060149	-0.0546524	-0.0522149	-0.053118
3198	-0.0119137	-0.0379336	-0.0431196	-0.00410489	-0.0532425	-0.0465868	-0.0510778
3198.5	-0.0104846	-0.0347965	-0.0398906	-0.00239696	-0.050783	-0.0385179	-0.0475417
3199	-0.00868752	-0.0307632	-0.0385795	-0.00112033	-0.0498233	-0.0354512	-0.0437483
3199.5	-0.00844664	-0.029239	-0.0366412	-0.000697203	-0.0475567	-0.0302372	-0.0414587
3200	-0.00780164	-0.0296207	-0.0379679	0.00107696	-0.0465004	-0.0260969	-0.0371465
3200.5	-0.00732553	-0.0318601	-0.0340109	-0.00151576	-0.0440207	-0.0238906	-0.0353313
3201	-0.00894238	-0.0343856	-0.0316141	-0.00071877	-0.0401415	-0.025062	-0.0349355
3201.5	-0.0135087	-0.0341675	-0.0281959	0.00150163	-0.0368213	-0.0265712	-0.0366025
3202	-0.0149627	-0.0350592	-0.0283081	0.00347169	-0.0383905	-0.0261985	-0.0376341
3202.5	-0.0153069	-0.0357751	-0.0313637	0.00372272	-0.0387052	-0.0259987	-0.0379981
3203	-0.0167368	-0.0366805	-0.0352758	0.00441703	-0.0390279	-0.0271017	-0.0384466
3203.5	-0.0175454	-0.0371758	-0.0396865	0.00566018	-0.0398853	-0.0267611	-0.0370414
3204	-0.015664	-0.0373815	-0.0371608	0.00684299	-0.039074	-0.025178	-0.0353346
3204.5	-0.0149406	-0.0362258	-0.033477	0.00404794	-0.039292	-0.0240815	-0.0349948
3205	-0.0161654	-0.0350286	-0.0307503	0.0013373	-0.0398196	-0.0218309	-0.0368184
3205.5	-0.0141815	-0.0368714	-0.0320204	0.00016769	-0.0405763	-0.021442	-0.03598
3206	-0.0166247	-0.0372803	-0.0333749	-0.00039578	-0.0422619	-0.0225811	-0.0358372
3206.5	-0.0193695	-0.0370757	-0.0322605	0.000602892	-0.043099	-0.0225259	-0.0365669
3207	-0.0206305	-0.0368676	-0.0333415	0.00213834	-0.0443341	-0.0203557	-0.0392147
3207.5	-0.018918	-0.0377521	-0.035267	0.00663827	-0.0444594	-0.0175742	-0.0383399
3208	-0.0190753	-0.0413008	-0.0355478	0.00899394	-0.0457587	-0.0155688	-0.0360779
3208.5	-0.019884	-0.0416303	-0.0360658	0.0106379	-0.0446857	-0.0173673	-0.0368437
3209	-0.0190943	-0.0404364	-0.0351322	0.0111056	-0.041984	-0.0202113	-0.0373642
3209.5	-0.0176351	-0.0384945	-0.0326223	0.0102976	-0.0429093	-0.0207914	-0.036811
3210	-0.0207298	-0.0353428	-0.0324326	0.0112025	-0.0422101	-0.0178611	-0.0371063
3210.5	-0.0226181	-0.0351828	-0.0311209	0.00926358	-0.0390941	-0.0183889	-0.0364606
3211	-0.020399	-0.0371631	-0.0304406	0.00636254	-0.0387848	-0.0192022	-0.0357706
3211.5	-0.0196636	-0.0357967	-0.0304478	0.00377511	-0.0340564	-0.0206628	-0.0335767
3212	-0.0197667	-0.0323898	-0.0313878	0.00177573	-0.0336626	-0.021468	-0.0289018
3212.5	-0.0198938	-0.0310682	-0.032923	0.000744378	-0.0354924	-0.0212639	-0.0273553
3213	-0.0217822	-0.0311699	-0.0352583	0.00142897	-0.0380218	-0.0222983	-0.0276503
3213.5	-0.0228201	-0.0351973	-0.0361862	0.00295494	-0.040326	-0.0240686	-0.0297307
3214	-0.0223441	-0.0379564	-0.0353609	0.00281314	-0.0428191	-0.0245078	-0.0317748
3214.5	-0.0218802	-0.0390093	-0.035561	0.00201689	-0.0436877	-0.0220117	-0.0330871
3215	-0.0217058	-0.0382183	-0.0336942	0.00134727	-0.0439491	-0.0194271	-0.0355012
3215.5	-0.0227015	-0.0373342	-0.0334961	0.00131695	-0.043941	-0.0188369	-0.0387756
3216	-0.0230459	-0.0376805	-0.0357428	0.00121122	-0.0428553	-0.0182668	-0.0384754
3216.5	-0.0206458	-0.0368928	-0.0372215	0.00294205	-0.0416569	-0.0179782	-0.0409376
3217	-0.0207489	-0.0384901	-0.0370515	0.00362035	-0.0406917	-0.018341	-0.0405569
3217.5	-0.0216904	-0.0375611	-0.0372997	0.000546984	-0.0391635	-0.0187601	-0.0387768
3218	-0.0223001	-0.0367733	-0.0370009	-0.00165486	-0.0403214	-0.0177637	-0.0382754
3218.5	-0.0237784	-0.0388187	-0.0382342	-0.0021317	-0.0420059	-0.0175032	-0.0378342
3219	-0.0243037	-0.038279	-0.0405893	-0.000274367	-0.0418247	-0.0181354	-0.037389
3219.5	-0.0249194	-0.0401175	-0.0436441	0.002551	-0.0439314	-0.0189123	-0.0372414
3220	-0.0234785	-0.0414527	-0.0446079	0.000741082	-0.045463	-0.0179923	-0.0386096
3220.5	-0.0252222	-0.039879	-0.0453103	0.00210675	-0.0454264	-0.0167305	-0.0400945
3221	-0.0286487	-0.0405662	-0.0461776	0.00397903	-0.0461176	-0.0170087	-0.041141
3221.5	-0.0281969	-0.043349	-0.0448734	0.00432831	-0.0467323	-0.0182802	-0.0445478
3222	-0.028879	-0.0441119	-0.043147	0.0039206	-0.0470333	-0.0191214	-0.0461532
3222.5	-0.028566	-0.0459502	-0.0415855	0.00244828	-0.0450182	-0.0202118	-0.0478068
3223	-0.0249657	-0.0489259	-0.0422275	0.00155496	-0.0452106	-0.0198547	-0.0464606
3223.5	-0.0263536	-0.047221	-0.0405815	0.000381135	-0.0497779	-0.0204265	-0.0482509
3224	-0.0271684	-0.0467259	-0.0420517	-0.00125413	-0.0520571	-0.0218467	-0.0495103
3224.5	-0.0245634	-0.0469787	-0.0447323	-0.000220469	-0.0524907	-0.0241515	-0.0493262
3225	-0.024763	-0.048	-0.0448957	-4.03025e-05	-0.0501336	-0.0264643	-0.0478754
3225.5	-0.025029	-0.0477254	-0.0439613	-0.00131378	-0.0477363	-0.0260669	-0.0470277
3226	-0.0254157	-0.0488293	-0.0447599	-0.00274712	-0.0485035	-0.025565	-0.0477522
3226.5	-0.0239506	-0.0494818	-0.0455626	-0.00434033	-0.0485951	-0.0249987	-0.0475599
3227	-0.0249344	-0.0497654	-0.045553	-0.00678704	-0.0486304	-0.025502	-0.0468449
3227.5	-0.0278664	-0.0504213	-0.0461545	-0.00664021	-0.0496186	-0.028796	-0.0444369
3228	-0.0321253	-0.0501569	-0.0459278	-0.00518758	-0.0513909	-0.0325362	-0.0411081
3228.5	-0.0337243	-0.0508471	-0.0436422	-0.00450703	-0.0548118	-0.0334416	-0.0391746
3229	-0.0361135	-0.050593	-0.0432424	-0.00596771	-0.0559608	-0.0310176	-0.0409002
3229.5	-0.0370188	-0.0519346	-0.0430316	-0.00797428	-0.0568483	-0.0297234	-0.0416808
3230	-0.0391125	-0.0527006	-0.0454908	-0.00815633	-0.0583953	-0.0306047	-0.0454249
3230.5	-0.0385642	-0.0536837	-0.0447774	-0.00829017	-0.05607	-0.0281163	-0.0486905
3231	-0.035519	-0.0534984	-0.0472043	-0.00723582	-0.0530852	-0.0269307	-0.0543446
3231.5	-0.0333181	-0.0527202	-0.0498404	-0.00684195	-0.0514594	-0.0273656	-0.054924
3232	-0.0331198	-0.0533	-0.0500879	-0.00667129	-0.0519407	-0.0277482	-0.0520936
3232.5	-0.0328008	-0.0518153	-0.0497162	-0.00905805	-0.0534593	-0.0284283	-0.0500312
3233	-0.0335313	-0.0525673	-0.04889	-0.00979218	-0.0555409	-0.031883	-0.0500758
3233.5	-0.0326212	-0.0526025	-0.0488198	-0.0107133	-0.0578838	-0.032921	-0.0500721
3234	-0.0352094	-0.0537577	-0.051114	-0.0120115	-0.0575446	-0.0357564	-0.0500683
3234.5	-0.0392995	-0.0549061	-0.0532312	-0.0120973	-0.058275	-0.0360585	-0.0486411
3235	-0.0433776	-0.0563439	-0.0551071	-0.0110432	-0.0587962	-0.0341893	-0.0483478
3235.5	-0.0462011	-0.0573371	-0.0546106	-0.0104717	-0.0587545	-0.0317209	-0.0478133
3236	-0.048735	-0.0569723	-0.0563497	-0.0109889	-0.0590907	-0.0310902	-0.0487463
3236.5	-0.0456536	-0.0568798	-0.0568021	-0.0113825	-0.0589444	-0.0301578	-0.0515813
3237	-0.0465712	-0.0552948	-0.054858	-0.0114805	-0.0618862	-0.0292335	-0.0531014
3237.5	-0.047549	-0.0549748	-0.0552179	-0.0102547	-0.0671642	-0.0304805	-0.0534111
3238	-0.0436413	-0.0564849	-0.053531	-0.00629662	-0.0689438	-0.0319246	-0.0505563
3238.5	-0.0405901	-0.0579397	-0.0523588	-0.00751062	-0.0682786	-0.0332722	-0.049338
3239	-0.0406391	-0.0583606	-0.0532896	-0.00817578	-0.0672193	-0.0325006	-0.0477899
3239.5	-0.043728	-0.0588815	-0.0524833	-0.00846099	-0.0659469	-0.0312385	-0.0484011
3240	-0.0417805	-0.0590714	-0.0525416	-0.00720818	-0.0641597	-0.0330404	-0.049917
3240.5	-0.0434641	-0.0585409	-0.0522218	-0.00597048	-0.064182	-0.0370579	-0.0533147
3241	-0.0446772	-0.0578898	-0.0529434	-0.0068137	-0.0660056	-0.0385542	-0.0530774
3241.5	-0.0488699	-0.0564287	-0.0548754	-0.00983133	-0.0645561	-0.0403199	-0.0545128
3242	-0.0489793	-0.056398	-0.0596341	-0.0119232	-0.0638103	-0.044072	-0.0565353
3242.5	-0.0498245	-0.0580112	-0.0645175	-0.0136501	-0.0654569	-0.0478321	-0.0574399
3243	-0.0537337	-0.0597382	-0.0659628	-0.0149458	-0.0666893	-0.0493766	-0.0608013
3243.5	-0.0544884	-0.0605793	-0.0637812	-0.014411	-0.0662651	-0.0495138	-0.0606603
3244	-0.0506833	-0.0604347	-0.0630028	-0.0158153	-0.066657	-0.0457304	-0.0608491
3244.5	-0.0512632	-0.0617549	-0.0653247	-0.0165683	-0.0688745	-0.0440661	-0.0642225
3245	-0.0532544	-0.0649121	-0.068861	-0.0181024	-0.0709191	-0.0425345	-0.0680623
3245.5	-0.0538885	-0.0649329	-0.0723288	-0.0176823	-0.0721755	-0.0429049	-0.0690914
3246	-0.0555058	-0.0664495	-0.073959	-0.0158026	-0.0741797	-0.0440634	-0.0750181
3246.5	-0.0555368	-0.0693274	-0.0750464	-0.013567	-0.0771128	-0.0459376	-0.0791192
3247	-0.0528475	-0.0721054	-0.0758764	-0.0140638	-0.0783169	-0.0517041	-0.0839722
3247.5	-0.0514792	-0.0741355	-0.0784836	-0.0158152	-0.0787689	-0.0559347	-0.0903854
3248	-0.0544596	-0.0756141	-0.0792694	-0.0186734	-0.0811913	-0.0591318	-0.096127
3248.5	-0.0574461	-0.0778853	-0.079858	-0.0209255	-0.0846349	-0.0595825	-0.0994198
3249	-0.0535988	-0.0819764	-0.0819144	-0.0229002	-0.0884243	-0.0619272	-0.105491
3249.5	-0.0515911	-0.0841856	-0.0854263	-0.0266662	-0.0914578	-0.0643763	-0.11219
3250	-0.050259	-0.0865223	-0.0923762	-0.031904	-0.0968194	-0.066725	-0.122479
3250.5	-0.0524674	-0.0883661	-0.098357	-0.035833	-0.10317	-0.0698537	-0.131425
3251	-0.0568774	-0.0937081	-0.104093	-0.0395358	-0.110277	-0.0764808	-0.141715
3251.5	-0.0576804	-0.0978439	-0.111569	-0.0460584	-0.118883	-0.0813828	-0.15426
3252	-0.0563664	-0.101542	-0.116903	-0.0498789	-0.129199	-0.0869322	-0.166905
3252.5	-0.0587679	-0.106715	-0.120961	-0.0506987	-0.138923	-0.0962171	-0.18097
3253	-0.0583586	-0.112498	-0.128824	-0.0549898	-0.148269	-0.106632	-0.194922
3253.5	-0.0602715	-0.116982	-0.134982	-0.0599986	-0.159594	-0.117123	-0.209434
3254	-0.0657672	-0.122748	-0.140198	-0.0681408	-0.17167	-0.132532	-0.222835
3254.5	-0.0647729	-0.126763	-0.146513	-0.0749773	-0.179336	-0.145814	-0.233229
3255	-0.0638932	-0.128727	-0.151488	-0.0793649	-0.18495	-0.158637	-0.240607
3255.5	-0.0606612	-0.132235	-0.153017	-0.0827664	-0.188832	-0.173286	-0.244366
3256	-0.0605535	-0.134644	-0.151599	-0.0844671	-0.190091	-0.187228	-0.243287
3256.5	-0.0618633	-0.134368	-0.150945	-0.086786	-0.188625	-0.199717	-0.241445
3257	-0.061623	-0.130711	-0.146407	-0.0870542	-0.184947	-0.204897	-0.236916
3257.5	-0.0649895	-0.129745	-0.143207	-0.087793	-0.183545	-0.206429	-0.230365
3258	-0.0671619	-0.126884	-0.142525	-0.084958	-0.175041	-0.208544	-0.218896
3258.5	-0.0669758	-0.124478	-0.137745	-0.0795054	-0.167137	-0.209264	-0.205159
3259	-0.0667657	-0.121806	-0.135077	-0.0757386	-0.160093	-0.207918	-0.191097
3259.5	-0.0630632	-0.117408	-0.129686	-0.0710008	-0.1536	-0.202904	-0.178711
3260	-0.0601027	-0.112841	-0.121038	-0.0629607	-0.143749	-0.192421	-0.167994
3260.5	-0.0597358	-0.107436	-0.116881	-0.0566336	-0.136593	-0.180169	-0.158531
3261	-0.0631928	-0.101631	-0.110959	-0.0541246	-0.129927	-0.169184	-0.149821
3261.5	-0.0635617	-0.0980737	-0.106939	-0.0529063	-0.123373	-0.159003	-0.141512
3262	-0.0636351	-0.0936442	-0.103555	-0.0498303	-0.117757	-0.150471	-0.133075
3262.5	-0.062098	-0.0897765	-0.103343	-0.0460125	-0.115228	-0.139916	-0.123142
3263	-0.0643488	-0.0884316	-0.0990496	-0.0463414	-0.113532	-0.13236	-0.117708
3263.5	-0.0677214	-0.0849361	-0.0930312	-0.046981	-0.109472	-0.123092	-0.114913
3264	-0.0701652	-0.0816921	-0.0905674	-0.0460916	-0.106344	-0.115272	-0.108361
3264.5	-0.0698948	-0.0826772	-0.088184	-0.0497922	-0.103839	-0.105095	-0.10345
3265	-0.0661744	-0.0846858	-0.0863233	-0.0520906	-0.10425	-0.0968999	-0.100104
3265.5	-0.0648424	-0.0844645	-0.0863284	-0.0552696	-0.106692	-0.0915562	-0.097159
3266	-0.0623584	-0.0848463	-0.0866431	-0.0576705	-0.105297	-0.0875596	-0.094713
3266.5	-0.0626309	-0.0854038	-0.0882285	-0.059779	-0.103351	-0.0833498	-0.0955521
3267	-0.0642846	-0.0855995	-0.0910362	-0.062379	-0.10303	-0.0835551	-0.094051
3267.5	-0.0654196	-0.0846267	-0.0937353	-0.0638421	-0.106513	-0.082152	-0.0966553
3268	-0.0655413	-0.0861458	-0.0937926	-0.0655013	-0.108395	-0.0809982	-0.0998507
3268.5	-0.0640525	-0.088275	-0.0964475	-0.0662829	-0.10879	-0.079185	-0.103428
3269	-0.0607422	-0.0876296	-0.0977312	-0.0680719	-0.108002	-0.0780312	-0.108586
3269.5	-0.0600557	-0.0921161	-0.0994009	-0.0716341	-0.108549	-0.0775489	-0.115255
3270	-0.059339	-0.0970232	-0.0991043	-0.0754889	-0.108887	-0.0794511	-0.12334
3270.5	-0.0626092	-0.101627	-0.100746	-0.0793648	-0.112	-0.0828853	-0.134453
3271	-0.0629481	-0.105259	-0.105548	-0.0827553	-0.119246	-0.0858731	-0.14707
3271.5	-0.065597	-0.10847	-0.113776	-0.0868544	-0.126452	-0.0915109	-0.161853
3272	-0.063083	-0.111785	-0.122526	-0.093707	-0.135411	-0.100796	-0.176726
3272.5	-0.0640189	-0.116306	-0.129331	-0.0988467	-0.144153	-0.110133	-0.191522
3273	-0.0630972	-0.123666	-0.135886	-0.106064	-0.153499	-0.117974	-0.209651
3273.5	-0.0625796	-0.129042	-0.144709	-0.111708	-0.163998	-0.127476	-0.221419
3274	-0.0624239	-0.134252	-0.151156	-0.117149	-0.173749	-0.139383	-0.229822
3274.5	-0.0621114	-0.137736	-0.156826	-0.124644	-0.181353	-0.152061	-0.235791
3275	-0.0623659	-0.139668	-0.15737	-0.132667	-0.18582	-0.164257	-0.240012
3275.5	-0.0617095	-0.139915	-0.155971	-0.138419	-0.186983	-0.176984	-0.24348
3276	-0.0607818	-0.14099	-0.153383	-0.141424	-0.186122	-0.187519	-0.244496
3276.5	-0.0612293	-0.140299	-0.151083	-0.13929	-0.184755	-0.199346	-0.239774
3277	-0.0620749	-0.136396	-0.148511	-0.135997	-0.182744	-0.206149	-0.231022
3277.5	-0.0600012	-0.132807	-0.14402	-0.134231	-0.176504	-0.209765	-0.220843
3278	-0.0584643	-0.12531	-0.139099	-0.132622	-0.168844	-0.2111	-0.209168
3278.5	-0.0591711	-0.11805	-0.136518	-0.127077	-0.162559	-0.20769	-0.194478
3279	-0.0616634	-0.111569	-0.13181	-0.120151	-0.158401	-0.203521	-0.17807
3279.5	-0.0622617	-0.106939	-0.126258	-0.112531	-0.150073	-0.195652	-0.167139
3280	-0.0629806	-0.10375	-0.121787	-0.10645	-0.145288	-0.186206	-0.15846
3280.5	-0.0643389	-0.100764	-0.116963	-0.10083	-0.138464	-0.174875	-0.148651
3281	-0.0659445	-0.0961473	-0.11014	-0.0973236	-0.134334	-0.163017	-0.140543
3281.5	-0.0678456	-0.0935507	-0.102774	-0.0950027	-0.127595	-0.151847	-0.130613
3282	-0.0664234	-0.0919984	-0.100282	-0.0899074	-0.117675	-0.142495	-0.119698
3282.5	-0.0676068	-0.0934068	-0.0961003	-0.0856565	-0.11188	-0.132458	-0.111939
3283	-0.0677829	-0.094591	-0.0941869	-0.0824401	-0.107605	-0.122611	-0.105773
3283.5	-0.0691051	-0.0958339	-0.0946219	-0.0782798	-0.104975	-0.114171	-0.102201
3284	-0.0676467	-0.0957291	-0.0936856	-0.072889	-0.10434	-0.10851	-0.101306
3284.5	-0.0686914	-0.0923294	-0.0903166	-0.0708368	-0.103772	-0.102297	-0.0978018
3285	-0.0703935	-0.091356	-0.0880574	-0.0679161	-0.102694	-0.0984454	-0.095922
3285.5	-0.0693995	-0.0903206	-0.0883756	-0.0652788	-0.0991194	-0.0951685	-0.0946655
3286	-0.0668675	-0.0889405	-0.087576	-0.0627622	-0.0962158	-0.092917	-0.0970037
3286.5	-0.0649628	-0.0894733	-0.0877535	-0.0610841	-0.0969311	-0.0927886	-0.0988755
3287	-0.0665142	-0.0903645	-0.0891333	-0.0624006	-0.0988647	-0.0927888	-0.0988414
3287.5	-0.0660269	-0.0916245	-0.089339	-0.0645103	-0.10106	-0.0893672	-0.101421
3288	-0.0631692	-0.0929361	-0.0902161	-0.0659687	-0.100979	-0.0843451	-0.105138
3288.5	-0.0646482	-0.0938514	-0.0914431	-0.068	-0.103017	-0.0809034	-0.111349
3289	-0.0656689	-0.0931399	-0.0938522	-0.0711925	-0.104802	-0.080015	-0.117157
3289.5	-0.0657064	-0.0941517	-0.0979583	-0.074952	-0.106776	-0.0821182	-0.126194
3290	-0.065961	-0.0976277	-0.103882	-0.0781264	-0.113426	-0.0846799	-0.135312
3290.5	-0.066861	-0.101838	-0.111394	-0.0807098	-0.120305	-0.0862041	-0.144683
3291	-0.0674172	-0.106551	-0.117599	-0.0840623	-0.126079	-0.0885607	-0.157001
3291.5	-0.0673884	-0.111871	-0.123301	-0.0887658	-0.134381	-0.0930807	-0.169617
3292	-0.0688976	-0.114541	-0.130362	-0.094175	-0.142206	-0.104955	-0.182735
3292.5	-0.0669567	-0.120402	-0.136608	-0.0999975	-0.150621	-0.118189	-0.196811
3293	-0.0689183	-0.125853	-0.141936	-0.105202	-0.15818	-0.131623	-0.211309
3293.5	-0.0689498	-0.133768	-0.145644	-0.112315	-0.169334	-0.142533	-0.224057
3294	-0.0697594	-0.13854	-0.149746	-0.120644	-0.176744	-0.154894	-0.232982
3294.5	-0.0709188	-0.140099	-0.151869	-0.12399	-0.182022	-0.167484	-0.237374
3295	-0.0706066	-0.141108	-0.152895	-0.127439	-0.188974	-0.176475	-0.239226
3295.5	-0.0711266	-0.141003	-0.152035	-0.13306	-0.190618	-0.187252	-0.237273
3296	-0.0708747	-0.138054	-0.14904	-0.133572	-0.189338	-0.199026	-0.231078
3296.5	-0.0732103	-0.134364	-0.145819	-0.133242	-0.185111	-0.207442	-0.220782
3297	-0.0720234	-0.130265	-0.14432	-0.131034	-0.178906	-0.210655	-0.208415
3297.5	-0.0680741	-0.125141	-0.140545	-0.125451	-0.171438	-0.210068	-0.194874
3298	-0.0660851	-0.120704	-0.135406	-0.121421	-0.164259	-0.208259	-0.182877
3298.5	-0.0637523	-0.115618	-0.130336	-0.117696	-0.156928	-0.202775	-0.173896
3299	-0.0644594	-0.110278	-0.123903	-0.11332	-0.151829	-0.195799	-0.161902
3299.5	-0.0640627	-0.105278	-0.117723	-0.109815	-0.146283	-0.187753	-0.149198
3300	-0.0638892	-0.101096	-0.111712	-0.106123	-0.13869	-0.176241	-0.137409
3300.5	-0.0642707	-0.0979609	-0.105572	-0.103987	-0.130964	-0.165863	-0.125774
3301	-0.0641756	-0.0955568	-0.101603	-0.0988778	-0.122423	-0.152968	-0.116861
3301.5	-0.0648707	-0.094969	-0.0965453	-0.0929965	-0.118127	-0.141733	-0.110316
3302	-0.0670495	-0.092782	-0.0928825	-0.0842322	-0.114969	-0.130129	-0.10275
3302.5	-0.0707965	-0.0904985	-0.0917007	-0.0771869	-0.108603	-0.119558	-0.0964106
3303	-0.0713348	-0.0876635	-0.0890873	-0.073281	-0.1021	-0.111146	-0.091414
3303.5	-0.0708839	-0.0844046	-0.088006	-0.0696345	-0.0956289	-0.105819	-0.0883595
3304	-0.0686115	-0.0808423	-0.0867397	-0.0663229	-0.0911242	-0.101018	-0.0857594
3304.5	-0.0681244	-0.0765287	-0.0843596	-0.0627911	-0.0872829	-0.0933462	-0.0820615
3305	-0.06777	-0.0732043	-0.0824097	-0.0593769	-0.0842941	-0.0863058	-0.0792201
3305.5	-0.0662636	-0.0708207	-0.0810348	-0.0566202	-0.0817798	-0.0804475	-0.0776293
3306	-0.0631649	-0.069354	-0.0801987	-0.0533117	-0.0799651	-0.0769656	-0.0746793
3306.5	-0.0612664	-0.0699897	-0.0775733	-0.0524912	-0.0785967	-0.0751083	-0.0709773
3307	-0.0615092	-0.0721005	-0.0741758	-0.0526267	-0.0778595	-0.0702754	-0.0654538
3307.5	-0.0609558	-0.0724742	-0.0726562	-0.051939	-0.0776934	-0.0665161	-0.0625802
3308	-0.0616208	-0.0730788	-0.0726967	-0.0490528	-0.0780982	-0.0648036	-0.0631888
3308.5	-0.0611398	-0.0733319	-0.0714384	-0.0486908	-0.0774536	-0.0619933	-0.0639943
3309	-0.0662139	-0.0735643	-0.0705862	-0.0483107	-0.074734	-0.0585356	-0.0617118
3309.5	-0.0689537	-0.0736071	-0.0707996	-0.048558	-0.0744351	-0.0553433	-0.0602093
3310	-0.0706501	-0.0757764	-0.0702852	-0.0484223	-0.0751937	-0.0546682	-0.0608379
3310.5	-0.0719485	-0.0759157	-0.069827	-0.0507173	-0.0748385	-0.0549059	-0.0593997
3311	-0.0701285	-0.0741455	-0.0675916	-0.0520805	-0.0750904	-0.0530245	-0.058826
3311.5	-0.0688091	-0.0708141	-0.0668078	-0.0502892	-0.0749	-0.0508616	-0.0575687
3312	-0.066766	-0.0687096	-0.0670372	-0.0487573	-0.0716295	-0.0510189	-0.0549242
3312.5	-0.0626359	-0.0685972	-0.0692853	-0.0475059	-0.0700759	-0.0512486	-0.0551426
3313	-0.0629451	-0.06864	-0.0690885	-0.046716	-0.068064	-0.0509796	-0.0546574
3313.5	-0.0616379	-0.0702268	-0.0657553	-0.0444845	-0.0681389	-0.0504051	-0.0540836
3314	-0.0628759	-0.0702729	-0.0642316	-0.0439389	-0.0699107	-0.0483146	-0.0530193
3314.5	-0.0632937	-0.0689853	-0.0622575	-0.0429891	-0.0701545	-0.0479412	-0.0510945
3315	-0.0629696	-0.0679182	-0.0601065	-0.043662	-0.071697	-0.047443	-0.0511922
3315.5	-0.0606189	-0.0632907	-0.0588964	-0.0427455	-0.0702198	-0.0447937	-0.0521907
3316	-0.0569895	-0.0613206	-0.0586795	-0.0423598	-0.0687747	-0.0440905	-0.0494254
3316.5	-0.0543191	-0.0595572	-0.0586033	-0.0432046	-0.0647078	-0.0422816	-0.0523178
3317	-0.0536694	-0.0624881	-0.0591303	-0.0438745	-0.0612361	-0.0440513	-0.0534891
3317.5	-0.0558967	-0.0657189	-0.0616356	-0.0459106	-0.0613431	-0.0435854	-0.0532651
3318	-0.0557777	-0.0672953	-0.0646637	-0.0460437	-0.0632112	-0.0419615	-0.0514287
3318.5	-0.0570097	-0.066042	-0.0643985	-0.0459538	-0.0639656	-0.0421389	-0.0523506
3319	-0.0562213	-0.0634515	-0.0624083	-0.0455773	-0.061676	-0.0442827	-0.0524885
3319.5	-0.0515967	-0.0588929	-0.0598994	-0.0456231	-0.0606449	-0.0440581	-0.0505757
3320	-0.0491978	-0.0587287	-0.0598112	-0.046459	-0.0585805	-0.0426955	-0.0510231
3320.5	-0.0471608	-0.0585232	-0.0589268	-0.0466195	-0.0562265	-0.0419844	-0.0520818
3321	-0.0472288	-0.0571044	-0.0597674	-0.045827	-0.055127	-0.0404932	-0.051331
3321.5	-0.0481051	-0.0591254	-0.0568363	-0.0432552	-0.0580406	-0.0366215	-0.0514165
3322	-0.0503626	-0.0608706	-0.0571541	-0.0421822	-0.0583847	-0.03125	-0.0481887
3322.5	-0.050491	-0.0588969	-0.0546734	-0.0427047	-0.0550937	-0.0319865	-0.0454475
3323	-0.0498594	-0.055841	-0.0516176	-0.0428532	-0.0528563	-0.0341343	-0.0454526
3323.5	-0.0509709	-0.0547841	-0.0503391	-0.043822	-0.0501845	-0.0354056	-0.0435598
3324	-0.0507977	-0.0546647	-0.0450838	-0.0437414	-0.0465317	-0.0356033	-0.0395438
3324.5	-0.0452745	-0.051433	-0.0396194	-0.0430546	-0.0439443	-0.0350209	-0.033461
3325	-0.0434969	-0.0469915	-0.0367727	-0.0410772	-0.038687	-0.0313986	-0.0258221
3325.5	-0.0424371	-0.0425535	-0.0343483	-0.0373686	-0.0337675	-0.0265297	-0.0216171
3326	-0.0408163	-0.0384566	-0.0301103	-0.032291	-0.0296964	-0.0255613	-0.0194186
3326.5	-0.0349132	-0.0358832	-0.0262583	-0.0266192	-0.0227944	-0.0262737	-0.0158128
3327	-0.0299811	-0.0312831	-0.021767	-0.0212099	-0.021341	-0.022362	-0.0125085
3327.5	-0.0243675	-0.0258421	-0.0179834	-0.0165425	-0.0195819	-0.0175093	-0.0101411
3328	-0.0170711	-0.0223691	-0.015756	-0.0107291	-0.0191377	-0.00952016	-0.0075204
3328.5	-0.0111498	-0.0206159	-0.0172963	-0.00642357	-0.0193691	-0.00209803	-0.00760584
3329	-0.0117126	-0.0201759	-0.0210602	-0.00358077	-0.0201513	0.00214344	-0.00927556
3329.5	-0.0156952	-0.0245439	-0.0290381	-0.00294556	-0.021613	0.00922376	-0.013953
3330	-0.0168852	-0.0324344	-0.0372654	-0.00460237	-0.0272928	0.010369	-0.0204037
3330.5	-0.0216761	-0.0437611	-0.0455489	-0.0101677	-0.0373676	0.00880004	-0.0301879
3331	-0.0273596	-0.0558184	-0.054693	-0.0172047	-0.0468513	0.0029004	-0.0404988
3331.5	-0.0381157	-0.0635779	-0.0671705	-0.0266815	-0.0566808	-0.00301533	-0.0496155
3332	-0.0453433	-0.0684732	-0.0757838	-0.0368821	-0.0701856	-0.011203	-0.0572564
3332.5	-0.0527519	-0.0743232	-0.0798654	-0.0469923	-0.0773491	-0.0212202	-0.0621228
3333	-0.0590447	-0.0790152	-0.0855634	-0.0558268	-0.0837727	-0.0318124	-0.0655255
3333.5	-0.0666342	-0.0837623	-0.091563	-0.0613109	-0.0890986	-0.0413512	-0.0703035
3334	-0.0755085	-0.0853109	-0.0913863	-0.0673378	-0.0926673	-0.050721	-0.0735293
3334.5	-0.0852152	-0.0833061	-0.0912257	-0.0708918	-0.0910971	-0.0564317	-0.0731844
3335	-0.0861881	-0.0799364	-0.0901644	-0.0722352	-0.0869373	-0.0644787	-0.0701252
3335.5	-0.0844106	-0.0799961	-0.0857897	-0.0727101	-0.0855721	-0.0713556	-0.0671305
3336	-0.0790384	-0.0778706	-0.0832687	-0.0711645	-0.0862577	-0.0721928	-0.064578
3336.5	-0.0760788	-0.0740563	-0.0815399	-0.0679783	-0.0844904	-0.069765	-0.060212
3337	-0.0735293	-0.0715621	-0.0768998	-0.0656758	-0.0836077	-0.0676468	-0.0574143
3337.5	-0.0688688	-0.06883	-0.0720346	-0.0650591	-0.0805335	-0.0636749	-0.0546205
3338	-0.0685571	-0.0678143	-0.0702414	-0.0618519	-0.0760359	-0.0622765	-0.0537367
3338.5	-0.0705735	-0.0649788	-0.0666026	-0.0574023	-0.0713091	-0.062004	-0.0536612
3339	-0.0683377	-0.0629878	-0.0653	-0.0522409	-0.0684762	-0.056858	-0.0531031
3339.5	-0.066114	-0.0645226	-0.0654692	-0.0474354	-0.0666284	-0.0530309	-0.0540409
3340	-0.0624849	-0.0635931	-0.0641586	-0.0451873	-0.0646278	-0.0478045	-0.0546208
3340.5	-0.062909	-0.0607059	-0.06171	-0.0429694	-0.0623659	-0.047142	-0.052969
3341	-0.0638278	-0.0564986	-0.0576088	-0.0410893	-0.0604457	-0.044658	-0.051104
3341.5	-0.0629672	-0.0535184	-0.0551522	-0.043742	-0.0592493	-0.0429782	-0.0475503
3342	-0.0599896	-0.0526785	-0.0541994	-0.0430411	-0.0597377	-0.0418332	-0.0408319
3342.5	-0.0587249	-0.0516042	-0.0534116	-0.0411852	-0.0602623	-0.0408169	-0.0372902
3343	-0.0592516	-0.0486825	-0.0567694	-0.0394108	-0.0587241	-0.041015	-0.0370297
3343.5	-0.0564791	-0.0482734	-0.0552216	-0.0377208	-0.0578212	-0.0373327	-0.0376618
3344	-0.0544303	-0.0484916	-0.05334	-0.0344718	-0.0547067	-0.0315556	-0.0372364
3344.5	-0.0556627	-0.0488132	-0.0530708	-0.0326341	-0.0522356	-0.0328434	-0.0359303
3345	-0.055146	-0.0481594	-0.0499709	-0.0327054	-0.0477177	-0.0312642	-0.0342141
3345.5	-0.0522649	-0.0438453	-0.0477315	-0.0331206	-0.0459986	-0.0292869	-0.0324256
3346	-0.0496854	-0.0414337	-0.0455242	-0.0340575	-0.0467442	-0.0271287	-0.0312321
3346.5	-0.0516296	-0.0401457	-0.0458582	-0.034916	-0.0468305	-0.0233018	-0.0318843
3347	-0.0507088	-0.0387715	-0.0451468	-0.0355756	-0.043535	-0.0192055	-0.0316157
3347.5	-0.047297	-0.0393723	-0.0449219	-0.0327368	-0.0430462	-0.0192107	-0.0304102
3348	-0.0449105	-0.0412552	-0.0433661	-0.0297171	-0.0429837	-0.021544	-0.0319349
3348.5	-0.0417942	-0.0434586	-0.0404592	-0.0286185	-0.0455629	-0.0241549	-0.0345051
3349	-0.0448543	-0.0437216	-0.0383846	-0.0281442	-0.0465699	-0.0235408	-0.0357484
3349.5	-0.045363	-0.0438433	-0.0402346	-0.0265843	-0.0459324	-0.0223518	-0.0339759
3350	-0.044587	-0.0425863	-0.0427561	-0.025911	-0.0456164	-0.0234588	-0.0329794
3350.5	-0.0443357	-0.0425391	-0.0431143	-0.0257323	-0.0447255	-0.0215018	-0.0310984
3351	-0.0410988	-0.0427814	-0.0438787	-0.0236507	-0.0448841	-0.0191628	-0.0289438
3351.5	-0.0391829	-0.0410557	-0.0429903	-0.0241838	-0.0468521	-0.0195742	-0.0290733
3352	-0.0360666	-0.0393782	-0.0428339	-0.0253201	-0.0466568	-0.0195554	-0.0303205
3352.5	-0.0402426	-0.0428603	-0.0425608	-0.0252592	-0.0457095	-0.0199346	-0.030655
3353	-0.0410348	-0.0441297	-0.043293	-0.0237657	-0.0440787	-0.0190191	-0.0317656
3353.5	-0.0422251	-0.0449648	-0.0425414	-0.0236053	-0.0435858	-0.0186223	-0.0328721
3354	-0.0420765	-0.0459516	-0.0411867	-0.0251308	-0.0442872	-0.0188488	-0.0325391
3354.5	-0.0408542	-0.0449255	-0.0429523	-0.0260772	-0.0460622	-0.0206395	-0.0322866
3355	-0.0402652	-0.0440201	-0.0468088	-0.0248191	-0.0469244	-0.019708	-0.0322431
3355.5	-0.0385906	-0.0451275	-0.0506976	-0.0230393	-0.0477102	-0.0201477	-0.0351108
3356	-0.0386832	-0.0467347	-0.0524431	-0.0230841	-0.0483311	-0.0201048	-0.038646
3356.5	-0.0397107	-0.0452192	-0.0517398	-0.0234818	-0.0486906	-0.0224746	-0.044232
3357	-0.0406417	-0.0434763	-0.0520699	-0.0242142	-0.0508958	-0.0250897	-0.0490017
3357.5	-0.039323	-0.0442873	-0.0498708	-0.0251488	-0.0545124	-0.0287744	-0.0545877
3358	-0.0399102	-0.0461323	-0.0518215	-0.0253505	-0.0572967	-0.0281365	-0.0592689
3358.5	-0.0418063	-0.0476705	-0.0564943	-0.0276392	-0.0585006	-0.0329954	-0.063741
3359	-0.040759	-0.0507563	-0.0578418	-0.0303712	-0.0605771	-0.036463	-0.0697331
3359.5	-0.0367562	-0.051936	-0.0610953	-0.0295989	-0.0657579	-0.0397014	-0.0804499
3360	-0.0369394	-0.054074	-0.063641	-0.0309769	-0.0733995	-0.041054	-0.0909617
3360.5	-0.0384434	-0.0585901	-0.0687683	-0.0372857	-0.0803696	-0.0446262	-0.0986225
3361	-0.037173	-0.060218	-0.0734493	-0.0435071	-0.0885541	-0.0523521	-0.105423
3361.5	-0.0370063	-0.0631969	-0.0773019	-0.0493696	-0.09624	-0.0592417	-0.115794
3362	-0.0340109	-0.0657829	-0.0808851	-0.0529733	-0.103246	-0.0681419	-0.125111
3362.5	-0.0306475	-0.0719637	-0.0833626	-0.0572436	-0.105833	-0.078566	-0.13432
3363	-0.0303542	-0.0785513	-0.0847302	-0.0604282	-0.106285	-0.0856446	-0.141426
3363.5	-0.0307425	-0.0810305	-0.0883738	-0.065181	-0.109616	-0.0937527	-0.145038
3364	-0.0291102	-0.0823654	-0.0908955	-0.0672227	-0.115006	-0.10334	-0.147885
3364.5	-0.0277915	-0.0831109	-0.0931719	-0.067274	-0.117988	-0.112361	-0.148787
3365	-0.0240783	-0.0828328	-0.0931524	-0.0694092	-0.11774	-0.118399	-0.147525
3365.5	-0.020914	-0.0797836	-0.0911464	-0.0709141	-0.118654	-0.123334	-0.143106
3366	-0.0180996	-0.0743253	-0.088103	-0.0714631	-0.115009	-0.126142	-0.138447
3366.5	-0.0205929	-0.0691496	-0.0865072	-0.0716442	-0.111114	-0.125537	-0.131182
3367	-0.0212768	-0.0661555	-0.0825149	-0.0722686	-0.106367	-0.122467	-0.124037
3367.5	-0.0229317	-0.0640921	-0.0768216	-0.0699556	-0.100803	-0.121817	-0.118706
3368	-0.0244178	-0.0616048	-0.0719125	-0.0657548	-0.09721	-0.116913	-0.111215
3368.5	-0.0259521	-0.0602617	-0.0672688	-0.0619823	-0.0922175	-0.114088	-0.105237
3369	-0.0290788	-0.0573125	-0.0648849	-0.0571754	-0.086843	-0.112883	-0.10001
3369.5	-0.0310052	-0.0550699	-0.0634259	-0.0531979	-0.0824174	-0.1057	-0.0936092
3370	-0.0312488	-0.0488498	-0.0612632	-0.0481648	-0.0786795	-0.0982545	-0.0845264
3370.5	-0.0310702	-0.0456146	-0.0573352	-0.0445131	-0.0755889	-0.0926389	-0.0760146
3371	-0.0315913	-0.0449126	-0.0534676	-0.039664	-0.0732221	-0.0849365	-0.0695736
3371.5	-0.0312137	-0.0442451	-0.050163	-0.036332	-0.0690498	-0.0774431	-0.0631528
3372	-0.0292678	-0.0423678	-0.0491946	-0.0344777	-0.0646404	-0.0703921	-0.0561609
3372.5	-0.0301569	-0.0417727	-0.0469796	-0.0305817	-0.0605405	-0.0633451	-0.0514812
3373	-0.0284041	-0.0398403	-0.0435101	-0.0266828	-0.0577595	-0.0575004	-0.0482812
3373.5	-0.0255716	-0.0389935	-0.0413113	-0.0236946	-0.0547976	-0.051696	-0.0477712
3374	-0.0266657	-0.0391532	-0.0420599	-0.022326	-0.0500986	-0.0468848	-0.045858
3374.5	-0.0282786	-0.0395818	-0.0402512	-0.0192142	-0.0472694	-0.0389934	-0.0435908
3375	-0.0323583	-0.0400413	-0.039311	-0.0166514	-0.0471182	-0.0359113	-0.0433946
3375.5	-0.0336394	-0.0404216	-0.0377153	-0.0147279	-0.0456119	-0.0342446	-0.0452651
3376	-0.0340821	-0.0412603	-0.0385565	-0.014828	-0.0449621	-0.0342989	-0.047204
3376.5	-0.0340182	-0.0410719	-0.0382195	-0.0170754	-0.0473241	-0.0300869	-0.0507111
3377	-0.0316563	-0.0408663	-0.0394024	-0.0166478	-0.0504742	-0.0289148	-0.0529436
3377.5	-0.0302655	-0.0427286	-0.0407985	-0.0160032	-0.0532423	-0.0281248	-0.0576168
3378	-0.027614	-0.0437121	-0.0446635	-0.0178978	-0.0545025	-0.0285008	-0.0617673
3378.5	-0.0267962	-0.0464155	-0.0509291	-0.0220241	-0.0557426	-0.0320294	-0.0689215
3379	-0.0287831	-0.0483916	-0.0556667	-0.0251704	-0.0584624	-0.0342351	-0.0738521
3379.5	-0.0291474	-0.0531112	-0.0585586	-0.0276652	-0.0623926	-0.0375506	-0.0779181
3380	-0.0275033	-0.0577791	-0.0617803	-0.030522	-0.0670707	-0.0405283	-0.0849477
3380.5	-0.0251957	-0.0586833	-0.0635424	-0.0339156	-0.070655	-0.0447285	-0.0941888
3381	-0.0275686	-0.0581469	-0.0659277	-0.0377827	-0.0771828	-0.0512086	-0.103297
3381.5	-0.0290006	-0.0602954	-0.0689926	-0.0442886	-0.085319	-0.0611026	-0.112812
3382	-0.0277908	-0.0641706	-0.073304	-0.0500588	-0.0903349	-0.0679045	-0.121349
3382.5	-0.0283422	-0.0667947	-0.0769962	-0.0527739	-0.0967782	-0.0748994	-0.131222
3383	-0.0330071	-0.0692189	-0.0819873	-0.0556791	-0.104926	-0.0821918	-0.139594
3383.5	-0.0341677	-0.0722256	-0.08424	-0.0605053	-0.108631	-0.0885956	-0.141051
3384	-0.0349302	-0.0744707	-0.0869028	-0.0624003	-0.111038	-0.0972191	-0.140577
3384.5	-0.0314586	-0.0761229	-0.0871531	-0.0643103	-0.113653	-0.106989	-0.139939
3385	-0.0273657	-0.076324	-0.0856019	-0.0664164	-0.110977	-0.114008	-0.139746
3385.5	-0.0246118	-0.0752741	-0.0838738	-0.065543	-0.107536	-0.119149	-0.137391
3386	-0.0233297	-0.0727732	-0.0798135	-0.0645187	-0.103931	-0.124334	-0.131827
3386.5	-0.0235735	-0.0686627	-0.0722952	-0.0633859	-0.0990793	-0.12492	-0.127195
3387	-0.0259827	-0.0653518	-0.0667753	-0.0627448	-0.0933791	-0.120901	-0.120236
3387.5	-0.0268297	-0.0591561	-0.0633785	-0.0610451	-0.0900312	-0.117076	-0.11057
3388	-0.0273149	-0.0546872	-0.0617712	-0.0580275	-0.0871819	-0.114103	-0.100735
3388.5	-0.0270521	-0.051042	-0.0596732	-0.0557066	-0.0791214	-0.11123	-0.0935305
3389	-0.0291537	-0.0454702	-0.0574547	-0.0522036	-0.0727819	-0.10615	-0.0855053
3389.5	-0.027763	-0.0412943	-0.0532899	-0.0473344	-0.0683483	-0.0977929	-0.0758718
3390	-0.0270781	-0.0411957	-0.0498329	-0.041666	-0.0620812	-0.0877228	-0.0692701
3390.5	-0.0258382	-0.0394255	-0.0460422	-0.0361968	-0.0581262	-0.0786418	-0.0633198
3391	-0.0250507	-0.036032	-0.041391	-0.0319339	-0.0534996	-0.071113	-0.0572369
3391.5	-0.0233645	-0.0334518	-0.0382195	-0.0288139	-0.0486841	-0.0630575	-0.0506553
3392	-0.0211476	-0.0323607	-0.037336	-0.0232784	-0.0474715	-0.0567391	-0.0442065
3392.5	-0.0209934	-0.0325551	-0.0378559	-0.0207345	-0.0432108	-0.0490535	-0.041276
3393	-0.0231252	-0.0327254	-0.0354364	-0.0203711	-0.0395614	-0.0409257	-0.0389045
3393.5	-0.0263247	-0.032134	-0.0328561	-0.018723	-0.0357713	-0.0338192	-0.0369955
3394	-0.0257664	-0.0314427	-0.0324351	-0.0166225	-0.0311729	-0.0300864	-0.036345
3394.5	-0.0243638	-0.0294623	-0.0320503	-0.0152941	-0.0275356	-0.0311346	-0.0338247
3395	-0.0223338	-0.0294155	-0.0315167	-0.0150575	-0.0306939	-0.0312621	-0.0340227
3395.5	-0.0254911	-0.0306578	-0.0307419	-0.015243	-0.0339245	-0.0310638	-0.0354109
3396	-0.0230329	-0.0348503	-0.0356086	-0.0184716	-0.0373924	-0.0283404	-0.0383512
3396.5	-0.0241394	-0.0357996	-0.0431132	-0.0218177	-0.0409005	-0.0261879	-0.0410262
3397	-0.027749	-0.0381138	-0.0473808	-0.0229504	-0.0468091	-0.0243492	-0.0424466
3397.5	-0.0302911	-0.0409415	-0.0504864	-0.023323	-0.0547203	-0.0232664	-0.0491506
3398	-0.0304627	-0.0431385	-0.0515452	-0.0240244	-0.0572231	-0.027805	-0.0583558
3398.5	-0.0297598	-0.0466177	-0.0529781	-0.0256668	-0.0591027	-0.0295531	-0.0659244
3399	-0.0294308	-0.0491697	-0.0550945	-0.0275625	-0.0619755	-0.0308388	-0.0763198
[truncated: 1,601 more rows]

## Sheet: Fig2f
Magnetic Field	60 min - Co(II) state	annealed at RT 2 min	at RT - 5 min	at RT - 15 min
2400	-0.00729651	-0.00761012	-0.00401211	-0.00431617
2400.5	-0.00541282	-0.00591796	-0.00293595	-0.00565578
2401	-0.00448635	-0.00566755	-0.00356997	-0.005495
2401.5	-0.00334698	-0.00542338	-0.00502755	-0.00546959
2402	-0.0010377	-0.00695873	-0.00555047	-0.00553129
2402.5	0.000503352	-0.00502613	-0.00373036	-0.0041119
2403	-0.000798685	-0.00466195	-0.00282729	-0.00401488
2403.5	-0.00130879	-0.00167424	-0.00218985	-0.00400015
2404	-0.00128027	-0.000417797	0.000461904	-0.00184809
2404.5	-0.00260706	-0.00208083	0.00457004	0.00083449
2405	-0.0033872	-0.00377423	0.00476648	0.00297156
2405.5	-0.00402681	-0.00262696	0.00337939	0.000307259
2406	-0.00467064	-0.00137736	0.00418153	-0.00255514
2406.5	-0.00485629	0.000662173	0.00288143	-0.00557219
2407	-0.00319246	0.00198375	0.000757797	-0.00699717
2407.5	-0.00600023	0.00139915	0.000630378	-0.0075635
2408	-0.00816886	-0.00123035	0.000753037	-0.00633026
2408.5	-0.00804169	-0.00386608	0.000760866	-0.0056956
2409	-0.00799513	-0.000880584	-0.00144814	-0.0041251
2409.5	-0.00593022	-0.00129709	-0.00317183	-0.00161874
2410	-0.00167002	-0.000326543	-0.00286311	-0.000724268
2410.5	-0.000558494	0.00193457	-0.00301905	0.00133767
2411	-0.00220963	-0.000478984	-0.00260221	0.00291683
2411.5	-0.00326988	-0.00149944	-0.0019353	0.00441855
2412	-0.00192976	-0.00319563	-0.00151289	0.00129743
2412.5	0.000532031	-0.00182797	-0.00117816	-0.00174674
2413	0.00348821	-9.86177e-05	-0.00140158	-0.00407218
2413.5	0.00463472	-0.00399088	-0.000813973	-0.00393217
2414	0.00548749	-0.00323299	-0.000184372	-0.00301553
2414.5	0.00474372	-0.00314481	-0.00191334	-0.000666035
2415	0.005005	-0.000439111	-0.00339825	0.00293296
2415.5	0.00249157	-0.000538287	-0.00320962	0.00498763
2416	-0.00268801	-0.00283917	-0.00263217	0.00500581
2416.5	-0.00293397	-0.00187718	-0.00263096	0.000772696
2417	-0.0015918	-0.00303848	-0.00371867	-0.00114936
2417.5	-0.000101058	-0.00621452	-0.00682416	-6.55186e-05
2418	-0.00306582	-0.00785269	-0.00670599	-0.00215693
2418.5	-0.00443443	-0.00634258	-0.00744151	-0.00494825
2419	-0.00579116	-0.00672053	-0.00699205	-0.0058869
2419.5	-0.0048963	-0.00463176	-0.0043654	-0.00766056
2420	-0.00392926	-0.0041898	-0.00071361	-0.00714245
2420.5	-0.00349319	-0.00338613	0.000920409	-0.00544722
2421	-0.00165396	-0.00279375	0.00105537	-0.00160016
2421.5	0.000140846	-0.00202061	0.000203952	0.00151805
2422	0.00136849	-0.00452279	0.000624982	0.00112324
2422.5	0.00370174	-0.00363542	0.000985483	0.000375963
2423	0.00586189	-0.00379169	0.00185242	0.00142345
2423.5	0.00875771	-0.00360435	0.00157918	0.0015732
2424	0.00833195	-0.00456922	0.00125145	0.00187231
2424.5	0.00575475	-0.00344131	-0.000499947	0.00177552
2425	0.0045807	-0.00231359	-0.000987939	-0.000671401
2425.5	0.00259824	-0.000787968	-0.00193454	-0.00195566
2426	0.00337403	0.000870169	-0.00296278	-0.00227993
2426.5	0.00250905	-0.000373057	-0.00355695	-0.00410024
2427	-0.000262097	-0.00108568	-0.00464592	-0.00168904
2427.5	-0.0011556	-0.00144263	-0.00392563	-0.00183545
2428	0.000769471	-0.00125088	-0.00221938	-0.00472283
2428.5	0.00187004	-5.20365e-05	0.00206817	-0.00342693
2429	0.00124138	0.000507283	0.00378908	-0.00104076
2429.5	0.00210837	-0.00117129	0.00235829	-0.00195045
2430	0.00282237	-0.00151102	0.00126507	-0.00346352
2430.5	0.00394634	0.000416933	-0.000938164	-0.00691174
2431	0.00426591	0.00199488	-0.000249466	-0.00641795
2431.5	0.00247024	0.00108765	0.00146138	-0.00485801
2432	0.00142231	0.0010307	0.00302726	-0.00487613
2432.5	0.00123871	0.00223417	0.00368821	-0.0032925
2433	0.00354397	0.00343746	0.00553718	-0.00125551
2433.5	0.0059737	0.000888952	0.00549203	0.000636509
2434	0.00663399	-0.00167179	0.00399609	0.00290468
2434.5	0.0052112	-0.00279117	0.00376055	0.00274553
2435	0.00801838	-0.00238473	0.00389575	0.00313624
2435.5	0.00892343	-0.00305811	0.00339744	0.00362324
2436	0.00799068	-0.00229011	0.00105931	0.00106046
2436.5	0.00836057	0.000558601	-0.000669837	-0.00339402
2437	0.0056944	0.00259892	-0.00286059	-0.00317306
2437.5	0.0031688	0.00461494	-0.00348334	0.000985106
2438	-0.000627633	0.00667904	-0.00342773	0.000235773
2438.5	-0.000230288	0.00378503	-0.00261535	-0.00135819
2439	0.00213317	0.00186194	-0.000868276	-0.00129731
2439.5	0.000266327	0.000644366	-6.2319e-05	-0.00158887
2440	-0.000426548	0.000451997	2.2673e-05	-0.00106518
2440.5	0.00102362	-0.00182746	0.000997129	-0.00107731
2441	0.00190665	-0.00215285	0.00141649	-0.00107034
2441.5	0.00208583	-0.00062069	0.00263484	0.00183157
2442	0.00362797	0.00139383	0.00313524	0.00465125
2442.5	0.00555999	0.000760338	0.00439242	0.00374562
2443	0.00404178	0.000548888	0.003662	0.00475541
2443.5	0.00132513	0.00035537	0.00387835	0.00296635
2444	7.59914e-05	0.000656278	0.000852544	0.00145213
2444.5	0.00076483	-0.000158815	-0.000451437	0.00208011
2445	0.000609082	-0.00138422	-0.000763413	0.00295397
2445.5	0.00343678	-0.00131299	-0.000626224	0.00527038
2446	0.0035662	0.00247352	-0.00116777	0.00614867
2446.5	0.00266204	0.00373867	0.000715181	0.00601345
2447	0.00117064	0.00372498	0.00220288	0.00548235
2447.5	0.0011749	0.00173277	0.00161253	0.00554939
2448	0.00238934	0.00221938	0.00123309	0.00490209
2448.5	0.00287178	0.00361056	0.00218041	0.00730897
2449	0.00429901	0.00648535	0.00139348	0.0077952
2449.5	0.00329736	0.00600041	0.000675725	0.00674198
2450	0.000807762	0.00545499	0.00275644	0.00211787
2450.5	-0.00069282	0.00494561	0.00525314	0.00216924
2451	-0.00140142	0.00780771	0.00517118	0.00378379
2451.5	-0.000521864	0.00743071	0.00429889	0.00288901
2452	0.000478161	0.00347081	0.00247043	0.00275161
2452.5	-0.000271129	0.00542771	0.00270759	0.00379137
2453	0.000378746	0.0081746	0.00464247	0.00439666
2453.5	-0.000877513	0.00975122	0.00368804	0.0064445
2454	-0.000445091	0.00898743	0.00250725	0.005901
2454.5	0.000638581	0.00640799	0.00135645	0.00383252
2455	0.000423299	0.00695878	0.00164098	0.00393521
2455.5	0.00136994	0.00604375	0.000737117	0.00453954
2456	0.00154037	0.00179312	3.21191e-05	0.00376365
2456.5	0.000572679	0.000907944	0.000690081	0.00381752
2457	-0.0013964	-0.0020643	0.00116994	0.00455638
2457.5	-0.0018296	-0.00109808	0.00139328	0.00481253
2458	-0.00217047	0.00141207	0.00162248	0.00435435
2458.5	-0.00353686	-0.000227639	0.00204753	0.00510712
2459	-0.00327488	-0.00192781	0.00190544	0.00609615
2459.5	-0.00372478	0.000998074	0.000508618	0.0088655
2460	-0.00400595	0.0017042	-0.00170867	0.00559345
2460.5	-0.00229283	0.00481074	-0.00168842	0.00241772
2461	0.000151966	0.00435248	-0.00162913	0.00137939
2461.5	0.00277354	0.00532959	-0.00150668	0.00101159
2462	0.00292201	0.00406282	-0.00178248	-0.000832928
2462.5	0.00187207	0.00245209	-0.000514374	-0.00102739
2463	0.00104313	0.00362781	0.00186036	-0.00103385
2463.5	0.00116302	0.00376596	0.00343574	-0.000746152
2464	-0.000981101	0.000870085	0.00442892	-0.00107144
2464.5	1.90907e-05	0.000109243	0.00404974	0.000547661
2465	3.39785e-05	0.00384178	0.00356485	0.00117258
2465.5	0.000981601	0.00699514	0.00428308	-0.000716632
2466	0.00283783	0.00663799	0.00326708	0.0018139
2466.5	0.00375701	0.00530358	0.00270027	0.00327306
2467	-0.000921245	0.00479536	0.00392768	0.00614583
2467.5	-0.0013856	0.00507714	0.00415067	0.00434275
2468	-0.000414578	0.00312709	0.00285958	0.00240439
2468.5	-0.000935512	0.00220831	0.00121247	0.00244421
2469	-0.00257042	0.00712794	-7.29171e-05	0.000780536
2469.5	-0.0033128	0.00310866	0.00125321	0.000323
2470	-0.00166683	0.00141742	0.00326978	0.000883417
2470.5	-0.00341877	0.00141489	0.00228851	0.00329173
2471	-0.00223148	0.000217968	7.06119e-05	0.00416062
2471.5	-0.00180029	0.000456424	0.000455173	0.00280489
2472	-0.00148183	0.00079125	0.00280587	0.00144898
2472.5	0.00115663	0.00126467	0.00377216	0.000522356
2473	0.000232311	0.00320965	0.00468702	0.000898375
2473.5	-0.00174969	0.00387581	0.00358719	-0.00272109
2474	-0.000675831	0.00237047	0.00263798	-0.00679912
2474.5	0.00157203	0.00184815	0.00167958	-0.00501464
2475	0.00257725	0.0016333	0.00161369	-0.00115547
2475.5	0.00314002	0.00447632	0.00196382	0.000175101
2476	0.00354984	0.00251809	0.00165335	0.00273112
2476.5	0.00446619	0.00423295	0.0012251	0.00360295
2477	0.00446559	0.00513944	0.00172858	0.00567128
2477.5	0.00271973	0.00286718	0.00136336	0.00799035
2478	0.00211571	0.00366485	0.00269286	0.00998597
2478.5	0.00144319	0.00176628	0.00407046	0.0102154
2479	0.000195532	-0.000150515	0.00455222	0.00917075
2479.5	-0.00313114	-0.000107178	0.00587523	0.00638888
2480	-0.00143567	-0.00259723	0.00585607	0.00288787
2480.5	0.00037628	-0.00122117	0.00463346	0.000255247
2481	0.000796815	-0.00223374	0.00238232	-0.000616322
2481.5	0.00218227	-0.00254074	0.00175956	0.000485475
2482	0.00386514	-0.000941892	0.000693325	0.00130725
2482.5	0.00155097	0.0029066	-0.000665587	-7.62862e-05
2483	-0.000260703	0.00401664	-0.00215432	-0.000113733
2483.5	0.000219486	0.0038539	-0.00357083	0.00256528
2484	0.00201442	0.00323263	-0.00336499	0.00218009
2484.5	0.00381728	0.000837953	-0.00461592	0.00309757
2485	0.00412417	-0.000416878	-0.00286026	0.00159261
2485.5	0.00374735	-0.000767097	-0.00103839	-0.000486719
2486	-0.000139962	-0.00130442	-0.000398859	0.00140498
2486.5	-0.00169922	-0.000599358	0.000747183	0.001323
2487	-0.0013647	0.000123676	0.0018388	0.00246647
2487.5	-0.00287596	0.000695799	0.0018476	0.00557367
2488	-0.00369573	-0.00136799	-0.000716198	0.00645144
2488.5	-0.00651007	-0.00302779	-0.000746881	0.0047958
2489	-0.00431833	-0.00424137	-0.00237306	0.0044187
2489.5	-0.00421767	-0.00251167	-0.00205721	0.00408004
2490	-0.00642521	-0.00318868	-0.00110517	0.000638599
2490.5	-0.00523509	0.00152038	0.00057957	0.00220079
2491	-0.00340575	0.00235102	0.0009523	0.00277365
2491.5	-0.00167706	0.00257236	0.000872525	0.00159962
2492	-4.49964e-05	0.00241963	0.00122688	0.00316618
2492.5	0.00116875	0.00425116	0.00102017	0.00728515
2493	0.000544759	0.00635399	-0.00018189	0.00906372
2493.5	-0.00082727	0.00584505	0.000304752	0.0087528
2494	-0.000586983	0.00491981	0.00203979	0.00698451
2494.5	-0.00279161	0.00499569	0.0034882	0.00372025
2495	-0.0058247	0.000686511	0.00133261	0.00115549
2495.5	-0.00575366	0.00190213	-0.00125739	0.00143267
2496	-0.00133197	0.00147102	0.000709322	0.0022646
2496.5	1.34947e-05	0.00247531	-0.000243374	0.00367059
2497	0.00219522	0.00150716	-0.00355756	0.00257212
2497.5	0.00185161	0.00295756	-0.00421196	0.00258815
2498	0.000349822	0.00386501	-0.00378986	0.00184647
2498.5	0.00153397	0.0051463	-0.00356392	-0.00170366
2499	0.00263758	0.00529355	-0.00187243	-0.00237808
2499.5	0.00188335	0.00544672	-0.000889789	-0.00216962
2500	-0.000604064	0.00502074	-0.000579795	0.00022936
2500.5	-0.00231151	0.0018503	-0.00182608	0.00196714
2501	-0.00236643	-0.00211039	-0.00211045	0.000602137
2501.5	-0.00290399	-0.00269955	-0.00239194	0.00214662
2502	-0.0054723	-0.00367483	-0.00032426	0.000921272
2502.5	-0.00586935	-0.00579622	0.00043444	-0.000448977
2503	-0.00541808	-0.007399	0.00125936	-0.000579275
2503.5	-0.00550976	-0.00756035	-0.000201811	-0.000135508
2504	-0.00435906	-0.00549615	-0.00132534	-0.00175226
2504.5	-0.00272594	-0.00301588	-0.002449	-0.00277565
2505	-0.00270538	0.00124359	-0.00163664	-1.69885e-06
2505.5	-0.00315137	0.000400251	-0.000926955	-0.00206762
2506	-0.00206545	-0.000841275	-0.000977367	-0.00323135
2506.5	-0.00155868	-0.00276447	0.00146916	-0.00236378
2507	-0.0021578	-0.00225102	0.00233832	-0.00176174
2507.5	-0.00355321	-0.0022383	0.00114455	0.000750963
2508	-0.00259239	0.00222562	0.0004543	0.00063377
2508.5	0.00064423	0.00579677	6.55033e-05	0.000395812
2509	0.00347863	0.00553776	0.000635604	0.000809129
2509.5	0.0043386	0.00147274	0.00267728	-8.05056e-05
2510	0.00526279	0.000990362	0.00223987	0.00105633
2510.5	0.00628337	0.00480839	-7.04639e-05	0.00243913
2511	0.00561099	0.0064067	-0.000933343	0.00122098
2511.5	0.0047656	0.00439201	-0.000529714	0.00029704
2512	0.00219909	-0.000451597	-0.0033742	0.000342846
2512.5	0.000424618	-0.00169445	-0.00409871	0.00258884
2513	-0.00100817	-0.00103747	-0.00570697	0.00207465
2513.5	-0.0025054	0.00264727	-0.00561745	-0.000504869
2514	-0.00255516	0.00360563	-0.00256957	-0.00141981
2514.5	-0.00231149	0.00144558	0.000818977	-0.00414917
2515	-0.00314155	-0.00176406	0.00342632	-0.0061983
2515.5	-0.00249598	-0.00415953	0.00334045	-0.00334509
2516	-0.00254616	-0.00350314	0.00203911	-0.00096007
2516.5	-0.00115691	-0.00489154	0.0002883	0.000652788
2517	-0.000921807	-0.00570703	0.000684613	0.00210146
2517.5	-0.000678762	-0.00291575	0.00315265	0.00213621
2518	0.00155058	0.000635418	0.00395587	0.00157733
2518.5	0.00395674	0.0035773	0.00137828	-0.0013557
2519	0.00339527	0.00624767	-0.000391191	-0.00350234
2519.5	0.00129364	0.0033689	-0.00100272	-0.00233415
2520	-0.00140321	0.00539973	-0.00166562	-0.001417
2520.5	-0.00213387	0.00499975	-0.00168627	0.00050368
2521	-0.00157387	0.00347781	-0.00239162	0.00201892
2521.5	0.000441645	0.00056851	-0.00211092	0.00301773
2522	0.00292752	-0.000525379	-6.30769e-05	0.00508281
2522.5	0.00211605	0.000334868	-0.000256071	0.00544927
2523	0.00279226	0.00108645	0.00126681	0.00334026
2523.5	0.00276066	-0.00090038	0.00261164	-0.000308125
2524	-0.000737166	6.81614e-05	0.00178199	-0.00172254
2524.5	-0.00347914	0.00159152	0.00120556	-0.00268349
2525	-0.003889	0.00196275	4.69722e-05	-0.00360597
2525.5	-0.00274684	-0.00352878	0.000939011	-0.00297
2526	-0.00260601	-0.00481037	0.00155952	-0.00280703
2526.5	-0.00203905	-0.00127886	0.0026323	-0.00191073
2527	-0.00126711	0.00157702	0.00364163	-0.00202303
2527.5	-0.000700336	0.00303953	0.00273584	-0.00265657
2528	0.00130989	0.0012449	0.00264421	-0.00228175
2528.5	0.00414837	0.00279771	0.00473288	-0.000884093
2529	0.00252741	0.00314411	0.00262951	-0.00164344
2529.5	0.00207245	0.0014397	-0.000215842	-0.00401935
2530	0.000322633	0.000881199	-0.00152627	-0.00697924
2530.5	-0.000176736	6.32542e-05	-0.00148874	-0.00585707
2531	0.00345341	0.00249021	-0.00253398	-0.00598959
2531.5	0.00516946	0.00448883	-0.0021046	-0.00649375
2532	0.00427173	0.00295891	-0.000993762	-0.00563249
2532.5	0.00215553	0.000795588	-0.000163489	-0.00523938
2533	0.000204105	2.54736e-05	0.00125175	-0.00449415
2533.5	-0.00043253	-0.00202945	0.000975026	-0.00381175
2534	-0.000594771	-0.00360193	-0.00111126	-0.00268071
2534.5	-0.00321798	-0.00465577	-0.00310416	-0.00198405
2535	-0.00445402	-0.00499798	-0.00577873	-0.00282193
2535.5	-0.00653055	-0.00607611	-0.00729834	-0.00048491
2536	-0.0048314	-0.00515788	-0.00563641	0.000664995
2536.5	-0.0026257	-0.00586222	-0.00399568	0.000261062
2537	-0.00183146	-0.0047813	-0.00523211	-0.000591728
2537.5	-0.0027543	-0.00260875	-0.00396553	-0.0015363
2538	-0.00606171	-0.00118419	-0.00159225	-0.0022349
2538.5	-0.00684801	-0.00287803	-0.00263897	0.000661218
2539	-0.00620692	-0.00121839	-0.00224726	0.000329133
2539.5	-0.00461696	0.000790993	-0.0031856	-0.00127692
2540	-0.00315173	0.00602116	-0.00521273	-0.00222202
2540.5	-0.0018233	0.00762627	-0.00280978	-0.00399235
2541	-0.00125092	0.00269912	-9.93029e-05	-0.00431037
2541.5	0.00074483	-0.00190843	0.00106398	-0.00396262
2542	0.00139747	-0.00339171	0.00119276	-0.00267404
2542.5	0.000449644	-0.000707256	0.00113748	-0.00218655
2543	-0.00067921	0.00034257	0.000931325	-0.00204176
2543.5	-0.00174381	0.00287005	-0.00196199	-0.00361969
2544	-0.000548665	0.00183281	-0.00081424	-0.00613381
2544.5	-0.000254318	-0.000694312	0.00239621	-0.00442594
2545	0.00135885	-0.000115249	0.00210826	-0.00546857
2545.5	0.000961414	0.000626592	0.0012804	-0.00528085
2546	0.00214819	0.00149502	-0.000153721	-0.0016673
2546.5	-0.000834941	0.00496298	-0.00129842	0.000870116
2547	-0.0019162	0.00396751	-0.000850871	0.00366317
2547.5	-0.0020164	-8.60335e-05	0.00116781	0.0048445
2548	-0.00199203	-0.00223368	0.000469186	0.0030582
2548.5	-0.00164203	-0.0017456	0.000406803	0.0007555
2549	-0.00302921	-0.0023674	-0.00116959	-0.000842809
2549.5	-0.00363638	-0.00365275	-0.00144928	-0.00246051
2550	-0.00482668	-0.00466674	0.000427225	-0.00247151
2550.5	-0.00588034	-0.00441418	0.00221619	-0.00212552
2551	-0.00780665	-0.00354647	0.00332048	-0.00274469
2551.5	-0.00791552	-0.00476575	0.00289268	-0.00375479
2552	-0.00883673	-0.00312011	0.00287192	-0.00384336
2552.5	-0.00820186	-0.00244561	-8.0271e-05	-0.00288495
2553	-0.00554851	-0.000794075	-0.00437155	-0.000232963
2553.5	-0.00279872	-0.00135016	-0.00351195	0.000575684
2554	-0.0010583	-0.00181584	-0.00224229	-0.000116415
2554.5	0.0024312	-0.00255903	-0.0012562	-0.000277828
2555	0.00358039	-0.0027293	-0.00128952	-0.00112452
2555.5	0.00173784	-0.00053526	-0.00347317	0.00105896
2556	-0.000153041	0.00233425	-0.00266827	0.00372005
2556.5	-0.000142038	0.00594558	-0.00205948	-0.000326051
2557	-0.00108007	0.00395351	-0.00272945	-0.00259172
2557.5	-0.000365535	0.00182868	-0.00477169	-0.0055475
2558	0.000899814	0.000505993	-0.00317094	-0.00364433
2558.5	0.0020324	0.000202571	-0.000535856	-0.00483424
2559	0.00417017	0.00152761	-0.000379825	-0.00301327
2559.5	0.00584947	9.01217e-05	-0.00213588	0.00193437
2560	0.00458931	-0.00164901	-0.00394931	0.00398677
2560.5	0.0057015	-0.00123493	-0.00163421	0.00389185
2561	0.00576011	-6.65074e-06	0.000695888	0.00175576
2561.5	0.00392071	0.00122156	0.0014185	0.00144353
2562	0.00370575	-0.00113907	0.00334131	0.00173437
2562.5	0.00437937	-0.0017687	1.65912e-05	0.00141232
2563	0.00297805	-0.00122827	-0.00124541	-0.00236952
2563.5	0.00111425	-0.00120059	-0.0021456	-0.00543248
2564	-0.000540523	0.000479687	-0.00410439	-0.00562449
2564.5	-0.000410023	0.00169547	-0.00650357	-0.00447035
2565	-0.000649527	0.00125854	-0.00523261	-0.0011401
2565.5	-0.000579479	0.0035056	-0.00491472	-0.000140527
2566	0.000708879	0.00271269	-0.00537798	-0.00243186
2566.5	0.00141412	0.00327079	-0.0044812	-0.00263876
2567	0.000707904	-0.00137038	-0.0028969	-0.00260931
2567.5	0.000407749	-0.00279678	-0.00316737	-0.00174517
2568	-0.000648428	-0.00539336	0.000286575	0.000305903
2568.5	0.00138751	-0.0053904	0.000196906	0.00133877
2569	0.00421553	-0.0042053	-0.00241101	-0.00311958
2569.5	0.00606235	0.000646926	-0.00291398	-0.00408936
2570	0.00377548	0.00335186	-0.00247912	-0.00322078
2570.5	0.00196302	0.00217241	-0.00230066	-0.00207243
2571	0.00148548	0.0026938	-0.00253846	-0.000668409
2571.5	-0.00094232	0.00367354	-0.00253204	0.000170978
2572	0.000192456	0.00253011	-0.00204618	0.000233422
2572.5	-0.000156595	0.00244215	-0.00196451	-0.00117591
2573	-0.0013059	0.00141924	-0.000788176	0.000136121
2573.5	-0.00145402	-0.000580835	-0.00114996	-0.0005158
2574	0.000617409	-0.00129021	-0.000558818	-0.00238858
2574.5	0.00158299	0.00145645	-0.00193404	-0.00426144
2575	0.000867715	0.00260469	-0.00205777	-0.00408364
2575.5	-0.00142387	-0.00245964	-0.00178952	-0.00446082
2576	-0.00538425	-0.00460474	-0.00152737	-0.00511794
2576.5	-0.00548851	-0.00627943	-0.0029119	-0.00559177
2577	-0.00320433	-0.00885288	-0.00369937	-0.00759528
2577.5	-0.00106899	-0.010208	-0.0036455	-0.00648657
2578	0.000266109	-0.00843883	-0.00372438	-0.00615962
2578.5	0.00152877	-0.0097639	-0.0045603	-0.00656619
2579	0.00193086	-0.0112338	-0.00427742	-0.00740227
2579.5	0.00191873	-0.0108219	-0.00189864	-0.00617322
2580	0.0029681	-0.0115801	-0.00167921	-0.00606369
2580.5	0.00505886	-0.00991975	-0.00227412	-0.00442946
2581	0.00382014	-0.00771057	-0.0021664	-0.00117883
2581.5	0.00452755	-0.00448814	-0.00266794	-0.00052426
2582	0.00288259	-0.0034914	-0.00214719	-0.00239819
2582.5	0.0011853	-0.00149347	0.000804225	-0.00556053
2583	0.00135372	0.000341552	0.000483453	-0.00691347
2583.5	0.000166987	0.000590229	-0.00278682	-0.00691541
2584	-0.00099165	0.00109822	-0.00401546	-0.0086352
2584.5	-0.00221468	0.00108141	-0.00300042	-0.00941413
2585	-0.00332517	0.00246991	-0.00260367	-0.0077033
2585.5	-0.00411404	0.00184985	-0.00253872	-0.00674528
2586	-0.00294069	0.00161577	-0.00100514	-0.00439765
2586.5	-0.00126878	0.00132132	-0.0014168	-0.00234925
2587	-0.00157126	-0.00165118	-0.000293481	-0.000701409
2587.5	-0.00261367	-0.00451517	-2.5767e-06	0.00128413
2588	-0.00123948	-0.00540084	-0.00204293	0.000910065
2588.5	-0.00038406	-0.00703448	-0.00289814	0.00155406
2589	0.000402952	-0.00745581	0.00104471	0.00320647
2589.5	0.00179709	-0.00186372	0.000723188	0.00389377
2590	0.00330779	-0.00383525	0.00247948	0.00289699
2590.5	0.0024822	-0.0044256	0.00366272	-0.000194013
2591	-0.000458498	-0.00466013	0.00230059	-0.0037676
2591.5	-0.00313788	-0.00313348	0.00190043	-0.00460533
2592	-0.00147057	-0.00147419	0.00167816	-0.00426094
2592.5	0.000823978	0.000100627	0.00359703	-0.00205888
2593	0.00449769	-0.000604534	0.0030399	-0.000624097
2593.5	0.00602412	-0.00184051	0.00196399	-0.000188202
2594	0.00570082	-0.00374604	0.00183499	0.000228332
2594.5	0.00575545	-0.00266598	0.00294844	-0.000846195
2595	0.00295107	-0.00368495	0.00207444	-0.00264457
2595.5	0.00262762	-0.00393795	0.00332953	-0.00383985
2596	0.000832424	-0.00256246	0.00395728	-0.0054212
2596.5	-0.00172682	-0.00130162	0.00236537	-0.00467201
2597	-0.000819968	0.00512221	0.00238987	-0.00284203
2597.5	-5.39012e-05	0.00535761	0.00277621	-0.00328962
2598	0.00112227	0.00140103	0.00213412	-0.0053489
2598.5	0.00196866	-0.000836589	0.00235148	-0.00800174
2599	0.00391275	-0.00234443	0.00138358	-0.00719976
2599.5	0.00425241	-0.000263521	0.00127815	-0.00537488
2600	0.00379987	0.00138307	0.00129331	-0.00299033
2600.5	0.00461391	0.00478482	0.00143809	-0.000851916
2601	0.00454328	0.00403078	0.00164314	0.000890772
2601.5	0.00306524	0.00264338	0.00242718	0.00230529
2602	0.0039837	-0.000975726	0.00319609	-0.000227306
2602.5	0.00528814	0.00053196	0.00266817	-0.00309772
2603	0.0047147	0.000284425	0.000553896	-0.00402361
2603.5	0.00389191	0.000145422	-0.00175645	-0.0029712
2604	0.00243376	0.00183395	-0.00150041	-0.00329404
2604.5	0.00125704	0.00376973	-0.000234121	-0.00342392
2605	0.00192191	0.00419759	0.000649114	0.000122993
2605.5	0.000419403	0.00200772	-0.000427955	0.00193276
2606	-0.00229348	0.00351516	-0.00111302	0.0016435
2606.5	-0.0028833	0.0024109	-0.00329093	0.000702773
2607	-0.00504539	-9.27138e-05	-0.00409068	0.000505087
2607.5	-0.00726783	0.00171621	-0.00218833	-0.000165523
2608	-0.00763661	0.00338637	-0.000852992	-0.00293999
2608.5	-0.00707255	0.0027826	-0.000853686	-0.00490387
2609	-0.00644822	0.00207022	-0.000438245	-0.00489426
2609.5	-0.00687342	-0.000312924	-0.00122313	-0.00402099
2610	-0.00655878	-0.00252119	-0.00213773	-0.00173878
2610.5	-0.00501777	-0.000398818	-0.00171035	-0.0013433
2611	-0.00257205	0.00279714	-0.00295979	-0.00163788
2611.5	-0.000291245	0.00343568	-0.0049994	0.00122322
2612	0.000135825	0.00514178	-0.00459325	0.00256913
2612.5	0.000792057	0.00380191	-0.00231736	0.00511167
2613	0.00220421	-0.00189278	-0.000427527	0.00413172
2613.5	0.000660853	-0.00461395	0.00205939	0.00239417
2614	-6.22458e-05	-0.0058574	0.00519466	0.00202211
2614.5	0.00194893	-0.00494158	0.00477731	0.00426047
2615	0.00149115	-0.00491847	0.00377183	0.00612242
2615.5	0.00107756	-0.00379161	0.00311917	0.00645955
2616	0.00319719	-0.00265874	0.00193267	0.00303293
2616.5	0.00145659	-0.0025392	0.000396306	0.000880144
2617	-0.00143407	-0.000495625	-0.00130295	0.00190715
2617.5	-0.000701801	0.00207267	-0.00165117	-0.000578667
2618	-0.000661187	0.000509319	-0.00151991	-0.00134674
2618.5	-0.00246225	-0.00166325	-0.000275874	-0.00110637
2619	-0.00507961	-0.00357045	0.000524812	0.000933771
2619.5	-0.0037403	-0.00494088	0.00116261	0.00694988
2620	-0.00306852	-0.0035549	0.00264479	0.00885484
2620.5	-0.00263402	-0.00693388	0.0015786	0.00949071
2621	-0.00267805	-0.00986052	0.00117585	0.00927247
2621.5	-0.000554768	-0.00878223	0.000715764	0.00820495
2622	-9.62344e-05	-0.00729985	-0.00198207	0.0072725
2622.5	0.00123483	-0.00607685	-0.00233064	0.00837626
2623	0.00287147	-0.00597574	-0.00150308	0.00837501
2623.5	0.00376418	-0.00819682	-0.00234329	0.00427225
2624	0.00362345	-0.00788465	-0.00354241	0.00278956
2624.5	0.00487397	-0.00526846	-0.00320351	6.19222e-05
2625	0.00434716	-0.00224817	-0.00061487	-0.004509
2625.5	0.000651738	-0.00363698	0.00148217	-0.00546584
2626	-0.00108145	-0.00421758	0.00200192	-0.00223441
2626.5	-0.00101323	-0.0050274	0.000241705	0.00176421
2627	0.000265283	-0.0051979	-0.000598725	0.00279044
2627.5	0.000836067	-0.00468082	0.00011696	0.000964901
2628	-0.000591638	-0.00205272	0.00267526	-0.000609756
2628.5	-0.00164541	-0.000775703	0.00325216	-4.68602e-05
2629	-0.00256652	-0.00155548	0.00251414	-0.00199796
2629.5	-0.00259901	-0.00334857	0.00246069	-0.00290683
2630	-0.00449729	-0.00239733	0.000419798	-0.00378196
2630.5	-0.00307422	0.000248771	-0.000312269	-0.00453167
2631	-0.00349281	-0.00225611	-0.000863417	0.000286925
2631.5	-0.00551985	-0.0022941	-0.00289534	0.0039426
2632	-0.00626822	-0.00116198	-0.000970588	0.00368015
2632.5	-0.00752729	-0.00319043	0.000393203	0.0023754
2633	-0.00624106	-0.0032526	-0.000743117	0.00188127
2633.5	-0.003833	-0.000763442	-0.00239818	0.00125682
2634	-0.00269158	-3.55164e-05	-0.00301885	-0.000279632
2634.5	-0.00155824	0.000125424	-0.00448397	-0.001985
2635	-0.000827019	-0.00039522	-0.00434472	-0.00198708
2635.5	-0.00136648	0.00238338	-0.00237793	-0.00137156
2636	-0.00223569	0.00347917	0.000119614	-0.00107454
2636.5	-0.00306069	0.00393558	-6.59902e-06	0.000385339
2637	-0.00303325	0.00333043	-0.00158343	0.000363835
2637.5	-0.000171008	0.00194116	-0.000886381	-0.00101842
2638	-0.000553767	-0.00148077	-0.000107932	-0.00300386
2638.5	0.00130317	-0.00376878	-0.000357888	-0.00206522
2639	0.00238805	-0.00044745	-0.00182323	0.00194707
2639.5	0.00107635	0.00234309	-0.00229338	0.00447316
2640	9.92489e-06	0.00031439	-0.00183169	0.00385798
2640.5	-0.00113293	4.67405e-06	-0.00341471	0.000352449
2641	-0.00415363	-0.00155962	-0.00398747	0.00105451
2641.5	-0.00497484	-0.00477658	-0.00291665	0.00159249
2642	-0.0038137	-0.00749294	-0.000720962	-0.000972202
2642.5	-0.000260062	-0.00687988	0.000379973	-0.00401944
2643	0.00225211	-0.00931881	-0.0015741	-0.00530066
2643.5	0.00328049	-0.00806643	-0.00116382	-0.0064854
2644	0.00138555	-0.0059033	0.000268788	-0.00465439
2644.5	-0.000107302	-0.00497062	0.000992669	-0.00143855
2645	-0.000892472	-0.00373638	0.00118575	-0.00167762
2645.5	-0.00271911	-0.000698712	-0.00141983	-0.00110124
2646	-0.0033274	0.000915496	-0.00137456	-0.0017505
2646.5	-0.00356174	0.00330173	-0.00119058	0.00139769
2647	-0.0013111	0.00372167	0.000456029	0.00216218
2647.5	1.06586e-05	0.00449745	0.00172867	-0.00100593
2648	0.000837812	0.00573163	0.00408395	-0.00482065
2648.5	0.00380816	0.00198372	0.00511228	-0.00131065
2649	0.00383509	0.000286529	0.00504585	0.00182777
2649.5	0.00442897	0.000869263	0.0048045	0.00404938
2650	0.00466898	0.00410588	0.000509911	0.00656048
2650.5	0.00614745	0.00336768	-0.000210988	0.00815477
2651	0.00536206	0.00297327	-0.000539852	0.00542078
2651.5	0.00415444	0.00452101	0.000340597	0.00558674
2652	0.00561276	0.00368628	0.000409784	0.00596018
2652.5	0.00401104	0.00172967	0.00123592	0.00338053
2653	0.00228868	0.000104787	0.000653665	0.00379253
2653.5	0.00081159	-0.00299784	-0.0028328	0.00248672
2654	-0.000854508	-0.00323548	-0.00194941	0.000529474
2654.5	0.000933455	-0.00044528	0.000625814	-0.00104659
2655	0.00124166	0.00159097	0.00182282	-0.000161795
2655.5	9.02098e-05	-0.00152375	0.000863517	-0.00167034
2656	-0.00121405	-0.00220776	9.72157e-05	-0.00138874
2656.5	-0.000113748	-0.00212576	0.00227129	-0.00423874
2657	-0.0008752	-8.35113e-05	0.00158639	-0.00368696
2657.5	-0.00355068	0.00382249	0.00187256	-0.0046455
2658	-0.00533351	0.00640153	0.000638756	-0.00562335
2658.5	-0.00582961	0.00749078	0.000466499	-0.00576645
2659	-0.00163317	0.00216846	0.00157292	-0.00408563
2659.5	-0.000267556	0.00104411	0.00263108	-0.00227453
2660	0.000864825	0.00109591	0.0034359	-0.000622688
2660.5	0.00231486	0.00340954	0.00469007	0.00228371
2661	0.00066867	0.00185693	0.0046022	0.00489575
2661.5	-0.000318077	0.00033448	0.00465304	0.00573691
2662	-0.00115204	0.00164686	0.00295472	0.00405927
2662.5	0.0017978	0.00201228	0.00198621	0.00389675
2663	0.0026607	0.00207611	0.00163291	0.00453038
2663.5	0.00197146	0.00169964	0.00328509	0.0052798
2664	0.000365419	0.00131714	0.00270257	0.00425352
2664.5	-3.83428e-05	0.000904472	0.00229194	0.00219462
2665	0.000169084	0.000727034	0.00381744	-7.66024e-05
2665.5	0.000774584	-0.000668782	0.00370837	-0.00142621
2666	-0.000505795	-0.00167858	0.000912229	-0.00151162
2666.5	-0.000374798	-0.00225411	-0.00236946	-0.000791222
2667	-0.000372483	-0.00176808	-0.00498768	-0.000167339
2667.5	-0.000531019	-0.000974448	-0.0029405	-0.00171483
2668	-0.0016144	0.00183976	0.00147709	-0.00135153
2668.5	-0.000936581	0.0019096	0.00417265	-0.00127294
2669	0.00221016	0.00044743	0.00381322	0.000185672
2669.5	0.00175001	0.000348389	0.000929574	0.00348269
2670	0.00212623	0.00135312	-9.03253e-05	0.00337307
2670.5	0.000130024	0.00387178	-0.00122181	0.00242385
2671	-0.000394484	0.00349529	0.00178435	0.00314899
2671.5	0.000432071	0.00427686	0.00351482	0.00258577
2672	-0.000784071	0.00364101	0.00262156	0.00265948
2672.5	0.00149005	0.00441654	0.00420728	0.00323983
2673	0.00386066	0.00129569	0.00428811	0.00564894
2673.5	0.00504104	0.000400485	0.00489669	0.00606521
2674	0.00399376	-0.00364923	0.00403659	0.00472992
2674.5	0.00316361	-0.00473141	0.0020335	0.00477946
2675	0.00264307	-0.00290034	-0.000307356	0.00316911
2675.5	0.00314387	0.000444656	-0.000292893	0.00107622
2676	-0.00158672	-0.00155432	8.06767e-06	0.000744552
2676.5	-0.00325729	-0.00378248	0.00297498	-0.00156065
2677	-0.00153008	-0.000594303	0.00278134	-0.00298767
2677.5	-0.00169679	0.000965358	0.0024912	-0.00149059
2678	-0.000239009	0.00352023	0.0016552	-0.000331281
2678.5	-0.00115766	0.00289044	0.0011238	7.72938e-06
2679	-0.00427583	0.00297238	0.00377102	4.75698e-05
2679.5	-0.00299901	0.00331971	0.00519987	0.000434824
2680	-0.00194736	0.000524596	0.00487052	0.00332638
2680.5	0.0019351	-0.000581673	0.0051986	0.00522393
2681	0.00456701	0.000887542	0.00294819	0.00368107
2681.5	0.00514416	0.00410592	0.0020006	0.00214786
2682	0.00351376	0.005931	-0.000916294	0.00202362
2682.5	0.00216885	0.00429397	-0.00137533	0.00380535
2683	0.00389601	0.00109478	-0.00165341	0.00374866
2683.5	0.00447316	0.00106819	-0.00191341	0.00041562
2684	0.00221948	0.00148794	-0.00322289	-0.00109348
2684.5	-0.00172303	-0.00146394	-0.00293702	0.00108874
2685	-0.00172492	-0.000760692	-0.00191228	0.00334334
2685.5	-0.00143327	0.00222853	0.000382098	0.00254355
2686	-0.00234794	0.00135755	0.00131335	0.00257853
2686.5	-0.00246242	0.00148179	0.000181805	0.00369436
2687	-0.00106901	0.0032044	-0.00106434	0.00646043
2687.5	-0.000700967	0.00303311	0.000370558	0.00709374
2688	0.000941747	0.0017098	-0.00128271	0.00406951
2688.5	0.00204162	-3.57195e-05	-0.00112047	0.00129136
2689	0.00335461	-0.00161234	0.000362686	0.000332337
2689.5	0.00451078	-0.00454606	-0.000630113	0.00167496
2690	0.00279995	-0.00284753	0.000304176	0.0033843
2690.5	-0.00129134	0.00160744	0.00208289	0.00549897
2691	-0.00192453	0.00311298	0.000508057	0.00441932
2691.5	0.00220319	0.00467281	0.00059794	0.00263036
2692	0.00339556	0.0036632	-0.00110053	0.00196568
2692.5	0.00434264	0.00197204	-0.00229536	0.00169668
2693	0.00387432	-0.000647972	-0.00111978	0.00204049
2693.5	0.00180161	-0.00130169	5.27896e-05	0.00157848
2694	-0.000102219	-7.35411e-05	0.000622209	0.00336505
2694.5	-0.00189345	-0.00235576	0.000184363	0.00327459
2695	-0.0019677	-0.00331102	0.000973946	0.00550991
2695.5	-0.00028475	-0.00139524	0.00127196	0.007393
2696	0.00279351	-0.00200065	8.9238e-05	0.00707094
2696.5	0.00460112	-0.00246129	0.000525995	0.00471263
2697	0.00475207	0.00213856	0.00273905	0.00290923
2697.5	0.00273567	0.00318583	0.00386946	0.00205159
2698	-0.000153282	0.00343695	0.00419767	0.00307097
2698.5	-0.000959332	0.00272906	0.00333164	0.00429302
2699	-0.00309232	0.0028837	0.00186547	0.00471891
2699.5	-0.000802158	0.00434117	0.000782319	0.00330156
2700	0.00071597	0.00114228	0.00119802	0.00106392
2700.5	0.00286943	0.00358895	0.00168912	-0.00126539
2701	0.00218806	0.00516709	0.00111567	-0.00242216
2701.5	0.00226265	0.00132286	-0.000256966	-0.00137378
2702	0.00440406	-0.00199661	-0.000613269	0.0014889
2702.5	0.00543165	-0.00111206	-0.00125606	0.0025566
2703	0.00409487	0.000990877	0.000598222	0.00249036
2703.5	-4.45667e-05	0.00419157	0.00276314	0.00229386
2704	-0.00294954	0.00464792	0.00111612	0.00370899
2704.5	-0.00389625	0.00327068	0.000147667	0.00283696
2705	-0.00428002	0.00284042	0.00154661	0.00222069
2705.5	-0.0047643	0.00255493	0.00344317	0.000306423
2706	-0.00339889	-0.000770459	0.00513466	-0.00159818
2706.5	-0.00253611	-0.00184002	0.00394007	-0.0011191
2707	0.000136151	-0.00193246	8.25458e-05	-0.000688263
2707.5	0.00179512	-0.00265217	-0.00171518	-0.00203793
2708	-0.000583037	-0.000663683	-0.00161597	-0.000202929
2708.5	-0.000584745	-0.00181763	-0.00157104	-0.0024356
2709	0.00104208	-0.000408144	-0.00236749	-0.00563814
2709.5	0.000332684	0.000802316	-0.00320917	-0.00762953
2710	-0.00254002	-0.00061697	-0.00154773	-0.00990077
2710.5	-0.000611594	-0.0042257	-0.000800066	-0.00843726
2711	-0.00129683	-0.00353994	-0.00282389	-0.00881698
2711.5	-0.00327282	-0.00248623	-0.0044466	-0.00886857
2712	-0.00482659	0.000196015	-0.00550535	-0.00955226
2712.5	-0.00391544	-0.000601936	-0.00328291	-0.0072684
2713	-0.00306862	0.00223113	-0.00192599	-0.00718003
2713.5	-0.00165081	0.00207859	-0.00121744	-0.0059577
2714	-0.00166849	0.00486345	-0.00116934	-0.00387165
2714.5	-0.00385753	0.00311258	-0.000219506	-0.00313182
2715	-0.0028257	-0.00131025	0.000513209	-0.00271528
2715.5	-0.000217615	-0.00417089	0.000434694	-0.00173417
2716	0.00323893	-0.00293005	-0.00132058	-0.00292923
2716.5	0.00282321	-0.00217171	0.000479767	0.000681674
2717	0.00373446	1.00948e-05	0.000558119	0.00123338
2717.5	0.00247033	-0.000323243	-0.00203851	0.00183818
2718	0.00185762	-0.00101846	-0.00357056	0.00175298
2718.5	-8.60429e-05	-0.00209364	-0.00268996	0.00272453
2719	0.00090567	-0.00283103	-0.00196616	0.00402421
2719.5	0.00493731	-0.000751665	-0.00304579	0.00561342
2720	0.00430454	0.000670282	-0.00503918	0.00437022
2720.5	0.00291182	0.00188114	-0.00679431	0.00234535
2721	-0.00068041	0.00631288	-0.00473747	0.000233636
2721.5	-0.00156244	0.00751172	-0.00256902	-0.000666922
2722	-0.00147136	0.00437388	0.000724324	-0.00433233
2722.5	0.00083935	0.00161003	0.00349294	-0.0065019
2723	0.000657025	-0.0019922	0.00294422	-0.00661589
2723.5	-0.00140311	-0.00143865	0.00216933	-0.00465983
2724	-0.00481431	0.000689153	0.00113208	-0.00366398
2724.5	-0.00469099	-0.000530539	-0.00115971	-0.00275014
2725	-0.00367901	0.0024176	-0.00175962	-0.00104977
2725.5	-3.72455e-05	0.00394232	-0.00379202	0.00265792
2726	-0.000742218	0.00497247	-0.00242862	0.00428113
2726.5	0.000675936	0.00591216	-0.000127297	0.00377159
2727	0.000682719	0.00167077	0.00246055	0.00403893
2727.5	0.00157817	0.00302669	0.00420098	0.00329299
2728	0.000406817	0.000908448	0.00304326	0.00028403
2728.5	7.18587e-05	0.00248155	0.0003837	-0.00422557
2729	0.000151084	0.0029509	-0.00239948	-0.00470606
2729.5	0.00200361	0.00293775	-0.00297208	-0.00285111
2730	0.00277448	0.0033046	-0.00190406	-0.000923768
2730.5	0.00297841	0.00321309	-0.000244937	-0.00280353
2731	0.000222867	0.00107689	0.00198721	-0.00259393
2731.5	-0.000526159	-0.000974833	0.000705993	-0.000902959
2732	-0.00220805	-0.00138595	-0.000602344	-0.000881506
2732.5	0.000135141	-0.000753583	-0.00168749	0.00128721
2733	0.00265126	0.000705134	-0.00111997	0.000763446
2733.5	0.00176558	-0.000351288	0.000397549	-0.000739818
2734	-0.00174179	-0.00187212	0.00126368	-0.00321776
2734.5	-0.00200014	-0.000841565	0.00269077	-0.00670416
2735	-0.00319538	-0.000522715	0.00324632	-0.00795162
2735.5	-0.00493746	-0.000107334	0.00315049	-0.00567663
2736	-0.00514751	0.00148423	0.00134774	-0.00462722
2736.5	-0.00372097	0.00218917	0.00205717	-0.00547412
2737	-0.00331174	0.000632311	0.00175633	-0.0029385
2737.5	-0.0025245	0.000535111	0.00101823	-0.00250183
2738	-0.0018981	0.00134267	0.00300944	-0.00144751
2738.5	0.001531	0.00151695	0.00274788	-0.00359231
2739	0.00130096	0.00119666	0.000948294	-0.00334859
2739.5	-0.000328375	0.000128482	-0.00202441	-0.00497221
2740	-0.000610644	0.00255261	-0.00476788	-0.00578517
2740.5	-0.000631524	-0.000620529	-0.00503236	-0.00395387
2741	-0.00134803	-0.0010734	-0.00456397	-0.0013312
2741.5	-0.00263147	-0.00200275	-0.00392065	-0.000305666
2742	-0.00192046	-0.00264858	-0.000632453	-0.00223799
2742.5	0.00118711	-0.000845565	-0.00031478	-0.0064285
2743	0.0040253	0.000945412	-0.00177036	-0.00857791
2743.5	0.00405279	0.00285102	-0.00137121	-0.00915426
2744	0.0036782	0.000341544	-0.00220851	-0.00822993
2744.5	0.00219785	-0.00158887	-0.00121821	-0.00943834
2745	0.00171876	-0.00394147	-0.000435974	-0.00640532
2745.5	0.00215247	-0.0031154	0.00174561	-0.00569323
2746	0.00277921	-0.00168615	0.00225346	-0.00488942
2746.5	0.00217955	-0.00437039	0.000580932	-0.00623766
2747	-0.000543195	-0.00638511	-0.00190282	-0.00457974
2747.5	-0.00129159	-0.004618	-0.00219708	-0.0031727
2748	0.00040082	-0.00219945	-0.000669785	-0.00128793
2748.5	0.00198066	0.00036388	-0.00171191	-0.00213424
2749	0.00270806	0.00308406	-0.00129738	-0.000992506
2749.5	0.0024825	0.00441702	-0.00257769	-0.00211862
2750	0.00309735	0.00565349	-0.00138503	-0.00278148
2750.5	0.00257026	0.00600939	4.89172e-05	-0.00487258
2751	0.00386874	0.00182958	-0.00335442	-0.00307451
2751.5	0.00407754	-0.00225369	-0.00331371	-0.00191334
2752	0.00206675	-0.00174088	-0.00324883	-0.00333365
2752.5	0.00125024	-0.00421366	-0.00342821	-0.00348489
2753	0.00188132	-0.00391793	-0.000751615	-0.00476522
2753.5	0.000626562	-0.00229521	0.000664415	-0.00539892
2754	0.00143864	-0.000226135	0.00134764	-0.00434377
2754.5	0.00208186	0.00148108	0.00200375	-0.0017831
2755	0.00202545	0.00137283	0.000784079	-0.00166398
2755.5	0.00216207	0.000154795	-0.000670796	-0.000584609
2756	0.00298631	0.00168719	-0.00206834	-0.00409885
2756.5	0.00624733	0.00280947	-0.00266366	-0.00481441
2757	0.00741341	0.00102457	-0.00195914	-0.00367704
2757.5	0.00504904	-0.0010076	-0.00164664	-0.00380386
2758	0.00438962	-0.0020023	-0.00238361	-0.00420569
2758.5	0.0051014	0.00149655	-0.00322307	-0.00398503
2759	0.00388311	0.0021244	-0.0028954	-0.00171361
2759.5	0.00433358	0.000635205	-0.00231739	-0.00250136
2760	0.00412864	0.0019266	-0.00175443	-0.00480422
2760.5	0.003594	0.00213837	-0.00150206	-0.00472819
2761	0.00437829	0.0040933	-0.00193424	-0.005429
2761.5	0.00429407	0.00744759	-0.00304493	-0.00414177
2762	0.00529153	0.00764136	0.000325853	-0.0018605
2762.5	0.00736263	0.00776883	0.00091009	-0.000138939
2763	0.00682009	0.00700969	4.37685e-05	-0.0010085
2763.5	0.00633387	0.00479697	-0.00136536	-0.00257769
2764	0.00674436	0.00252398	-0.000198979	-0.00149296
2764.5	0.00536552	0.00374329	0.000120001	0.000359016
2765	0.00645965	0.00107228	-0.00131919	0.00379854
2765.5	0.00755783	-0.00186409	-0.00165155	0.00426573
2766	0.0091828	-0.00346141	-0.0033651	0.000795557
2766.5	0.0076955	-0.00397905	-0.00405929	-0.00132352
2767	0.00797749	-0.000956127	-0.00379141	-0.0020191
2767.5	0.00883452	-0.000188973	-0.00315859	-0.00229969
2768	0.0086622	0.00197754	-0.00320428	-0.000249637
2768.5	0.00869095	0.00276286	-0.0027463	0.000999453
2769	0.0100386	0.00301743	-0.00258082	-0.00194457
2769.5	0.0116839	0.00322379	-0.0029129	-0.00269306
2770	0.0111659	0.00405144	-0.00121533	-0.00268878
2770.5	0.00856901	0.00545212	-0.00307032	-0.000175336
2771	0.00539715	0.00457894	-0.0046448	0.00264214
2771.5	0.00521699	0.00234869	-0.00613783	0.00295534
2772	0.00649247	0.00452152	-0.0054112	0.00143015
2772.5	0.00557249	0.00279196	-0.00282379	0.00137188
2773	0.00579452	0.00232907	-0.00152108	0.00323409
2773.5	0.00983255	0.00547912	-0.0013794	0.00537138
2774	0.010694	0.00657244	-0.00213639	0.00805396
2774.5	0.0117806	0.00393227	-0.0003239	0.00849283
2775	0.0120953	0.00328254	0.0029935	0.00686653
2775.5	0.0100214	0.00590799	0.00448037	0.00558769
2776	0.00743292	0.00715829	0.00357273	0.00169842
2776.5	0.00612315	0.0027691	0.00206801	0.000718811
2777	0.00621273	0.00331981	0.00100363	0.00195886
2777.5	0.00688137	0.00423245	-0.000488955	0.0023304
2778	0.00908206	0.00807647	0.000135577	0.000752572
2778.5	0.00985129	0.0121196	-0.000590923	-0.00177579
2779	0.0109623	0.0159757	-0.00159182	-0.00242709
2779.5	0.0132556	0.0166955	-0.000321798	-0.00331962
2780	0.0149417	0.0145141	0.000589385	-0.00443407
2780.5	0.0170059	0.0139493	0.00195901	-0.00290907
2781	0.0172163	0.0129743	0.00323216	-0.00024527
2781.5	0.0172821	0.0140561	0.00406203	-0.000486235
2782	0.0189321	0.013992	0.0041953	-0.000929822
2782.5	0.018821	0.0153996	0.003068	0.000455401
2783	0.0187582	0.0140026	0.00229963	0.00433049
2783.5	0.0206174	0.0158023	-7.61225e-05	0.00580747
2784	0.0228225	0.0176021	-0.000521732	0.0054316
2784.5	0.0263184	0.0189676	0.000121396	0.00331867
2785	0.0270559	0.0166359	0.00418144	-0.00152532
2785.5	0.0281473	0.0151727	0.00625413	-0.0019638
2786	0.0318162	0.0158145	0.00482855	-0.00473285
2786.5	0.0360722	0.0150209	0.00431378	-0.00741017
2787	0.0391018	0.0178705	0.00461029	-0.0060825
2787.5	0.0382994	0.0212749	0.00471383	-0.0051215
2788	0.0386269	0.022116	0.00243193	-0.00329674
2788.5	0.0395416	0.0233371	0.00212239	-0.00216678
2789	0.0411479	0.0240998	0.00173448	0.00121661
2789.5	0.0447084	0.0257493	0.00330385	0.0013237
2790	0.0472316	0.0260597	0.00650179	0.00139705
2790.5	0.0485686	0.0281013	0.00639145	0.00114716
2791	0.0506415	0.0330622	0.00390774	0.00285635
2791.5	0.0508687	0.0372209	0.00475952	0.00382733
2792	0.0531508	0.0396968	0.00612704	0.0020576
2792.5	0.0544195	0.040285	0.00519658	0.00107925
2793	0.057542	0.03875	0.00551167	-0.000251293
2793.5	0.0607812	0.0382465	0.00525381	-0.00189061
2794	0.0640847	0.0393112	0.00362381	-0.00484719
2794.5	0.0652169	0.0391033	0.00178878	-0.00569026
2795	0.0693167	0.043576	-0.000233185	-0.00340169
2795.5	0.0757527	0.0468062	0.000781784	-0.000292796
2796	0.080886	0.0490653	0.00108507	0.00591878
2796.5	0.0849939	0.0550822	0.00111095	0.00883475
2797	0.0885027	0.0579506	-0.000193094	0.00806428
2797.5	0.0903549	0.062719	0.00118394	0.00634809
2798	0.0933732	0.0630663	0.00249165	0.00616638
2798.5	0.098181	0.0647648	0.00167931	0.00442616
2799	0.101236	0.0706311	0.00266744	0.0030141
2799.5	0.104149	0.0714067	0.00317007	0.00541403
2800	0.10601	0.0733466	0.00113043	0.00597076
2800.5	0.110283	0.0739052	-0.000236636	0.00694733
2801	0.116181	0.074681	0.000573733	0.00646671
2801.5	0.122239	0.0799986	0.00128764	0.00393541
2802	0.127847	0.08449	-0.00160528	0.00368167
2802.5	0.130769	0.0903023	-0.0026133	0.00158473
2803	0.134592	0.0953969	-0.00134737	-0.00112979
2803.5	0.140534	0.0955034	0.000548899	-0.00153298
2804	0.147088	0.0968826	0.000867961	0.00188548
2804.5	0.153223	0.101109	0.0018234	0.0033594
2805	0.157705	0.104086	0.000507993	0.00645466
2805.5	0.164978	0.105267	0.00218429	0.00967059
2806	0.173422	0.106393	0.00280812	0.0107104
2806.5	0.178865	0.105896	0.00501831	0.00957403
2807	0.186561	0.107952	0.0060373	0.00933039
2807.5	0.190855	0.113457	0.00336502	0.00804937
2808	0.195916	0.114939	0.00162466	0.00831731
2808.5	0.201304	0.118496	0.00051766	0.00828612
2809	0.206647	0.126034	0.00166953	0.00806197
2809.5	0.213201	0.131346	0.00338238	0.00455186
2810	0.219043	0.132629	0.00455846	0.000805371
2810.5	0.224684	0.139799	0.00360244	0.00323525
2811	0.229392	0.143616	0.00287566	0.00309814
2811.5	0.235564	0.146069	0.000610873	0.00167756
2812	0.240168	0.148626	0.00141017	-0.001123
2812.5	0.246279	0.149589	0.00205571	-0.00266412
2813	0.253119	0.157242	0.00473092	-0.00141137
2813.5	0.25802	0.163641	0.00761426	0.00176188
2814	0.263697	0.168935	0.00626651	0.00483384
2814.5	0.269286	0.171757	0.00350139	0.00592268
2815	0.277373	0.170429	0.00044981	0.00624917
2815.5	0.284807	0.171176	-0.000140841	0.00584227
2816	0.289645	0.173594	0.00164198	0.00398784
2816.5	0.294108	0.175613	0.00155506	0.00174262
2817	0.300373	0.175896	0.00456539	-0.00070522
2817.5	0.30371	0.178621	0.00518426	-0.00261258
2818	0.306272	0.181015	0.00552573	-0.00350176
2818.5	0.309541	0.182118	0.00679912	-0.00495063
2819	0.314069	0.181207	0.00782526	-0.00485054
2819.5	0.317748	0.180748	0.00794068	-0.00428235
2820	0.323591	0.182316	0.00650001	-0.00514239
2820.5	0.329559	0.186012	0.0043175	-0.00127363
2821	0.335152	0.185059	0.00417371	0.0043757
2821.5	0.339805	0.185246	0.00493471	0.00890562
2822	0.341928	0.189371	0.0051891	0.00634729
2822.5	0.343123	0.193695	0.00755459	0.00268402
2823	0.34618	0.196512	0.00724513	0.000994338
2823.5	0.349606	0.198152	0.00649239	0.00187656
2824	0.352084	0.199738	0.00552257	0.000746706
2824.5	0.354682	0.201427	0.0055661	0.000939018
2825	0.355523	0.204467	0.00665616	0.00318694
2825.5	0.355588	0.203544	0.00716422	0.00378467
2826	0.358423	0.206819	0.00542557	0.001772
2826.5	0.361472	0.210311	0.00372919	0.00294404
2827	0.365132	0.213846	0.00557339	0.0032331
2827.5	0.364904	0.216735	0.00698337	0.00325201
2828	0.368323	0.221205	0.00865577	0.00229626
2828.5	0.376309	0.222158	0.00880525	0.00314039
2829	0.384481	0.220886	0.00798973	0.00307259
2829.5	0.386075	0.219493	0.00623937	0.00604476
2830	0.38889	0.221429	0.00599092	0.00682148
2830.5	0.391638	0.224639	0.00654471	0.00720259
2831	0.395604	0.228017	0.00660095	0.00518077
2831.5	0.401456	0.232089	0.0053303	0.00374768
2832	0.406982	0.233314	0.00397224	0.00372362
2832.5	0.411109	0.233224	0.00425783	0.00505068
2833	0.412718	0.234551	0.00693499	0.00475168
2833.5	0.416837	0.236265	0.0102576	0.00395091
2834	0.421222	0.235723	0.0111224	0.00534568
2834.5	0.423708	0.236593	0.0112302	0.0048683
2835	0.428141	0.240146	0.00812331	0.0053319
2835.5	0.433828	0.242734	0.00766733	0.00677025
2836	0.440163	0.243152	0.00811613	0.00623996
2836.5	0.442859	0.246561	0.00880625	0.00838773
2837	0.44617	0.248437	0.00662841	0.00900112
2837.5	0.449823	0.252196	0.00573836	0.00764104
2838	0.455567	0.255672	0.00562945	0.00789264
2838.5	0.462561	0.262006	0.00517076	0.00631553
2839	0.466797	0.265463	0.00574352	0.0063501
2839.5	0.469493	0.27187	0.00372879	0.00466211
2840	0.471699	0.274707	0.000290658	0.00476435
2840.5	0.478351	0.278315	0.00281479	0.00368445
2841	0.485503	0.28176	0.00541134	0.0044768
2841.5	0.488263	0.283095	0.00656641	0.00307371
2842	0.491788	0.2861	0.00532398	0.00299763
2842.5	0.495518	0.288092	0.00304116	0.00344272
2843	0.500522	0.293486	0.00269453	0.00249819
2843.5	0.507939	0.299146	0.00300538	0.00201695
2844	0.517496	0.304316	0.00206776	0.00257318
2844.5	0.524028	0.306146	0.00263506	0.00467355
2845	0.528836	0.314598	0.00176691	0.00561109
2845.5	0.537158	0.31928	0.00187291	0.0053665
2846	0.545729	0.320308	0.00180404	0.00478419
2846.5	0.552708	0.327065	0.00367739	0.00260478
2847	0.561891	0.331989	0.00342467	0.000618435
2847.5	0.570193	0.337142	0.00381135	-0.00157052
2848	0.579669	0.342687	0.00438807	-0.00394277
2848.5	0.588004	0.346538	0.00350823	-0.00378654
2849	0.597568	0.349689	0.00421775	-0.00245772
2849.5	0.609128	0.353581	0.00440862	-0.000134845
2850	0.618057	0.358819	0.0064452	0.00181172
2850.5	0.62753	0.367187	0.00697394	9.59703e-05
2851	0.638004	0.374199	0.00595262	0.00138158
2851.5	0.650086	0.379961	0.00429201	0.00450568
2852	0.66329	0.389047	0.00113563	0.00700736
2852.5	0.675083	0.396903	0.000753819	0.00653675
2853	0.683916	0.401056	0.00110792	0.00423743
2853.5	0.696055	0.407597	0.0022703	0.00202501
2854	0.707321	0.413378	0.00482904	0.000184193
2854.5	0.718756	0.419171	0.00565074	9.01742e-05
2855	0.731225	0.429892	0.00610156	0.00136658
2855.5	0.744015	0.438122	0.00582865	0.00105071
2856	0.754691	0.444331	0.00608657	0.000290979
2856.5	0.76771	0.453388	0.00662802	0.000592855
2857	0.782081	0.460671	0.00813459	-5.09627e-05
2857.5	0.795527	0.468733	0.00718937	0.00117747
2858	0.807529	0.478658	0.00801448	0.00225639
2858.5	0.822359	0.487039	0.00561577	0.00306514
2859	0.836139	0.497827	0.00360313	0.00506096
2859.5	0.851044	0.507155	0.00532409	0.00593255
2860	0.866433	0.514806	0.00405948	0.00657742
2860.5	0.880213	0.520757	0.0035549	0.0040039
2861	0.893595	0.52906	0.00216675	0.000103487
2861.5	0.909695	0.53869	0.00390301	0.000569988
2862	0.922598	0.5506	0.0053468	0.00260475
2862.5	0.941172	0.560447	0.00499625	0.00379998
2863	0.958688	0.571851	0.00385863	0.00281908
2863.5	0.974317	0.579804	0.00321868	0.00356085
2864	0.989312	0.587329	0.00463856	0.00392148
2864.5	1.00335	0.594469	0.0066707	0.00287319
2865	1.01835	0.596282	0.006812	0.00256323
2865.5	1.03311	0.602251	0.00645576	0.00312669
2866	1.04876	0.610971	0.00699224	0.00269621
2866.5	1.06664	0.617857	0.00710355	0.00145515
2867	1.08144	0.629991	0.00821013	0.00343259
2867.5	1.09435	0.641914	0.00915391	0.00403489
2868	1.10883	0.650646	0.00972379	0.0047627
2868.5	1.12536	0.655433	0.00996802	0.00896958
2869	1.14104	0.659165	0.00901203	0.0101077
2869.5	1.15106	0.664302	0.00857481	0.0100443
2870	1.16143	0.669904	0.0107222	0.011583
2870.5	1.17714	0.67474	0.00900335	0.00989364
2871	1.19202	0.680704	0.00960675	0.00811749
2871.5	1.20527	0.688592	0.0103519	0.00575272
2872	1.21565	0.694351	0.0111666	0.0035183
2872.5	1.2269	0.695097	0.0115138	0.00263983
2873	1.23892	0.69731	0.012796	0.00261066
2873.5	1.2512	0.701663	0.0129412	0.00164545
2874	1.26143	0.708249	0.0104055	-0.00134148
2874.5	1.27112	0.713543	0.00915161	0.000202559
2875	1.28082	0.720617	0.00727046	0.00370571
2875.5	1.28654	0.725303	0.00485557	0.00413524
2876	1.29269	0.728415	0.00605365	0.00374935
2876.5	1.29948	0.72997	0.00475471	0.00567965
2877	1.30715	0.730723	0.00420677	0.00399589
2877.5	1.31395	0.73252	0.00360459	0.00540518
2878	1.32091	0.733159	0.00440482	0.0049182
2878.5	1.32904	0.73437	0.00642046	0.0026942
2879	1.33432	0.736963	0.00588179	0.000504024
2879.5	1.33948	0.739255	0.00450781	-0.00265114
2880	1.34465	0.743404	0.00740121	-0.00410293
2880.5	1.3458	0.742662	0.00894663	-0.00223006
2881	1.35019	0.739025	0.00771758	-0.00137043
2881.5	1.3541	0.736919	0.00974563	0.0014097
2882	1.35288	0.734374	0.0105855	0.00270372
2882.5	1.35444	0.734169	0.00699227	0.00298932
2883	1.35693	0.733698	0.00592932	0.00110362
2883.5	1.35848	0.736907	0.00674526	-0.00199798
2884	1.35808	0.737661	0.00985627	-0.00177011
2884.5	1.35645	0.735912	0.0107176	0.000127369
2885	1.35431	0.734838	0.00726635	0.000997127
2885.5	1.35259	0.733445	0.0063575	0.00131204
2886	1.35268	0.733789	0.00528585	0.003726
2886.5	1.35283	0.730822	0.00428061	0.00494336
2887	1.35072	0.730231	0.00393589	0.0052488
2887.5	1.34598	0.7292	0.00560577	0.00697775
2888	1.34171	0.724134	0.00650366	0.00793955
2888.5	1.33844	0.719406	0.00910252	0.0071209
2889	1.337	0.716819	0.00785329	0.0044687
2889.5	1.33604	0.714431	0.00667349	0.00555132
2890	1.33445	0.71293	0.00521931	0.00622384
2890.5	1.33146	0.71246	0.00550831	0.00807379
2891	1.32897	0.711665	0.00647593	0.00922414
2891.5	1.32561	0.709983	0.00714805	0.0106303
2892	1.32136	0.70572	0.00825149	0.00892904
2892.5	1.31763	0.702373	0.0084201	0.00517711
2893	1.3158	0.701717	0.00640534	0.003862
2893.5	1.31441	0.700144	0.00429715	0.00246975
2894	1.31242	0.697189	0.00383865	0.00127539
2894.5	1.30952	0.696618	0.00331085	-0.000493108
2895	1.30847	0.696546	0.00326564	-0.00108901
2895.5	1.30413	0.695372	0.00351301	-0.00116373
2896	1.30147	0.696483	0.00226462	-0.00230958
2896.5	1.29968	0.695344	0.0037697	-0.00416469
2897	1.29832	0.696733	0.00418613	-0.0076362
2897.5	1.29678	0.695432	0.00569133	-0.00685177
2898	1.29406	0.697183	0.00618931	-0.00543035
2898.5	1.29367	0.693565	0.00536041	-0.000148667
2899	1.2925	0.688319	0.00675119	-0.000111969
2899.5	1.29036	0.687344	0.00622097	0.000508646
2900	1.28833	0.687424	0.00512987	0.000603371
2900.5	1.28681	0.686594	0.0056372	0.00254623
2901	1.28435	0.685957	0.00590936	0.000932938
2901.5	1.28404	0.684022	0.00616349	-0.00066099
2902	1.28536	0.682667	0.00577531	-0.000450212
2902.5	1.28437	0.681119	0.00729619	-0.000297274
2903	1.28364	0.68313	0.00901315	0.000309299
2903.5	1.28234	0.685038	0.010893	-0.000575069
2904	1.28079	0.685131	0.0124895	0.000374222
2904.5	1.27915	0.684446	0.0105334	0.00113056
2905	1.27753	0.683833	0.0083542	0.0014913
2905.5	1.27693	0.682563	0.00801469	0.00133579
2906	1.27372	0.683042	0.00696956	0.00279681
2906.5	1.27162	0.684094	0.00620797	0.00412278
2907	1.26993	0.68023	0.00712925	0.00434866
2907.5	1.27178	0.677549	0.00651555	0.00672184
2908	1.27143	0.675639	0.00608286	0.00657629
2908.5	1.26949	0.671215	0.00607847	0.00426427
2909	1.26914	0.669481	0.00585701	0.00543133
2909.5	1.26812	0.667976	0.00655542	0.00392525
2910	1.26683	0.667352	0.00632805	0.00314302
2910.5	1.26648	0.667903	0.00711706	0.00413173
2911	1.2661	0.670078	0.0093537	0.00352334
2911.5	1.2625	0.673501	0.0083605	0.00351334
2912	1.26331	0.67427	0.00614296	0.00549624
2912.5	1.2644	0.669925	0.00514988	0.00173232
2913	1.26772	0.667334	0.00605078	-0.000680464
2913.5	1.27057	0.665854	0.00666825	-0.00175659
2914	1.26869	0.662649	0.00575678	0.00101307
2914.5	1.27049	0.663358	0.00499013	-6.77511e-05
2915	1.27164	0.665714	0.00482971	0.000516199
2915.5	1.2682	0.666272	0.00248593	0.00215694
2916	1.26628	0.665323	0.00238897	0.00110526
2916.5	1.26664	0.666473	0.0018005	0.000647144
2917	1.26494	0.667906	0.00299441	-0.00159143
2917.5	1.26708	0.672524	0.00534946	-0.00330881
2918	1.26792	0.668474	0.00652239	-0.00249769
2918.5	1.2655	0.664956	0.00563862	-0.00208218
2919	1.26257	0.663844	0.00442317	-0.00258341
2919.5	1.26266	0.662485	0.0060788	-0.0016756
2920	1.26168	0.665704	0.00772847	-0.00189683
2920.5	1.2639	0.667904	0.00724905	-0.00192982
2921	1.2657	0.669669	0.00791268	-0.00215092
2921.5	1.26649	0.668757	0.00660103	-0.000475643
2922	1.2664	0.66434	0.00556991	0.000528991
2922.5	1.26614	0.662312	0.00374269	0.000216394
2923	1.26604	0.661466	0.00162299	-0.004159
2923.5	1.2625	0.659896	0.00239851	-0.00438462
2924	1.2623	0.660944	0.00336409	-0.000696888
2924.5	1.26366	0.663765	0.00702885	-0.000140684
2925	1.26516	0.664301	0.00779551	0.000116417
2925.5	1.26632	0.662888	0.00967807	0.000798205
2926	1.26781	0.661379	0.00827951	0.00102648
2926.5	1.26806	0.658983	0.00573804	0.0018049
2927	1.26848	0.658367	0.00496388	0.00312381
2927.5	1.2715	0.658414	0.00584243	0.000553636
2928	1.27494	0.661954	0.00540918	-0.000979048
2928.5	1.27677	0.669354	0.0037757	-0.00023415
2929	1.27618	0.673533	0.000411229	-0.000849909
2929.5	1.27744	0.676294	-0.000441034	-0.00289388
2930	1.28034	0.679412	0.000573535	-0.00380385
2930.5	1.28288	0.680123	0.0024929	-0.00495019
2931	1.28494	0.683584	0.00313062	-0.00598067
2931.5	1.28902	0.689042	0.00349095	-0.00543322
2932	1.29646	0.69172	0.00200568	-0.00152251
2932.5	1.30049	0.693867	0.000996968	0.000380962
2933	1.30378	0.693239	0.00163795	-0.00126689
2933.5	1.30564	0.695343	0.0027193	-0.00375427
2934	1.31019	0.699577	0.00291709	-0.00513178
2934.5	1.31399	0.700976	0.00474647	-0.0036768
2935	1.31788	0.702707	0.00438647	-0.00259812
2935.5	1.3218	0.705482	0.00172246	0.000738832
2936	1.32552	0.705602	-0.000838946	0.00245939
2936.5	1.32801	0.705421	-0.00112639	0.000377718
2937	1.32929	0.707327	-0.0020682	-0.000405899
2937.5	1.3268	0.707834	-0.000657631	0.0030423
2938	1.32272	0.704668	-0.00119821	0.00431436
2938.5	1.3214	0.697231	-0.00289981	0.00400864
2939	1.31841	0.688299	-0.00220078	0.00297437
2939.5	1.31448	0.681001	-0.000687433	0.00090273
2940	1.31033	0.67266	0.00173675	0.00204477
2940.5	1.30411	0.666441	0.00329847	0.000745306
2941	1.29613	0.662226	0.00319555	0.000488157
2941.5	1.28521	0.654349	0.00409393	-0.000111522
2942	1.27651	0.642805	0.00661185	-0.000735262
2942.5	1.26768	0.633168	0.00616532	-0.000475916
2943	1.2562	0.624435	0.00562535	0.00154471
2943.5	1.24375	0.618326	0.00277537	0.00258588
2944	1.23237	0.612735	-0.000683749	0.0030722
2944.5	1.2184	0.604823	-0.00165176	0.00576373
2945	1.20026	0.596554	-0.000662475	0.00372658
2945.5	1.18216	0.586483	-0.00096991	0.00174257
2946	1.16761	0.576677	-0.00272486	0.00185279
2946.5	1.15011	0.567787	-0.00280297	0.00434192
2947	1.13195	0.558023	0.000433328	0.00491548
2947.5	1.11515	0.550129	0.00184514	0.0032502
2948	1.09951	0.543339	0.00329923	0.00238114
2948.5	1.08117	0.536513	0.00489815	0.000108007
2949	1.06264	0.528064	0.00430465	-0.00130617
2949.5	1.04587	0.51818	0.0032498	-0.00331379
2950	1.0308	0.509309	0.00408591	-0.00373866
2950.5	1.014	0.498918	0.00331768	-0.000448025
2951	0.997167	0.491923	0.00254047	0.00202238
2951.5	0.982978	0.485194	-0.00125849	0.00356641
2952	0.966702	0.477909	-0.00204764	0.00226842
2952.5	0.950684	0.468466	-0.00159121	-0.00207905
2953	0.934891	0.455783	-0.0011317	-0.00461217
2953.5	0.917936	0.450707	-0.00105513	-0.00718866
2954	0.90271	0.445739	0.00228457	-0.0133744
2954.5	0.887858	0.440306	0.0021954	-0.0153765
2955	0.87755	0.430568	0.0023566	-0.0136052
2955.5	0.86487	0.422602	0.00180311	-0.0126446
2956	0.851172	0.417248	0.00161762	-0.0071722
2956.5	0.836091	0.408571	0.00174885	-0.00674698
2957	0.819121	0.400877	-0.000568679	-0.00747494
2957.5	0.801474	0.394384	-0.00571796	-0.00446326
2958	0.78873	0.386443	-0.0077941	-0.00243104
2958.5	0.772105	0.376753	-0.00629648	-0.00148444
2959	0.751801	0.366001	-0.00545623	-0.00268019
2959.5	0.734843	0.355105	-0.00427212	-0.00311831
2960	0.717249	0.341126	-0.00129959	-0.00292426
2960.5	0.699647	0.328288	0.000285744	0.000136063
2961	0.68014	0.317518	0.00327951	0.00417597
2961.5	0.658336	0.305512	0.00340231	0.00577437
2962	0.635041	0.293024	0.00371216	0.00334857
2962.5	0.612301	0.277556	0.0013531	0.000459614
2963	0.588821	0.26625	0.0017083	-0.00310482
2963.5	0.566515	0.253424	0.00234404	-0.00412145
2964	0.541069	0.237118	0.00172226	-0.00206433
2964.5	0.515405	0.223948	-2.24332e-07	-0.00290229
2965	0.492516	0.210374	-0.000317288	-0.00219129
2965.5	0.469173	0.19744	-0.00109872	-0.00173596
2966	0.443313	0.179729	-0.0021304	-0.00393445
2966.5	0.418012	0.166258	-0.00455832	-0.00279863
2967	0.392256	0.15348	-0.00598495	0.00175836
2967.5	0.369255	0.138357	-0.00669073	0.00637331
2968	0.343411	0.124385	-0.00666061	0.00676141
2968.5	0.316224	0.111433	-0.00357242	0.00613145
2969	0.290047	0.0943074	-0.00201015	0.0039237
2969.5	0.265795	0.0802939	-0.00161191	0.00119005
2970	0.240285	0.0658823	-0.000158084	0.000753293
2970.5	0.215306	0.0549752	0.000752962	-0.00184029
2971	0.192852	0.0457992	-0.000223809	-0.00257608
2971.5	0.171758	0.0364905	0.000473241	-0.00172431
2972	0.150908	0.0273508	-0.000967836	-0.00178444
2972.5	0.132295	0.017228	-0.00133825	-0.000305246
2973	0.114357	0.00951184	-0.00160606	-0.000418325
2973.5	0.0954295	0.00437122	-0.000278463	0.000279304
2974	0.0770453	0.000702368	0.000602862	0.00114106
2974.5	0.0582228	-0.00780978	0.000280952	0.000888239
2975	0.0405786	-0.0166717	-7.70852e-05	0.000934652
2975.5	0.0277034	-0.0219991	0.000659669	-0.000186581
2976	0.0154796	-0.0290755	-0.000250132	-0.00142838
2976.5	0.00656926	-0.0357176	0.000559126	-0.000421548
2977	-0.00544529	-0.0441993	0.00177558	-0.000625789
2977.5	-0.0179584	-0.0514626	0.00326653	0.00191078
2978	-0.032486	-0.0560961	0.00318028	0.00015776
2978.5	-0.0473794	-0.0613085	0.00355552	-0.00121882
2979	-0.0613239	-0.0662253	0.00437413	0.000589324
2979.5	-0.0751355	-0.0727947	0.0030124	0.00144214
2980	-0.0882274	-0.0771987	0.00377082	0.00127206
2980.5	-0.0987015	-0.076506	0.000865135	0.001131
2981	-0.106228	-0.0769713	-0.000879415	0.000430273
2981.5	-0.115858	-0.0821049	-0.000913955	-0.000198009
2982	-0.123678	-0.089241	0.000417717	0.000780583
2982.5	-0.130899	-0.0922876	0.00100455	0.00177854
2983	-0.137227	-0.0936634	0.00138638	-0.000195794
2983.5	-0.142135	-0.0978318	-0.000210088	-0.000775566
2984	-0.149738	-0.100782	-0.00204474	-0.00335775
2984.5	-0.156633	-0.10229	-0.0029384	-0.00241262
2985	-0.16087	-0.102007	-0.00303584	0.00150977
2985.5	-0.164733	-0.101887	-0.00151374	0.00260462
2986	-0.169396	-0.10468	0.00442353	0.00201552
2986.5	-0.178096	-0.107491	0.00538784	0.000630314
2987	-0.183402	-0.110253	0.00512176	-0.00177778
2987.5	-0.189959	-0.116448	0.00314279	-0.00317733
2988	-0.194465	-0.1214	0.00241543	-0.000832415
2988.5	-0.198223	-0.127087	0.00192034	-0.000509221
2989	-0.20488	-0.132184	0.00379572	-0.00043205
2989.5	-0.212567	-0.134464	0.00542689	-0.00156113
2990	-0.217242	-0.135338	0.00531801	-0.0029507
2990.5	-0.222431	-0.136556	0.00606567	-0.00182144
2991	-0.226752	-0.143136	0.00566137	0.00302817
2991.5	-0.236851	-0.148317	0.00288974	0.00821078
2992	-0.247802	-0.15091	0.000917351	0.00447639
2992.5	-0.25634	-0.15161	0.0021116	0.000389813
2993	-0.26504	-0.153412	0.00143009	-0.000174261
2993.5	-0.271709	-0.156904	0.00057976	-0.000497007
2994	-0.280834	-0.160197	0.00125548	-0.000742486
2994.5	-0.286964	-0.162675	0.00146984	0.00179145
2995	-0.296335	-0.167041	0.0029328	0.0011263
2995.5	-0.303313	-0.171721	0.000203888	-8.4039e-05
2996	-0.312683	-0.176063	0.000484785	-0.00103857
2996.5	-0.319943	-0.182359	0.00040385	0.000105941
2997	-0.327367	-0.188661	0.000953275	-0.00115728
2997.5	-0.334035	-0.191229	0.00238035	-0.000707475
2998	-0.341805	-0.195921	0.00182009	0.000384154
2998.5	-0.347396	-0.200449	0.00195956	0.00306335
2999	-0.351495	-0.202649	0.00140545	0.00419854
2999.5	-0.359192	-0.208716	0.00161139	0.00405027
3000	-0.370026	-0.212291	0.000225047	0.00541719
3000.5	-0.380498	-0.21872	-0.00101044	0.00609899
3001	-0.390173	-0.225226	-0.00296061	0.00665058
3001.5	-0.400758	-0.227812	-0.0013732	0.00699957
3002	-0.407723	-0.228752	-0.000575867	0.00545229
3002.5	-0.411234	-0.231096	-0.000254966	0.00325367
3003	-0.418171	-0.237265	0.000479159	0.00381516
3003.5	-0.426399	-0.241479	-0.000927861	6.77649e-05
3004	-0.4334	-0.245995	0.00214965	-0.00312949
3004.5	-0.442806	-0.248086	0.0050704	-0.00458477
3005	-0.454496	-0.253917	0.00466179	-0.00380106
3005.5	-0.463809	-0.257154	0.00255234	-0.00315722
3006	-0.470187	-0.265276	7.50202e-05	-0.00220451
3006.5	-0.478957	-0.271849	0.000939252	-0.000339753
3007	-0.485299	-0.276545	0.000395174	-0.00296242
3007.5	-0.494564	-0.281923	-0.00163562	-0.00586007
3008	-0.502316	-0.286203	-0.00083454	-0.00469961
3008.5	-0.511501	-0.288167	0.00174893	-0.0033316
3009	-0.517597	-0.292079	0.00283362	-0.00527366
3009.5	-0.525675	-0.294061	0.00209382	-0.0076837
3010	-0.53321	-0.297298	0.00351942	-0.00660502
3010.5	-0.544087	-0.299732	0.00446858	-0.0022644
3011	-0.553199	-0.301798	0.00503781	-0.000746498
3011.5	-0.565913	-0.305789	0.00516077	-0.00153983
3012	-0.574655	-0.309453	0.00497618	0.000209819
3012.5	-0.582258	-0.312575	0.00213776	-0.000163585
3013	-0.587517	-0.317102	0.000128744	-0.000112304
3013.5	-0.593223	-0.31921	0.000242898	0.00167613
3014	-0.603078	-0.319098	0.000516949	0.00192055
3014.5	-0.612161	-0.320458	0.00171691	0.00142677
3015	-0.61623	-0.324792	0.00100492	0.00169061
3015.5	-0.619639	-0.331098	0.00166216	0.0025239
3016	-0.626177	-0.330703	0.00282309	0.0028699
3016.5	-0.632421	-0.334789	0.0059745	0.000885364
3017	-0.637675	-0.336626	0.00417406	0.00106261
3017.5	-0.643107	-0.335681	0.00492201	0.00106138
3018	-0.648418	-0.339665	0.00554637	-0.000459745
3018.5	-0.651565	-0.342846	0.00744648	-0.00124254
3019	-0.657749	-0.3428	0.00751606	0.00458532
3019.5	-0.664073	-0.345595	0.00680461	0.00825154
3020	-0.66909	-0.350158	0.00537547	0.010089
3020.5	-0.674212	-0.354985	0.00483906	0.0112414
3021	-0.678368	-0.355199	0.00364226	0.00835513
3021.5	-0.682806	-0.357348	0.0028828	0.00388622
3022	-0.688559	-0.359781	0.00268736	0.00111586
3022.5	-0.693097	-0.359542	0.00257641	0.00264486
3023	-0.699143	-0.360081	0.00190459	0.00487359
3023.5	-0.705202	-0.364142	-0.000890276	0.00601187
3024	-0.710049	-0.367028	-0.000274236	0.00696203
3024.5	-0.714668	-0.368097	0.000670584	0.00661426
3025	-0.718603	-0.373793	0.00396778	0.00431232
3025.5	-0.723012	-0.383403	0.00370339	0.00333257
3026	-0.727623	-0.389388	0.00575518	0.00420095
3026.5	-0.732973	-0.389854	0.00490585	0.00352531
3027	-0.737603	-0.391527	0.00222298	0.00458682
3027.5	-0.742837	-0.394761	0.00180502	0.00643009
3028	-0.747053	-0.40112	0.000265258	0.00684997
3028.5	-0.752913	-0.404499	-8.92459e-05	0.00446161
3029	-0.757407	-0.407685	0.00137181	0.00395034
3029.5	-0.763778	-0.411613	0.00138837	0.00510384
3030	-0.77109	-0.419184	0.00414331	0.00328505
3030.5	-0.780139	-0.425476	0.00500742	0.000621906
3031	-0.789072	-0.426014	0.00405006	0.000902224
3031.5	-0.800296	-0.429164	0.00398241	0.00369174
3032	-0.810664	-0.434539	0.00442147	0.00578165
3032.5	-0.819986	-0.440584	0.00576533	0.00876912
3033	-0.828951	-0.445748	0.00599039	0.00713888
3033.5	-0.840139	-0.448723	0.00609789	0.0053543
3034	-0.849903	-0.456058	0.00512882	0.00495463
3034.5	-0.856784	-0.457488	0.00485947	0.00373473
3035	-0.864751	-0.459184	0.00357085	0.00261621
3035.5	-0.870977	-0.464474	0.00196864	0.00109727
3036	-0.877866	-0.467937	-0.000957441	-0.000595327
3036.5	-0.882729	-0.470423	-0.00107878	-0.00159302
3037	-0.886172	-0.471232	0.00350757	-0.000129779
3037.5	-0.891376	-0.472438	0.0041614	0.00202354
3038	-0.89451	-0.473344	0.00308725	0.00339522
3038.5	-0.892464	-0.470316	0.000843034	0.00558726
3039	-0.890277	-0.463833	0.0020429	0.00503862
3039.5	-0.887319	-0.462289	0.00059195	0.00358289
3040	-0.883616	-0.459056	0.00162606	0.0020838
3040.5	-0.879817	-0.453133	0.00236167	0.00180073
3041	-0.871647	-0.446867	0.00159247	0.000518894
3041.5	-0.862487	-0.440702	0.000325715	-0.00074358
3042	-0.856472	-0.437252	0.000223113	-0.00351147
3042.5	-0.850333	-0.434315	7.53322e-05	-0.00399213
3043	-0.840839	-0.4311	0.00158931	-0.00316027
3043.5	-0.829231	-0.42604	0.00279271	-0.00436942
3044	-0.818145	-0.42113	0.00415903	-0.0010476
3044.5	-0.808201	-0.417842	0.00501574	0.00158427
3045	-0.79917	-0.411008	0.00498285	0.00267212
3045.5	-0.790758	-0.403493	0.00523953	0.00315687
3046	-0.779407	-0.39772	0.00327967	0.00321706
3046.5	-0.770959	-0.392213	0.000704652	0.00073923
3047	-0.766013	-0.390113	4.16958e-05	-0.000966501
3047.5	-0.760198	-0.389081	0.00175222	-0.000428429
3048	-0.755767	-0.387108	0.00419865	0.00147525
3048.5	-0.749273	-0.386088	0.00655768	0.00215337
3049	-0.744061	-0.382095	0.00815076	0.00234421
3049.5	-0.73813	-0.380761	0.00549768	0.00125641
3050	-0.734024	-0.382039	0.00437968	0.00234004
3050.5	-0.730674	-0.385494	0.00309889	0.00267581
3051	-0.728852	-0.388485	0.00260227	0.00581994
3051.5	-0.729166	-0.385667	0.0041896	0.00680724
3052	-0.727364	-0.385564	0.0028155	0.00632772
3052.5	-0.725184	-0.386684	0.00447834	0.00668304
3053	-0.725661	-0.388511	0.00479621	0.00499733
3053.5	-0.72891	-0.389487	0.00356402	0.00479303
3054	-0.732106	-0.39077	0.0013427	0.00603637
3054.5	-0.735137	-0.395419	0.00342799	0.0080132
3055	-0.734734	-0.397523	0.00593252	0.00896232
3055.5	-0.733563	-0.395694	0.00628083	0.00926491
3056	-0.734233	-0.393539	0.00518463	0.0078739
3056.5	-0.733991	-0.394834	0.00288218	0.00616448
3057	-0.732502	-0.391142	0.00238322	0.00763978
3057.5	-0.730595	-0.387473	0.00262319	0.00731533
3058	-0.724144	-0.380221	0.0024018	0.00703919
3058.5	-0.718755	-0.376576	0.00452373	0.00546511
3059	-0.713928	-0.371056	0.00535496	0.00412271
3059.5	-0.706524	-0.366651	0.00577308	0.00645238
3060	-0.700467	-0.360539	0.00471654	0.00582423
3060.5	-0.69184	-0.35456	0.00552382	0.00459781
3061	-0.678626	-0.347851	0.00603258	0.00311571
3061.5	-0.668165	-0.339947	0.00879721	0.00337558
3062	-0.6568	-0.329818	0.0105275	0.00416629
3062.5	-0.643718	-0.32247	0.0121673	0.00732626
3063	-0.630113	-0.31526	0.0102999	0.00883605
3063.5	-0.615519	-0.309347	0.00579369	0.00880665
3064	-0.604785	-0.303771	0.00124231	0.00773987
3064.5	-0.596049	-0.300711	0.000171204	0.0024221
3065	-0.58464	-0.293633	0.00284877	0.000747458
3065.5	-0.570685	-0.290284	0.00634366	0.00092577
3066	-0.55905	-0.283049	0.00890976	0.00148051
3066.5	-0.546277	-0.278059	0.0087617	0.0056446
3067	-0.533685	-0.275486	0.00690073	0.00969294
3067.5	-0.521515	-0.272179	0.00402049	0.010132
3068	-0.515192	-0.267712	0.00152029	0.00914294
3068.5	-0.510682	-0.270297	0.0022983	0.0073915
3069	-0.504347	-0.268793	0.00161069	0.00309721
3069.5	-0.498453	-0.268102	0.00158058	0.00355102
3070	-0.495483	-0.264878	0.0010107	0.00201207
3070.5	-0.491765	-0.260189	-0.000219576	0.00229712
3071	-0.488739	-0.259209	0.00220231	0.00278488
3071.5	-0.487152	-0.257505	0.00370444	0.00372628
3072	-0.486092	-0.256229	0.00456125	0.00341317
3072.5	-0.484959	-0.256992	0.00519796	0.00461042
3073	-0.484494	-0.261392	0.0073577	0.00435533
3073.5	-0.486417	-0.264929	0.00991255	0.0027637
3074	-0.485948	-0.267682	0.0101785	0.00168842
3074.5	-0.488583	-0.26938	0.0101248	0.0042418
3075	-0.486678	-0.269352	0.00836726	0.00578193
3075.5	-0.484765	-0.270664	0.00643183	0.00525208
3076	-0.483343	-0.268477	0.00696639	0.00211183
3076.5	-0.484944	-0.265065	0.00468426	0.00432284
3077	-0.487872	-0.2635	0.00242028	0.00518766
3077.5	-0.485814	-0.259949	0.00138378	0.00450364
3078	-0.481999	-0.254059	-0.000313129	0.00216943
3078.5	-0.473954	-0.248458	0.000294079	0.000201999
3079	-0.467131	-0.245957	0.00235193	-0.00142278
3079.5	-0.460794	-0.23997	0.00518188	-0.00115118
3080	-0.452471	-0.232004	0.00726698	-0.00100981
3080.5	-0.445583	-0.224762	0.00886962	-0.00041963
3081	-0.435909	-0.217141	0.010789	0.00225511
3081.5	-0.423826	-0.210327	0.0122349	0.00384906
3082	-0.411615	-0.203513	0.0117115	0.00469997
3082.5	-0.399504	-0.198666	0.0110495	0.00462931
3083	-0.38923	-0.191188	0.00976332	0.00456836
3083.5	-0.37681	-0.184785	0.00810622	0.00492244
3084	-0.363532	-0.180275	0.00639488	0.00440803
3084.5	-0.352008	-0.175373	0.00497613	0.00448236
3085	-0.339627	-0.171496	0.00466422	0.00516954
3085.5	-0.32988	-0.16701	0.00500076	0.00267212
3086	-0.320716	-0.16028	0.00521672	0.00465259
3086.5	-0.313301	-0.155149	0.00766441	0.00513728
3087	-0.304182	-0.150567	0.00833888	0.0026159
3087.5	-0.295355	-0.145869	0.00761106	0.00331784
3088	-0.285568	-0.141407	0.00829468	0.00420802
3088.5	-0.274204	-0.136927	0.00865265	0.00408496
3089	-0.263174	-0.129305	0.00773198	0.0026543
3089.5	-0.255196	-0.12547	0.00650375	-4.05114e-05
3090	-0.247579	-0.120585	0.00695537	-0.00525888
3090.5	-0.241857	-0.118735	0.00746132	-0.00615376
3091	-0.236818	-0.11721	0.00480679	-0.00440918
3091.5	-0.231035	-0.115793	0.00445636	-0.00334973
3092	-0.225156	-0.1127	0.00384362	-0.000509707
3092.5	-0.218701	-0.111652	0.00306505	0.000434047
3093	-0.212118	-0.111116	0.00264542	0.000924283
3093.5	-0.206769	-0.107727	0.00222585	0.00100443
3094	-0.20319	-0.106998	0.000455249	-0.00061869
3094.5	-0.19813	-0.103723	-0.00122482	-0.00278218
3095	-0.196252	-0.101546	-0.00323055	-0.00313615
3095.5	-0.192612	-0.0994059	-0.00463306	-0.00211969
3096	-0.1898	-0.099702	-0.00564347	-0.000186374
3096.5	-0.187282	-0.101747	-0.0043347	-0.00142802
3097	-0.181957	-0.100348	-0.00337872	-0.000715392
3097.5	-0.176455	-0.0974899	-0.00406025	0.00187914
3098	-0.174399	-0.0947097	-0.00713024	0.00231684
3098.5	-0.174667	-0.0927799	-0.00635203	-0.00154953
3099	-0.172446	-0.0945716	-0.0061317	-0.000682276
3099.5	-0.170008	-0.0912304	-0.0060621	0.000585529
3100	-0.166548	-0.088824	-0.00101339	0.00274123
3100.5	-0.166933	-0.0894695	-0.000518462	0.00373411
3101	-0.1671	-0.0933961	-0.00146503	0.00169677
3101.5	-0.165414	-0.0946327	-0.000125581	0.000976787
3102	-0.163518	-0.092974	0.000646951	0.00123638
3102.5	-0.161896	-0.0872319	0.000801298	0.00400998
3103	-0.160455	-0.0854948	0.000979822	0.00437584
3103.5	-0.15747	-0.0848613	-0.000871225	0.00351613
3104	-0.155992	-0.0850481	-0.00282174	0.00134401
3104.5	-0.155588	-0.0852469	-0.00360812	-5.6015e-05
3105	-0.155136	-0.0828642	-0.00314289	-0.00201089
3105.5	-0.153236	-0.0814103	-0.00113052	-0.00294759
3106	-0.15064	-0.0765244	-0.000442023	-0.0037057
3106.5	-0.147699	-0.0744431	0.000533022	-0.00211869
3107	-0.144826	-0.0745391	0.00224397	-0.0030118
3107.5	-0.141756	-0.0745748	0.00421734	-0.00435361
3108	-0.138838	-0.0700868	0.00448382	-0.00459039
3108.5	-0.13652	-0.0662984	0.00410196	-0.00365457
3109	-0.134973	-0.0649889	0.00354826	-0.00507825
3109.5	-0.13087	-0.0661523	0.00291317	-0.00376114
3110	-0.127727	-0.0669659	0.000426447	-6.02986e-05
3110.5	-0.128054	-0.0689977	0.00187537	-0.000697308
3111	-0.127521	-0.0723806	0.00378575	-0.00243925
3111.5	-0.129843	-0.0708296	0.00196265	-0.00323056
3112	-0.129567	-0.0664981	1.29317e-05	-0.00380951
3112.5	-0.127919	-0.0665273	-0.000838992	-0.00315315
3113	-0.126421	-0.0680462	-0.0016969	-0.000392922
3113.5	-0.126084	-0.0685639	-0.00135447	0.000799149
3114	-0.126629	-0.0652575	-0.000861209	-0.000406879
3114.5	-0.127993	-0.0624397	-0.00135104	-0.00355261
3115	-0.12873	-0.0612261	-0.00103561	-0.00565603
3115.5	-0.126503	-0.0596929	-0.000635691	-0.00415011
3116	-0.123099	-0.058986	-0.000501111	-0.00133168
3116.5	-0.122022	-0.0603779	-0.00118376	-0.00435657
3117	-0.120567	-0.0592246	-0.00184826	-0.00484333
3117.5	-0.120637	-0.0592111	0.000261801	-0.00405617
3118	-0.117859	-0.0596198	0.000429749	-0.00139194
3118.5	-0.117104	-0.0619525	0.00123709	-4.49478e-05
3119	-0.116276	-0.0639294	0.00160719	0.00234917
3119.5	-0.115706	-0.0631799	0.000641353	0.00366731
3120	-0.113162	-0.0643424	-0.00028222	7.33917e-05
3120.5	-0.112036	-0.063068	0.000703247	-0.000712179
3121	-0.112612	-0.0655453	0.0037214	-0.00273296
3121.5	-0.1132	-0.0633963	0.00260194	-0.00438216
3122	-0.11277	-0.0597575	0.00133778	-0.00594444
3122.5	-0.111146	-0.0555577	0.00197361	-0.00850551
3123	-0.110274	-0.0538006	0.00292915	-0.00953691
3123.5	-0.107898	-0.0518867	0.00310065	-0.0109446
3124	-0.10487	-0.0495324	0.00249713	-0.0101761
3124.5	-0.101996	-0.0491384	0.00149256	-0.00725551
3125	-0.100383	-0.0528638	0.00236989	-0.00496695
3125.5	-0.100955	-0.0569149	0.00330757	-0.00499446
3126	-0.102499	-0.0598743	0.00277964	-0.00460694
3126.5	-0.104156	-0.0586356	0.00264984	-0.00481289
3127	-0.101076	-0.0558348	0.00667583	-0.00273644
3127.5	-0.098096	-0.0555671	0.00865717	-0.00147541
3128	-0.0969861	-0.0524103	0.0107863	0.00191361
3128.5	-0.0963186	-0.0496395	0.0145441	0.00335327
3129	-0.0976294	-0.0456804	0.0182807	0.00248651
3129.5	-0.100255	-0.047789	0.0183532	-0.00168067
3130	-0.101911	-0.049608	0.0186188	-0.00524465
3130.5	-0.100166	-0.0525851	0.0181939	-0.00494355
3131	-0.102003	-0.0544403	0.0181489	-0.00640362
3131.5	-0.101911	-0.0519285	0.0183966	-0.00717845
3132	-0.103277	-0.0471368	0.0215846	-0.0099123
3132.5	-0.102971	-0.0444682	0.0243897	-0.0116617
3133	-0.101463	-0.0442362	0.0250054	-0.00905393
3133.5	-0.101853	-0.0407412	0.0252201	-0.00635921
3134	-0.101454	-0.039146	0.0276363	-0.00621701
3134.5	-0.101192	-0.0369778	0.0280742	-0.00286114
3135	-0.10212	-0.0356902	0.0278668	-0.000697063
3135.5	-0.104351	-0.0359165	0.029119	-0.000911787
3136	-0.104994	-0.0370354	0.0322049	-0.00516037
3136.5	-0.105431	-0.0365136	0.0349109	-0.00727615
3137	-0.109596	-0.0384105	0.0369715	-0.00528559
3137.5	-0.114417	-0.0400118	0.0409411	-0.00548082
3138	-0.118944	-0.0407988	0.0446394	-0.00373626
3138.5	-0.121894	-0.0415073	0.0460307	-0.00415336
3139	-0.128234	-0.0444716	0.0475094	-0.00676108
3139.5	-0.133525	-0.0479305	0.0499865	-0.00900203
3140	-0.139797	-0.0510817	0.0528526	-0.00741168
3140.5	-0.149084	-0.0529662	0.0564214	-0.00590332
3141	-0.156277	-0.0539942	0.0601652	-0.00534066
3141.5	-0.166039	-0.0565241	0.0630043	-0.00366332
3142	-0.177525	-0.061376	0.0652312	-0.00477975
3142.5	-0.189294	-0.0644184	0.0702267	-0.00544739
3143	-0.199671	-0.0717071	0.0772579	-0.00430069
3143.5	-0.211294	-0.0781874	0.0838276	-0.00292233
3144	-0.220497	-0.0785758	0.0883437	-0.00288534
3144.5	-0.227786	-0.0769074	0.0913701	-0.00441652
3145	-0.239787	-0.0763669	0.0948277	-0.00578359
3145.5	-0.250815	-0.075181	0.0961804	-0.0082749
3146	-0.257509	-0.0741036	0.0974547	-0.00907732
3146.5	-0.261572	-0.0703722	0.0999776	-0.0093441
3147	-0.260618	-0.0681186	0.104711	-0.00883396
3147.5	-0.25945	-0.0650326	0.108899	-0.0101719
3148	-0.254522	-0.0575072	0.113216	-0.0108583
3148.5	-0.249257	-0.0478166	0.115112	-0.00901625
3149	-0.244229	-0.0357796	0.117267	-0.0107448
3149.5	-0.237263	-0.0228197	0.117914	-0.0116435
3150	-0.229568	-0.0102699	0.121357	-0.00929463
3150.5	-0.219518	0.000229134	0.123866	-0.00710017
3151	-0.209113	0.00776674	0.130906	-0.00676338
3151.5	-0.197969	0.0171681	0.137573	-0.0054229
3152	-0.186427	0.0267686	0.143019	-0.00546722
3152.5	-0.174032	0.0343003	0.149345	-0.00818951
3153	-0.164005	0.0434244	0.154794	-0.0099467
3153.5	-0.160372	0.0508174	0.159594	-0.0106616
3154	-0.152798	0.0566905	0.164419	-0.00997713
3154.5	-0.14643	0.0611342	0.168586	-0.00927813
3155	-0.140075	0.0682077	0.174699	-0.010046
3155.5	-0.13429	0.0768917	0.182771	-0.00836737
3156	-0.127391	0.086794	0.189602	-0.00541485
3156.5	-0.121945	0.0924381	0.196824	-0.00419938
3157	-0.118391	0.0958566	0.206193	-0.00530482
3157.5	-0.119093	0.103413	0.213681	-0.00572985
3158	-0.122078	0.111186	0.22179	-0.00575916
3158.5	-0.123796	0.116396	0.232939	-0.00367015
3159	-0.123616	0.123078	0.242541	-0.00389239
3159.5	-0.12449	0.129482	0.25198	-0.0063342
3160	-0.129896	0.132684	0.262225	-0.00975067
3160.5	-0.137445	0.137212	0.271302	-0.0112949
3161	-0.144153	0.140263	0.281535	-0.013476
3161.5	-0.15146	0.143899	0.290841	-0.0127137
3162	-0.16309	0.146799	0.300048	-0.00899827
3162.5	-0.175336	0.147281	0.308511	-0.00903685
3163	-0.186189	0.147346	0.316352	-0.0101225
3163.5	-0.197333	0.147478	0.322103	-0.00866996
3164	-0.207788	0.151211	0.326672	-0.00682657
3164.5	-0.219	0.153623	0.330424	-0.00363688
3165	-0.227031	0.156408	0.335765	-0.00207327
3165.5	-0.232018	0.157867	0.338905	-0.00205852
3166	-0.234821	0.158506	0.34263	-0.00213058
3166.5	-0.235156	0.164428	0.343456	2.5385e-06
3167	-0.235237	0.167311	0.345899	0.0016387
3167.5	-0.231856	0.174494	0.34637	0.000688566
3168	-0.228334	0.18263	0.346386	0.00114262
3168.5	-0.226131	0.191538	0.346308	-0.00196432
3169	-0.221013	0.200078	0.347186	-0.00401448
3169.5	-0.212561	0.206513	0.347434	-0.00481004
3170	-0.203627	0.213642	0.347688	-0.00756462
3170.5	-0.196036	0.218159	0.349842	-0.0101068
3171	-0.185457	0.22597	0.351058	-0.00690696
3171.5	-0.174086	0.236434	0.351996	-0.0026648
3172	-0.16345	0.24343	0.35456	-0.0028956
3172.5	-0.154118	0.24729	0.357176	-0.00458841
3173	-0.142835	0.251693	0.36208	-0.00310617
3173.5	-0.133197	0.2565	0.364946	-0.00040792
3174	-0.125565	0.259992	0.371959	0.00167274
3174.5	-0.119168	0.267417	0.37819	0.00333363
3175	-0.111962	0.271621	0.381512	0.00277978
3175.5	-0.107181	0.276048	0.38309	0.00353361
3176	-0.10499	0.279902	0.385193	0.00486651
3176.5	-0.103554	0.285379	0.385176	0.00908978
3177	-0.100494	0.288763	0.388851	0.0107026
3177.5	-0.0989502	0.293117	0.393822	0.00938176
3178	-0.0972974	0.2962	0.398528	0.00722133
3178.5	-0.100241	0.295199	0.402495	0.00594397
3179	-0.1055	0.29845	0.405949	0.00416482
3179.5	-0.112613	0.296978	0.410797	0.00609633
3180	-0.118202	0.295724	0.415065	0.00932104
3180.5	-0.124044	0.294928	0.417965	0.00594968
3181	-0.13238	0.289506	0.420291	0.00418033
3181.5	-0.142062	0.28485	0.421982	0.00316859
3182	-0.148612	0.278976	0.423482	-0.000622459
3182.5	-0.15831	0.272221	0.424744	-0.00262813
3183	-0.169987	0.269175	0.42414	-0.000812153
3183.5	-0.180485	0.267583	0.423414	0.000863925
3184	-0.186987	0.263289	0.420976	0.00347131
3184.5	-0.195885	0.260292	0.418514	0.00339108
3185	-0.20348	0.258658	0.41632	0.00256296
3185.5	-0.206037	0.257211	0.414579	0.00272889
3186	-0.205614	0.257417	0.413266	0.00549084
3186.5	-0.205878	0.256247	0.41401	0.00573404
3187	-0.202858	0.260247	0.415345	0.00543686
3187.5	-0.197746	0.265664	0.415606	0.00478746
3188	-0.195027	0.269791	0.420149	0.0044421
3188.5	-0.191998	0.277415	0.424461	0.00601722
3189	-0.187301	0.285426	0.427642	0.00540654
3189.5	-0.177774	0.297695	0.430086	0.00349791
3190	-0.168271	0.308854	0.434582	0.00230827
3190.5	-0.157434	0.316485	0.438242	0.00202582
3191	-0.146809	0.323248	0.443109	0.00131396
3191.5	-0.139819	0.330257	0.446317	3.75798e-05
3192	-0.126324	0.342291	0.45128	0.000493502
3192.5	-0.112659	0.355453	0.455559	0.00285061
3193	-0.103341	0.362565	0.460091	0.00507747
3193.5	-0.0948875	0.370088	0.464888	0.00624281
3194	-0.0868563	0.380421	0.467143	0.00560355
3194.5	-0.0805098	0.387087	0.470089	0.00357464
3195	-0.0750358	0.392263	0.471578	0.00140102
3195.5	-0.0727947	0.397392	0.472694	-0.000323822
3196	-0.0673488	0.401977	0.475259	-0.00172534
3196.5	-0.0620075	0.40699	0.477919	-0.000332992
3197	-0.0575145	0.410007	0.479263	0.00106904
3197.5	-0.053118	0.413519	0.480686	0.00179557
3198	-0.0510778	0.416621	0.484368	0.00162946
3198.5	-0.0475417	0.418944	0.487082	-0.00107952
3199	-0.0437483	0.419814	0.486898	-0.00220096
3199.5	-0.0414587	0.42104	0.484388	0.00144016
3200	-0.0371465	0.423641	0.48352	0.00145755
3200.5	-0.0353313	0.422859	0.482753	0.00125301
3201	-0.0349355	0.42052	0.481393	0.00308959
3201.5	-0.0366025	0.424014	0.48025	0.00307814
3202	-0.0376341	0.427007	0.477985	0.00107871
3202.5	-0.0379981	0.424488	0.47765	-0.00121502
3203	-0.0384466	0.422553	0.479037	-0.0011347
3203.5	-0.0370414	0.42352	0.483178	-3.62134e-05
3204	-0.0353346	0.426495	0.487014	0.00359074
3204.5	-0.0349948	0.428572	0.490817	0.00271577
3205	-0.0368184	0.432542	0.492192	0.00202418
3205.5	-0.03598	0.436911	0.495317	0.00251965
3206	-0.0358372	0.43859	0.498972	-0.00146751
3206.5	-0.0365669	0.444557	0.505154	-0.00132423
3207	-0.0392147	0.448256	0.512154	0.000503107
3207.5	-0.0383399	0.4502	0.517311	0.00266342
3208	-0.0360779	0.453905	0.52461	0.0027682
3208.5	-0.0368437	0.460108	0.531215	0.00296952
3209	-0.0373642	0.46923	0.534092	4.41122e-05
3209.5	-0.036811	0.474117	0.536825	-0.003137
3210	-0.0371063	0.474349	0.540121	-0.00699362
3210.5	-0.0364606	0.4716	0.543397	-0.00409968
3211	-0.0357706	0.472736	0.544902	-0.00399953
3211.5	-0.0335767	0.478432	0.54673	-0.00473411
3212	-0.0289018	0.480859	0.547017	-0.00651574
3212.5	-0.0273553	0.482707	0.547277	-0.00645409
3213	-0.0276503	0.484048	0.546596	-0.00622835
3213.5	-0.0297307	0.485607	0.547284	-0.0072089
3214	-0.0317748	0.488371	0.549302	-0.00574783
3214.5	-0.0330871	0.491408	0.548389	-0.0059032
3215	-0.0355012	0.493298	0.545974	-0.00532026
3215.5	-0.0387756	0.495158	0.546219	-0.00538389
3216	-0.0384754	0.497012	0.545436	-0.00667791
3216.5	-0.0409376	0.501948	0.546311	-0.00852199
3217	-0.0405569	0.50724	0.549307	-0.00761082
3217.5	-0.0387768	0.508274	0.553044	-0.00871657
3218	-0.0382754	0.507812	0.56021	-0.00890549
3218.5	-0.0378342	0.510794	0.565257	-0.00778674
3219	-0.037389	0.516256	0.569157	-0.00715049
3219.5	-0.0372414	0.519286	0.573546	-0.0110644
3220	-0.0386096	0.521683	0.57763	-0.0131013
3220.5	-0.0400945	0.525576	0.58315	-0.0147135
3221	-0.041141	0.531188	0.591544	-0.0181255
3221.5	-0.0445478	0.536999	0.599103	-0.0188547
3222	-0.0461532	0.54117	0.606248	-0.0178563
3222.5	-0.0478068	0.546233	0.610987	-0.0162452
3223	-0.0464606	0.551103	0.61562	-0.0178621
3223.5	-0.0482509	0.552656	0.621421	-0.0168154
3224	-0.0495103	0.554595	0.628141	-0.0184901
3224.5	-0.0493262	0.556811	0.633296	-0.0174579
3225	-0.0478754	0.564559	0.635593	-0.0179649
3225.5	-0.0470277	0.569345	0.6362	-0.0204116
3226	-0.0477522	0.571465	0.637676	-0.0243541
3226.5	-0.0475599	0.570804	0.637656	-0.023534
3227	-0.0468449	0.570204	0.636294	-0.0236597
3227.5	-0.0444369	0.571184	0.637116	-0.0230567
3228	-0.0411081	0.569329	0.6376	-0.025923
3228.5	-0.0391746	0.567686	0.636872	-0.0264153
3229	-0.0409002	0.56758	0.634681	-0.0278292
3229.5	-0.0416808	0.570527	0.635487	-0.0297932
3230	-0.0454249	0.57281	0.638143	-0.0284373
3230.5	-0.0486905	0.571962	0.640285	-0.0277956
3231	-0.0543446	0.57281	0.643077	-0.0277377
3231.5	-0.054924	0.57838	0.645147	-0.0263238
3232	-0.0520936	0.583745	0.646298	-0.0298028
3232.5	-0.0500312	0.592929	0.650012	-0.0328715
3233	-0.0500758	0.599072	0.65457	-0.0319015
3233.5	-0.0500721	0.605179	0.662817	-0.0320992
3234	-0.0500683	0.612559	0.671233	-0.0309265
3234.5	-0.0486411	0.619999	0.679564	-0.0284654
3235	-0.0483478	0.628127	0.687555	-0.026149
3235.5	-0.0478133	0.6388	0.69832	-0.0259606
3236	-0.0487463	0.646234	0.707981	-0.0280497
3236.5	-0.0515813	0.655569	0.720043	-0.0281072
3237	-0.0531014	0.665301	0.731185	-0.0308139
3237.5	-0.0534111	0.67393	0.739637	-0.0310741
3238	-0.0505563	0.682009	0.74799	-0.0312522
3238.5	-0.049338	0.689202	0.758285	-0.0347984
3239	-0.0477899	0.693983	0.766028	-0.0360284
3239.5	-0.0484011	0.699632	0.770484	-0.0394201
3240	-0.049917	0.702724	0.775134	-0.0405342
3240.5	-0.0533147	0.708391	0.77972	-0.0403744
3241	-0.0530774	0.713642	0.781914	-0.0385403
3241.5	-0.0545128	0.713555	0.783289	-0.0368075
3242	-0.0565353	0.713643	0.783532	-0.0349202
3242.5	-0.0574399	0.711517	0.781803	-0.0348858
3243	-0.0608013	0.711129	0.782191	-0.0352615
3243.5	-0.0606603	0.711374	0.781744	-0.0383056
3244	-0.0608491	0.7111	0.781128	-0.0378465
3244.5	-0.0642225	0.708402	0.782382	-0.0392741
3245	-0.0680623	0.706524	0.784616	-0.0422216
3245.5	-0.0690914	0.70362	0.788056	-0.042631
3246	-0.0750181	0.705108	0.790459	-0.0430548
3246.5	-0.0791192	0.708423	0.794816	-0.0455921
3247	-0.0839722	0.709995	0.798754	-0.0474876
3247.5	-0.0903854	0.711471	0.805526	-0.045822
3248	-0.096127	0.718091	0.813493	-0.0445086
3248.5	-0.0994198	0.72213	0.824211	-0.0446766
3249	-0.105491	0.725409	0.83589	-0.0473344
3249.5	-0.11219	0.729852	0.84706	-0.0502093
3250	-0.122479	0.734319	0.857645	-0.0510672
3250.5	-0.131425	0.736127	0.872169	-0.0505644
3251	-0.141715	0.739599	0.886369	-0.0504958
3251.5	-0.15426	0.740224	0.8981	-0.0501425
3252	-0.166905	0.743292	0.908742	-0.0502959
3252.5	-0.18097	0.745866	0.92041	-0.0478677
3253	-0.194922	0.751105	0.932232	-0.0439243
3253.5	-0.209434	0.754994	0.944062	-0.041887
3254	-0.222835	0.758321	0.953064	-0.0440041
3254.5	-0.233229	0.765002	0.959167	-0.0463432
3255	-0.240607	0.773903	0.967023	-0.0464722
3255.5	-0.244366	0.785584	0.972882	-0.0457472
3256	-0.243287	0.794822	0.976944	-0.0461368
3256.5	-0.241445	0.804357	0.979345	-0.0462996
3257	-0.236916	0.81415	0.978017	-0.0487544
3257.5	-0.230365	0.826857	0.978264	-0.0504082
3258	-0.218896	0.837513	0.979688	-0.0536784
3258.5	-0.205159	0.849309	0.984519	-0.0525527
3259	-0.191097	0.860459	0.988756	-0.0520158
3259.5	-0.178711	0.868739	0.992281	-0.0513195
3260	-0.167994	0.877229	0.997142	-0.0534654
3260.5	-0.158531	0.884315	1.00342	-0.0509258
3261	-0.149821	0.895031	1.00995	-0.0475853
3261.5	-0.141512	0.908178	1.01698	-0.0463293
3262	-0.133075	0.919576	1.02683	-0.0472301
3262.5	-0.123142	0.930878	1.03747	-0.0444396
3263	-0.117708	0.942819	1.04835	-0.0456058
3263.5	-0.114913	0.953445	1.06075	-0.0467526
3264	-0.108361	0.966097	1.07682	-0.0451829
3264.5	-0.10345	0.980276	1.09609	-0.0453116
3265	-0.100104	0.995462	1.11196	-0.0459131
3265.5	-0.097159	1.00984	1.12933	-0.0445604
3266	-0.094713	1.0307	1.14856	-0.0420931
3266.5	-0.0955521	1.0469	1.16619	-0.04351
3267	-0.094051	1.05943	1.18338	-0.0407917
3267.5	-0.0966553	1.07185	1.20273	-0.0420735
3268	-0.0998507	1.08706	1.2244	-0.0432733
3268.5	-0.103428	1.10154	1.24291	-0.0444055
3269	-0.108586	1.11398	1.26023	-0.0415279
3269.5	-0.115255	1.12242	1.27679	-0.0422451
3270	-0.12334	1.13253	1.29289	-0.0428947
3270.5	-0.134453	1.14135	1.30653	-0.0422511
3271	-0.14707	1.15067	1.3191	-0.0404784
3271.5	-0.161853	1.15451	1.32986	-0.0405586
3272	-0.176726	1.15891	1.3415	-0.0396206
3272.5	-0.191522	1.164	1.35545	-0.0397876
3273	-0.209651	1.16915	1.36981	-0.0391391
3273.5	-0.221419	1.17372	1.38258	-0.0372554
3274	-0.229822	1.18111	1.39606	-0.0366068
3274.5	-0.235791	1.18837	1.40905	-0.037705
3275	-0.240012	1.20118	1.42177	-0.0382869
3275.5	-0.24348	1.22088	1.43811	-0.0378314
3276	-0.244496	1.24265	1.45523	-0.0387558
3276.5	-0.239774	1.26558	1.47294	-0.0394727
3277	-0.231022	1.2942	1.49468	-0.0411547
3277.5	-0.220843	1.32379	1.51634	-0.0405736
3278	-0.209168	1.34993	1.53888	-0.0397706
3278.5	-0.194478	1.37921	1.55935	-0.0393969
3279	-0.17807	1.41135	1.5816	-0.03953
3279.5	-0.167139	1.43871	1.60301	-0.0391852
3280	-0.15846	1.46396	1.62331	-0.0357041
3280.5	-0.148651	1.48502	1.64098	-0.0316584
3281	-0.140543	1.50397	1.65507	-0.0301749
3281.5	-0.130613	1.52052	1.66451	-0.0320594
3282	-0.119698	1.53265	1.6693	-0.0359512
3282.5	-0.111939	1.54162	1.67047	-0.039124
3283	-0.105773	1.54789	1.66725	-0.0413462
3283.5	-0.102201	1.54803	1.66083	-0.042005
3284	-0.101306	1.54731	1.65007	-0.0428616
3284.5	-0.0978018	1.54396	1.63442	-0.0435494
3285	-0.095922	1.5339	1.61266	-0.0433396
3285.5	-0.0946655	1.51708	1.58702	-0.0462614
3286	-0.0970037	1.49857	1.5601	-0.049299
3286.5	-0.0988755	1.47624	1.53056	-0.0473232
3287	-0.0988414	1.45212	1.49802	-0.0466453
3287.5	-0.101421	1.42373	1.46029	-0.0487371
3288	-0.105138	1.39293	1.41898	-0.0501823
3288.5	-0.111349	1.35817	1.37682	-0.0511884
3289	-0.117157	1.31714	1.33104	-0.0499073
3289.5	-0.126194	1.26861	1.28565	-0.0496492
3290	-0.135312	1.21756	1.23578	-0.0512294
3290.5	-0.144683	1.16142	1.18046	-0.0554539
3291	-0.157001	1.105	1.12763	-0.0560981
3291.5	-0.169617	1.04851	1.07987	-0.0576252
3292	-0.182735	0.995861	1.03599	-0.0564888
3292.5	-0.196811	0.943893	0.993608	-0.054701
3293	-0.211309	0.897304	0.953716	-0.0572945
3293.5	-0.224057	0.857066	0.924672	-0.0607661
3294	-0.232982	0.822939	0.902438	-0.0605127
3294.5	-0.237374	0.795706	0.884865	-0.0599987
3295	-0.239226	0.782128	0.87565	-0.0603966
3295.5	-0.237273	0.780287	0.873802	-0.0596655
3296	-0.231078	0.780136	0.876201	-0.0590018
3296.5	-0.220782	0.78385	0.882025	-0.0583479
3297	-0.208415	0.790719	0.887886	-0.0568977
3297.5	-0.194874	0.802347	0.892718	-0.0569289
3298	-0.182877	0.810797	0.896826	-0.0572495
3298.5	-0.173896	0.814668	0.897409	-0.0570877
3299	-0.161902	0.820247	0.891825	-0.0608391
3299.5	-0.149198	0.819589	0.880312	-0.0625398
3300	-0.137409	0.81393	0.86131	-0.0647326
3300.5	-0.125774	0.801245	0.834091	-0.0648023
3301	-0.116861	0.783813	0.800472	-0.0616101
3301.5	-0.110316	0.762219	0.762619	-0.0604928
3302	-0.10275	0.737212	0.721614	-0.0602296
3302.5	-0.0964106	0.70531	0.678948	-0.0618144
3303	-0.091414	0.670055	0.637256	-0.0649915
3303.5	-0.0883595	0.634456	0.596486	-0.0669092
3304	-0.0857594	0.596716	0.558139	-0.0670995
3304.5	-0.0820615	0.564669	0.52518	-0.0660931
3305	-0.0792201	0.536827	0.500108	-0.0649323
3305.5	-0.0776293	0.515203	0.480262	-0.0647654
3306	-0.0746793	0.495684	0.468236	-0.0633682
3306.5	-0.0709773	0.48151	0.461805	-0.0621977
3307	-0.0654538	0.472612	0.461348	-0.0611719
3307.5	-0.0625802	0.46769	0.461647	-0.0633791
3308	-0.0631888	0.46214	0.463307	-0.0683608
3308.5	-0.0639943	0.455173	0.465965	-0.0704521
3309	-0.0617118	0.452712	0.467706	-0.0726689
3309.5	-0.0602093	0.454406	0.469707	-0.0745093
3310	-0.0608379	0.455684	0.464126	-0.0742121
3310.5	-0.0593997	0.451926	0.455553	-0.0739149
3311	-0.058826	0.441774	0.441483	-0.0750798
3311.5	-0.0575687	0.431689	0.420536	-0.071458
3312	-0.0549242	0.413304	0.392843	-0.0688398
3312.5	-0.0551426	0.388809	0.358959	-0.0685667
3313	-0.0546574	0.360152	0.318835	-0.071652
3313.5	-0.0540836	0.326978	0.270065	-0.0740086
3314	-0.0530193	0.287742	0.21292	-0.0748164
3314.5	-0.0510945	0.243916	0.153915	-0.0763382
3315	-0.0511922	0.195609	0.09221	-0.0789458
3315.5	-0.0521907	0.144129	0.0270823	-0.0795508
3316	-0.0494254	0.0921545	-0.0384856	-0.0787614
3316.5	-0.0523178	0.0343112	-0.106337	-0.0781457
3317	-0.0534891	-0.0254139	-0.1754	-0.0803189
3317.5	-0.0532651	-0.0877507	-0.241728	-0.0797948
3318	-0.0514287	-0.14481	-0.30824	-0.0807135
3318.5	-0.0523506	-0.202858	-0.367652	-0.0838711
3319	-0.0524885	-0.259501	-0.419921	-0.0827149
3319.5	-0.0505757	-0.309859	-0.463721	-0.0841112
3320	-0.0510231	-0.353848	-0.500907	-0.0840262
3320.5	-0.0520818	-0.394043	-0.530584	-0.0814465
3321	-0.051331	-0.427338	-0.555291	-0.0790164
3321.5	-0.0514165	-0.452894	-0.572787	-0.0823477
3322	-0.0481887	-0.470102	-0.584629	-0.0851192
3322.5	-0.0454475	-0.481412	-0.591878	-0.08791
3323	-0.0454526	-0.492836	-0.598734	-0.0856633
3323.5	-0.0435598	-0.500931	-0.607036	-0.083817
3324	-0.0395438	-0.513079	-0.621582	-0.081247
3324.5	-0.033461	-0.528672	-0.642257	-0.0787445
3325	-0.0258221	-0.551272	-0.672525	-0.0715373
3325.5	-0.0216171	-0.579054	-0.71214	-0.06613
3326	-0.0194186	-0.614707	-0.762831	-0.0666529
3326.5	-0.0158128	-0.655415	-0.822086	-0.0699793
3327	-0.0125085	-0.702492	-0.886674	-0.0698943
3327.5	-0.0101411	-0.757379	-0.957468	-0.070504
3328	-0.0075204	-0.815856	-1.02633	-0.0714129
3328.5	-0.00760584	-0.878796	-1.09113	-0.0761048
3329	-0.00927556	-0.93989	-1.15026	-0.0818583
3329.5	-0.013953	-0.993921	-1.19974	-0.0921041
3330	-0.0204037	-1.04085	-1.23649	-0.102084
3330.5	-0.0301879	-1.07744	-1.256	-0.112514
3331	-0.0404988	-1.10618	-1.26304	-0.12205
3331.5	-0.0496155	-1.1207	-1.25859	-0.130342
3332	-0.0572564	-1.12685	-1.24426	-0.132645
3332.5	-0.0621228	-1.12384	-1.22284	-0.135667
3333	-0.0655255	-1.109	-1.19953	-0.138468
3333.5	-0.0703035	-1.0869	-1.17567	-0.13748
3334	-0.0735293	-1.06688	-1.15534	-0.131885
3334.5	-0.0731844	-1.04983	-1.13872	-0.124123
3335	-0.0701252	-1.0337	-1.13018	-0.119753
3335.5	-0.0671305	-1.02488	-1.12996	-0.116951
3336	-0.064578	-1.02462	-1.13823	-0.115385
3336.5	-0.060212	-1.02742	-1.15086	-0.115275
3337	-0.0574143	-1.03654	-1.16862	-0.115378
3337.5	-0.0546205	-1.04847	-1.18927	-0.113928
3338	-0.0537367	-1.06002	-1.21167	-0.115198
3338.5	-0.0536612	-1.07344	-1.23804	-0.114452
3339	-0.0531031	-1.08996	-1.2664	-0.113643
3339.5	-0.0540409	-1.10751	-1.29619	-0.115821
3340	-0.0546208	-1.13304	-1.32376	-0.117049
3340.5	-0.052969	-1.15821	-1.35128	-0.115583
3341	-0.051104	-1.183	-1.37713	-0.114982
3341.5	-0.0475503	-1.21164	-1.40196	-0.113338
3342	-0.0408319	-1.2379	-1.42529	-0.109837
3342.5	-0.0372902	-1.26173	-1.45024	-0.107059
3343	-0.0370297	-1.28248	-1.46932	-0.106028
3343.5	-0.0376618	-1.30275	-1.48315	-0.105982
3344	-0.0372364	-1.3222	-1.49579	-0.104314
3344.5	-0.0359303	-1.34112	-1.50339	-0.104412
3345	-0.0342141	-1.35762	-1.51053	-0.105553
3345.5	-0.0324256	-1.37046	-1.5161	-0.10498
3346	-0.0312321	-1.37689	-1.51802	-0.105884
3346.5	-0.0318843	-1.3823	-1.52051	-0.104762
3347	-0.0316157	-1.39091	-1.52321	-0.101077
3347.5	-0.0304102	-1.39697	-1.53005	-0.102111
3348	-0.0319349	-1.40307	-1.53754	-0.103064
3348.5	-0.0345051	-1.41281	-1.54707	-0.103157
3349	-0.0357484	-1.42465	-1.56405	-0.104471
3349.5	-0.0339759	-1.44005	-1.58439	-0.104584
3350	-0.0329794	-1.45764	-1.6093	-0.104846
3350.5	-0.0310984	-1.47896	-1.63907	-0.102098
3351	-0.0289438	-1.50175	-1.67254	-0.0996579
3351.5	-0.0290733	-1.52932	-1.70895	-0.0979805
3352	-0.0303205	-1.55657	-1.74461	-0.101302
3352.5	-0.030655	-1.5911	-1.78124	-0.101864
3353	-0.0317656	-1.62655	-1.81815	-0.103535
3353.5	-0.0328721	-1.65949	-1.8523	-0.105993
3354	-0.0325391	-1.69458	-1.88322	-0.10693
3354.5	-0.0322866	-1.73419	-1.91585	-0.105277
3355	-0.0322431	-1.77134	-1.95081	-0.105853
3355.5	-0.0351108	-1.80604	-1.98331	-0.106641
3356	-0.038646	-1.84231	-2.01514	-0.108076
3356.5	-0.044232	-1.87657	-2.04762	-0.107354
3357	-0.0490017	-1.91414	-2.08263	-0.106044
3357.5	-0.0545877	-1.94975	-2.12074	-0.105997
3358	-0.0592689	-1.98461	-2.16193	-0.109497
3358.5	-0.063741	-2.02788	-2.20787	-0.110792
3359	-0.0697331	-2.07866	-2.25699	-0.111759
3359.5	-0.0804499	-2.13324	-2.3132	-0.111925
3360	-0.0909617	-2.18825	-2.37033	-0.110947
3360.5	-0.0986225	-2.24727	-2.42662	-0.113053
3361	-0.105423	-2.30687	-2.48044	-0.114855
3361.5	-0.115794	-2.36215	-2.53336	-0.117819
3362	-0.125111	-2.4104	-2.5804	-0.120711
3362.5	-0.13432	-2.45349	-2.62328	-0.120665
3363	-0.141426	-2.4958	-2.65996	-0.122828
3363.5	-0.145038	-2.53246	-2.69266	-0.122512
3364	-0.147885	-2.56229	-2.7221	-0.1229
3364.5	-0.148787	-2.58313	-2.74545	-0.121941
3365	-0.147525	-2.59961	-2.76449	-0.120635
3365.5	-0.143106	-2.61177	-2.77965	-0.119359
3366	-0.138447	-2.61775	-2.78969	-0.117889
3366.5	-0.131182	-2.61948	-2.79683	-0.121317
3367	-0.124037	-2.61632	-2.80091	-0.123186
3367.5	-0.118706	-2.60798	-2.80091	-0.124785
3368	-0.111215	-2.59627	-2.79784	-0.124348
3368.5	-0.105237	-2.58271	-2.78939	-0.122367
3369	-0.10001	-2.56637	-2.77419	-0.123054
3369.5	-0.0936092	-2.54635	-2.75058	-0.126535
3370	-0.0845264	-2.52293	-2.72214	-0.127994
3370.5	-0.0760146	-2.49562	-2.69008	-0.128908
3371	-0.0695736	-2.46477	-2.65488	-0.128166
3371.5	-0.0631528	-2.42892	-2.61988	-0.124853
3372	-0.0561609	-2.39197	-2.58289	-0.120247
3372.5	-0.0514812	-2.35777	-2.54246	-0.119077
3373	-0.0482812	-2.32323	-2.5032	-0.119339
3373.5	-0.0477712	-2.28859	-2.46359	-0.118453
3374	-0.045858	-2.25173	-2.4232	-0.115859
3374.5	-0.0435908	-2.2149	-2.38413	-0.114438
3375	-0.0433946	-2.17572	-2.34567	-0.11183
3375.5	-0.0452651	-2.13483	-2.30345	-0.112266
3376	-0.047204	-2.09173	-2.25719	-0.110931
3376.5	-0.0507111	-2.04839	-2.20846	-0.108608
3377	-0.0529436	-2.00167	-2.15346	-0.106062
3377.5	-0.0576168	-1.95226	-2.08674	-0.104423
3378	-0.0617673	-1.89377	-2.01409	-0.103653
3378.5	-0.0689215	-1.83016	-1.93016	-0.099607
3379	-0.0738521	-1.75628	-1.8352	-0.0957248
3379.5	-0.0779181	-1.68001	-1.73478	-0.0916206
3380	-0.0849477	-1.5959	-1.628	-0.0863535
3380.5	-0.0941888	-1.51207	-1.51575	-0.0829538
3381	-0.103297	-1.42357	-1.40299	-0.0776578
3381.5	-0.112812	-1.33264	-1.29052	-0.0766659
3382	-0.121349	-1.23867	-1.18043	-0.0768852
3382.5	-0.131222	-1.14459	-1.07264	-0.0729065
3383	-0.139594	-1.05808	-0.968476	-0.0714563
3383.5	-0.141051	-0.967634	-0.871701	-0.0715839
3384	-0.140577	-0.878229	-0.780669	-0.0729999
3384.5	-0.139939	-0.79067	-0.694731	-0.0716172
3385	-0.139746	-0.707592	-0.615379	-0.0664613
3385.5	-0.137391	-0.628996	-0.541633	-0.0606201
3386	-0.131827	-0.557252	-0.476371	-0.0554641
3386.5	-0.127195	-0.491931	-0.417954	-0.0531213
3387	-0.120236	-0.430603	-0.365413	-0.0518159
3387.5	-0.11057	-0.374167	-0.319843	-0.0499556
3388	-0.100735	-0.324263	-0.276084	-0.0464692
3388.5	-0.0935305	-0.278177	-0.236504	-0.0452314
3389	-0.0855053	-0.24112	-0.204132	-0.0426329
3389.5	-0.0758718	-0.207368	-0.174227	-0.0414482
3390	-0.0692701	-0.172694	-0.146357	-0.0401139
3390.5	-0.0633198	-0.143261	-0.12464	-0.0393346
3391	-0.0572369	-0.120729	-0.10444	-0.0376384
3391.5	-0.0506553	-0.0985457	-0.08686	-0.0343065
3392	-0.0442065	-0.0841616	-0.0756438	-0.033643
3392.5	-0.041276	-0.0722686	-0.0684264	-0.0330326
3393	-0.0389045	-0.0618353	-0.0605818	-0.0323209
3393.5	-0.0369955	-0.0521137	-0.0522668	-0.0328396
3394	-0.036345	-0.047718	-0.0464488	-0.0350134
3394.5	-0.0338247	-0.0443537	-0.0411466	-0.0366612
3395	-0.0340227	-0.0429617	-0.0393216	-0.0364224
3395.5	-0.0354109	-0.0436506	-0.0375026	-0.0365069
3396	-0.0383512	-0.0449005	-0.0358163	-0.0389606
3396.5	-0.0410262	-0.0469466	-0.0323748	-0.0387411
3397	-0.0424466	-0.0486609	-0.0302362	-0.0388932
3397.5	-0.0491506	-0.0500556	-0.033327	-0.0414579
3398	-0.0583558	-0.0501113	-0.035311	-0.0398488
3398.5	-0.0659244	-0.0529838	-0.0358655	-0.0375883
3399	-0.0763198	-0.0580879	-0.0323095	-0.038112
[truncated: 1,601 more rows]

## Sheet: Fig3a
Time (ms)	Abs at 388 nm
-10	0.02531
-9.9	-0.0019
-9.8	-0.01127
-9.7	0.00923
-9.6	0.02182
-9.5	0.0086
-9.4	-0.00684
-9.3	-0.00684
-9.2	-0.00747
-9.1	0.0086
-9	0.03087
-8.9	-0.0019
-8.8	-0.02177
-8.7	-0.00127
-8.6	-0.02228
-8.5	0.00366
-8.4	0.01974
-8.3	-0.0019
-8.2	-0.0019
-8.1	-0.00684
-8	-0.00684
-7.9	0.02531
-7.8	-0.00127
-7.7	0.00303
-7.6	-0.00127
-7.5	0.00366
-7.4	-0.01177
-7.3	-0.0019
-7.2	-0.0019
-7.1	0.02531
-7	0.01974
-6.9	-0.01177
-6.8	-0.01734
-6.7	0.00923
-6.6	-0.00127
-6.5	-0.0014
-6.4	0.00303
-6.3	0.0086
-6.2	-0.0019
-6.1	-0.01671
-6	-0.01241
-5.9	-0.0019
-5.8	-0.00127
-5.7	0.02531
-5.6	-0.000636902
-5.5	-0.00127
-5.4	-0.00684
-5.3	0.00303
-5.2	0.00366
-5.1	0.00366
-5	0.01417
-4.9	0.0191
-4.8	0.01353
-4.7	-0.0019
-4.6	-0.00127
-4.5	0.0086
-4.4	0.03024
-4.3	0.0086
-4.2	-0.00254
-4.1	0.00366
-4	-0.00747
-3.9	0.0086
-3.8	0.01974
-3.7	0.00923
-3.6	0.01417
-3.5	0.0086
-3.4	0.0086
-3.3	0.01353
-3.2	0.0043
-3.1	0.0148
-3	-0.01734
-2.9	-0.00127
-2.8	-0.00684
-2.7	-0.01177
-2.6	0.01353
-2.5	-0.00621
-2.4	-0.00747
-2.3	-0.00621
-2.2	0.01417
-2.1	-0.00621
-2	-0.01241
-1.9	-0.00684
-1.8	-0.00254
-1.7	0.01417
-1.6	0.01417
-1.5	0.01417
-1.4	-0.0019
-1.3	0.0086
-1.2	-0.00621
-1.1	0.04138
-1	0.0191
-0.9	0.00366
-0.8	-0.01621
-0.7	0.01417
-0.6	0.00987
-0.5	0.03024
-0.4	0.00797
-0.3	-0.01671
-0.2	-0.07313
-0.1	0.00512
0	0.0422
0.1	0.03726
0.2	0.0589
0.3	0.04777
0.4	0.04138
0.5	0.04138
0.6	0.07168
0.7	0.0589
0.8	0.07807
0.9	0.07725
1	0.08446
1.1	0.08364
1.2	0.07086
1.3	0.10502
1.4	0.11112
1.5	0.10363
1.6	0.09003
1.7	0.13057
1.8	0.09642
1.9	0.10281
2	0.09306
2.1	0.11669
2.2	0.09003
2.3	0.09642
2.4	0.13278
2.5	0.15944
2.6	0.13807
2.7	0.12947
2.8	0.1178
2.9	0.13696
3	0.14185
3.1	0.15306
3.2	0.13807
3.3	0.14556
3.4	0.17443
3.5	0.15195
3.6	0.15195
3.7	0.16694
3.8	0.16694
3.9	0.18942
4	0.19099
4.1	0.18349
4.2	0.19691
4.3	0.17443
4.4	0.19848
4.5	0.14713
4.6	0.20598
4.7	0.176
4.8	0.20755
4.9	0.20755
5	0.19099
5.1	0.176
5.2	0.19848
5.3	0.17443
5.4	0.21504
5.5	0.18193
5.6	0.26275
5.7	0.21661
5.8	0.23557
5.9	0.20005
6	0.23473
6.1	0.23316
6.2	0.26275
6.3	0.24379
6.4	0.26035
6.5	0.24223
6.6	0.23473
6.7	0.27182
6.8	0.26275
6.9	0.25129
7	0.28569
7.1	0.28754
7.2	0.28328
7.3	0.28088
7.4	0.28088
7.5	0.25129
7.6	0.25129
7.7	0.30141
7.8	0.27848
7.9	0.28994
8	0.28088
8.1	0.27579
8.2	0.23473
8.3	0.27182
8.4	0.25129
8.5	0.27339
8.6	0.27182
8.7	0.28994
8.8	0.25526
8.9	0.26275
9	0.26035
9.1	0.29475
9.2	0.27182
9.3	0.27182
9.4	0.30141
9.5	0.28994
9.6	0.28088
9.7	0.29235
9.8	0.32194
9.9	0.27662
10	0.34487
10.1	0.299
10.2	0.33581
10.3	0.299
10.4	0.26941
10.5	0.30141
10.6	0.31047
10.7	0.299
10.8	0.33581
10.9	0.36049
11	0.31528
11.1	0.32609
11.2	0.34903
11.3	0.31047
11.4	0.34487
11.5	0.29235
11.6	0.31943
11.7	0.33581
11.8	0.34903
11.9	0.33581
12	0.34487
12.1	0.36049
12.2	0.3334
12.3	0.33581
12.4	0.3678
12.5	0.34903
12.6	0.34903
12.7	0.34487
12.8	0.35318
12.9	0.33581
13	0.3629
13.1	0.3678
13.2	0.37436
13.3	0.38342
13.4	0.37612
13.5	0.42614
13.6	0.34487
13.7	0.3678
13.8	0.37927
13.9	0.37927
14	0.36049
14.1	0.36049
14.2	0.37927
14.3	0.3334
14.4	0.39073
14.5	0.38342
14.6	0.42198
14.7	0.39489
14.8	0.39073
14.9	0.41051
15	0.42198
15.1	0.40636
15.2	0.40636
15.3	0.39905
15.4	0.4376
15.5	0.39489
15.6	0.44176
15.7	0.46885
15.8	0.44907
15.9	0.4376
16	0.39073
16.1	0.42198
16.2	0.4022
16.3	0.42198
16.4	0.42614
16.5	0.4376
16.6	0.38758
16.7	0.41467
16.8	0.48447
16.9	0.42198
17	0.37927
17.1	0.4376
17.2	0.41051
17.3	0.45323
17.4	0.43345
17.5	0.39489
17.6	0.42614
17.7	0.4376
17.8	0.43345
17.9	0.42198
18	0.45323
18.1	0.42614
18.2	0.43345
18.3	0.39489
18.4	0.43345
18.5	0.42198
18.6	0.42198
18.7	0.44907
18.8	0.39905
18.9	0.4376
19	0.49594
19.1	0.43345
19.2	0.41051
19.3	0.44176
19.4	0.46885
19.5	0.44907
19.6	0.41051
19.7	0.45323
19.8	0.44907
19.9	0.44832
20	0.4376
20.1	0.44907
20.2	0.43345
20.3	0.46469
20.4	0.4376
20.5	0.44907
20.6	0.48032
20.7	0.46885
20.8	0.48032
20.9	0.45323
21	0.46469
21.1	0.49594
21.2	0.49594
21.3	0.46885
21.4	0.45323
21.5	0.45323
21.6	0.39073
21.7	0.43345
21.8	0.44907
21.9	0.45493
22	0.44907
22.1	0.43345
22.2	0.48032
22.3	0.4376
22.4	0.47371
22.5	0.48032
22.6	0.48032
22.7	0.48447
22.8	0.49594
22.9	0.48032
23	0.51156
23.1	0.51156
23.2	0.46469
23.3	0.44907
23.4	0.48032
23.5	0.49594
23.6	0.57646
23.7	0.52058
23.8	0.52719
23.9	0.49594
24	0.49594
24.1	0.49594
24.2	0.4664
24.3	0.49594
24.4	0.5362
24.5	0.5362
24.6	0.49594
24.7	0.48447
24.8	0.45323
24.9	0.49594
25	0.46469
25.1	0.51156
25.2	0.43345
25.3	0.5362
25.4	0.49594
25.5	0.45323
25.6	0.4376
25.7	0.46469
25.8	0.48447
25.9	0.46469
26	0.49594
26.1	0.49594
26.2	0.48032
26.3	0.42198
26.4	0.51156
26.5	0.46469
26.6	0.41051
26.7	0.45323
26.8	0.45738
26.9	0.48933
27	0.52058
27.1	0.48447
27.2	0.51156
27.3	0.49594
27.4	0.45323
27.5	0.46469
27.6	0.48032
27.7	0.49349
27.8	0.52058
27.9	0.52719
28	0.52058
28.1	0.48032
28.2	0.49594
28.3	0.54522
28.4	0.48447
28.5	0.49594
28.6	0.48032
28.7	0.50911
28.8	0.46885
28.9	0.51156
29	0.48032
29.1	0.54281
29.2	0.56745
29.3	0.49594
29.4	0.46469
29.5	0.45323
29.6	0.49594
29.7	0.44907
29.8	0.51156
29.9	0.48933
30	0.50495
30.1	0.48447
30.2	0.51156
30.3	0.48032
30.4	0.46885
30.5	0.48032
30.6	0.4376
30.7	0.48032
30.8	0.44907
30.9	0.4376
31	0.50495
31.1	0.49594
31.2	0.49349
31.3	0.51156
31.4	0.4376
31.5	0.4376
31.6	0.46469
31.7	0.46469
31.8	0.49594
31.9	0.44907
32	0.49594
32.1	0.4376
32.2	0.51156
32.3	0.5362
32.4	0.52719
32.5	0.46469
32.6	0.48447
32.7	0.51156
32.8	0.52058
32.9	0.56084
33	0.51156
33.1	0.49594
33.2	0.46885
33.3	0.50495
33.4	0.48032
33.5	0.50495
33.6	0.52058
33.7	0.48032
33.8	0.45323
33.9	0.45323
34	0.44907
34.1	0.49594
34.2	0.51156
34.3	0.5362
34.4	0.51156
34.5	0.52719
34.6	0.55183
34.7	0.49594
34.8	0.54281
34.9	0.45323
35	0.49349
35.1	0.52719
35.2	0.52719
35.3	0.55183
35.4	0.48032
35.5	0.49594
35.6	0.58307
35.7	0.49594
35.8	0.49594
35.9	0.54281
36	0.54281
36.1	0.54522
36.2	0.46885
36.3	0.48032
36.4	0.46469
36.5	0.5362
36.6	0.52058
36.7	0.49594
36.8	0.49594
36.9	0.52719
37	0.49594
37.1	0.46885
37.2	0.52719
37.3	0.49594
37.4	0.51156
37.5	0.48032
37.6	0.52719
37.7	0.50496
37.8	0.48032
37.9	0.46885
38	0.56745
38.1	0.51156
38.2	0.49594
38.3	0.48447
38.4	0.52474
38.5	0.58307
38.6	0.51572
38.7	0.51156
38.8	0.51156
38.9	0.51156
39	0.58307
39.1	0.54281
39.2	0.49594
39.3	0.55843
39.4	0.5362
39.5	0.5001
39.6	0.46469
39.7	0.56084
39.8	0.5001
39.9	0.49594
40	0.48032
40.1	0.49594
40.2	0.48447
40.3	0.5362
40.4	0.51156
40.5	0.46885
40.6	0.49594
40.7	0.48447
40.8	0.48447
40.9	0.51156
41	0.51156
41.1	0.55183
41.2	0.51156
41.3	0.54281
41.4	0.49594
41.5	0.48032
41.6	0.51156
41.7	0.48032
41.8	0.52474
41.9	0.49594
42	0.49594
42.1	0.46885
42.2	0.5001
42.3	0.54281
42.4	0.51156
42.5	0.48447
42.6	0.50495
42.7	0.52719
42.8	0.51156
42.9	0.56745
43	0.52719
43.1	0.55843
43.2	0.55183
43.3	0.51156
43.4	0.55183
43.5	0.52719
43.6	0.52719
43.7	0.58307
43.8	0.55843
43.9	0.52058
44	0.5362
44.1	0.51156
44.2	0.51156
44.3	0.52719
44.4	0.48032
44.5	0.51156
44.6	0.52058
44.7	0.50496
44.8	0.46469
44.9	0.56745
45	0.48447
45.1	0.52719
45.2	0.48032
45.3	0.52719
45.4	0.52058
45.5	0.46469
45.6	0.49594
45.7	0.54036
45.8	0.50495
45.9	0.58307
46	0.49594
46.1	0.55183
46.2	0.48032
46.3	0.48032
46.4	0.54281
46.5	0.52719
46.6	0.55183
46.7	0.55183
46.8	0.51156
46.9	0.46469
47	0.46469
47.1	0.51156
47.2	0.52719
47.3	0.54281
47.4	0.51156
47.5	0.49594
47.6	0.55183
47.7	0.51572
47.8	0.54281
47.9	0.55183
48	0.5362
48.1	0.5362
48.2	0.5001
48.3	0.51156
48.4	0.4376
48.5	0.48032
48.6	0.51156
48.7	0.57646
48.8	0.52719
48.9	0.49594
49	0.49594
49.1	0.49594
49.2	0.59209
49.3	0.51156
49.4	0.51156
49.5	0.4376
49.6	0.49594
49.7	0.49594
49.8	0.49594
49.9	0.44907
50	0.44907
50.1	0.48032
50.2	0.48032
50.3	0.51156
50.4	0.52719
50.5	0.51156
50.6	0.54281
50.7	0.51572
50.8	0.55183
50.9	0.52719
51	0.51156
51.1	0.55843
51.2	0.5362
51.3	0.51156
51.4	0.54281
51.5	0.5362
51.6	0.52719
51.7	0.52058
51.8	0.52719
51.9	0.55183
52	0.56084
52.1	0.49594
52.2	0.57646
52.3	0.51156
52.4	0.5001
52.5	0.52058
52.6	0.54036
52.7	0.48032
52.8	0.52719
52.9	0.52719
53	0.51156
53.1	0.52719
53.2	0.54281
53.3	0.52719
53.4	0.54522
53.5	0.51156
53.6	0.54036
53.7	0.51156
53.8	0.51156
53.9	0.49594
54	0.48447
54.1	0.48032
54.2	0.52719
54.3	0.51156
54.4	0.56745
54.5	0.55183
54.6	0.49594
54.7	0.5362
54.8	0.51156
54.9	0.48032
55	0.46885
55.1	0.58062
55.2	0.59209
55.3	0.49594
55.4	0.52719
55.5	0.51156
55.6	0.51156
55.7	0.56745
55.8	0.52719
55.9	0.52719
56	0.49594
56.1	0.5362
56.2	0.51156
56.3	0.54281
56.4	0.54281
56.5	0.54281
56.6	0.54281
56.7	0.57646
56.8	0.51156
56.9	0.51156
57	0.54036
57.1	0.49594
57.2	0.48032
57.3	0.51156
57.4	0.48032
57.5	0.54281
57.6	0.46469
57.7	0.55183
57.8	0.48032
57.9	0.52719
58	0.48032
58.1	0.52719
58.2	0.58307
58.3	0.55183
58.4	0.52719
58.5	0.54281
58.6	0.58307
58.7	0.50495
58.8	0.52719
58.9	0.52058
59	0.5001
59.1	0.44907
59.2	0.5362
59.3	0.51156
59.4	0.51156
59.5	0.51156
59.6	0.50495
59.7	0.49594
59.8	0.51156
59.9	0.54281
60	0.51156
60.1	0.51156
60.2	0.54036
60.3	0.54281
60.4	0.48032
60.5	0.52719
60.6	0.5362
60.7	0.60771
60.8	0.50495
60.9	0.55183
61	0.51156
61.1	0.46885
61.2	0.45323
61.3	0.51156
61.4	0.48447
61.5	0.51156
61.6	0.51156
61.7	0.52959
61.8	0.49594
61.9	0.55183
62	0.51156
62.1	0.42614
62.2	0.51572
62.3	0.51156
62.4	0.52719
62.5	0.51156
62.6	0.48447
62.7	0.49594
62.8	0.52719
62.9	0.52058
63	0.51156
63.1	0.52719
63.2	0.55183
63.3	0.51156
63.4	0.51156
63.5	0.50496
63.6	0.55183
63.7	0.5362
63.8	0.5001
63.9	0.48032
64	0.51572
64.1	0.52474
64.2	0.5362
64.3	0.52719
64.4	0.5362
64.5	0.47787
64.6	0.49594
64.7	0.49594
64.8	0.48032
64.9	0.54281
65	0.52719
65.1	0.52719
65.2	0.49594
65.3	0.5001
65.4	0.48032
65.5	0.51572
65.6	0.49594
65.7	0.46469
65.8	0.49594
65.9	0.49594
66	0.51572
66.1	0.44907
66.2	0.5362
66.3	0.48447
66.4	0.52058
66.5	0.50495
66.6	0.49594
66.7	0.48032
66.8	0.52719
66.9	0.50496
67	0.49594
67.1	0.55183
67.2	0.55183
67.3	0.51156
67.4	0.52058
67.5	0.52719
67.6	0.52719
67.7	0.58307
67.8	0.51156
67.9	0.46469
68	0.5362
68.1	0.50495
68.2	0.57646
68.3	0.56084
68.4	0.5362
68.5	0.54281
68.6	0.52058
68.7	0.55183
68.8	0.56745
68.9	0.49594
69	0.48032
69.1	0.5001
69.2	0.52719
69.3	0.52719
69.4	0.49594
69.5	0.55843
69.6	0.52719
69.7	0.52719
69.8	0.51156
69.9	0.52719
70	0.49594
70.1	0.48447
70.2	0.49594
70.3	0.48032
70.4	0.51156
70.5	0.51156
70.6	0.54281
70.7	0.51156
70.8	0.52719
70.9	0.48447
71	0.56745
71.1	0.49594
71.2	0.52719
71.3	0.55183
71.4	0.48032
71.5	0.52719
71.6	0.49594
71.7	0.46469
71.8	0.55843
71.9	0.54281
72	0.49594
72.1	0.48032
72.2	0.52719
72.3	0.55183
72.4	0.48032
72.5	0.55183
72.6	0.52474
72.7	0.48032
72.8	0.5001
72.9	0.51156
73	0.49594
73.1	0.5362
73.2	0.52058
73.3	0.52719
73.4	0.52719
73.5	0.52719
73.6	0.49594
73.7	0.48032
73.8	0.5362
73.9	0.43345
74	0.52719
74.1	0.5362
74.2	0.51156
74.3	0.54281
74.4	0.55843
74.5	0.52719
74.6	0.52058
74.7	0.51156
74.8	0.58303
74.9	0.5362
75	0.52058
75.1	0.56745
75.2	0.55183
75.3	0.51156
75.4	0.51156
75.5	0.51156
75.6	0.5362
75.7	0.6457
75.8	0.60771
75.9	0.52719
76	0.52719
76.1	0.52719
76.2	0.59209
76.3	0.56745
76.4	0.57646
76.5	0.5001
76.6	0.56745
76.7	0.51156
76.8	0.57646
76.9	0.52058
77	0.51156
77.1	0.52719
77.2	0.51156
77.3	0.48032
77.4	0.54281
77.5	0.46469
77.6	0.52719
77.7	0.48032
77.8	0.52959
77.9	0.51156
78	0.51156
78.1	0.51156
78.2	0.46469
78.3	0.5001
78.4	0.48933
78.5	0.54281
78.6	0.55183
78.7	0.48447
78.8	0.54281
78.9	0.56745
79	0.52719
79.1	0.48447
79.2	0.5362
79.3	0.5362
79.4	0.52719
79.5	0.49594
79.6	0.55183
79.7	0.5362
79.8	0.52058
79.9	0.51156
80	0.55353
80.1	0.51156
80.2	0.54281
80.3	0.52959
80.4	0.52719
80.5	0.49594
80.6	0.54281
80.7	0.49594
80.8	0.5362
80.9	0.55183
81	0.49594
81.1	0.48032
81.2	0.52719
81.3	0.48032
81.4	0.57646
81.5	0.51156
81.6	0.54281
81.7	0.5362
81.8	0.5362
81.9	0.51156
82	0.565
82.1	0.49594
82.2	0.50666
82.3	0.55183
82.4	0.51156
82.5	0.51156
82.6	0.55183
82.7	0.51156
82.8	0.48032
82.9	0.51156
83	0.56745
83.1	0.48032
83.2	0.52719
83.3	0.50495
83.4	0.51156
83.5	0.52719
83.6	0.51156
83.7	0.5362
83.8	0.51156
83.9	0.54281
84	0.56745
84.1	0.51156
84.2	0.52058
84.3	0.51156
84.4	0.48447
84.5	0.48032
84.6	0.59209
84.7	0.51572
84.8	0.55183
84.9	0.51572
85	0.51156
85.1	0.51156
85.2	0.51156
85.3	0.46885
85.4	0.48447
85.5	0.48447
85.6	0.54281
85.7	0.48032
85.8	0.54281
85.9	0.52719
86	0.52058
86.1	0.46885
86.2	0.56745
86.3	0.55183
86.4	0.52719
86.5	0.52058
86.6	0.61673
86.7	0.51156
86.8	0.54281
86.9	0.55183
87	0.55183
87.1	0.52719
87.2	0.56745
87.3	0.52719
87.4	0.48447
87.5	0.54281
87.6	0.55183
87.7	0.52719
87.8	0.51156
87.9	0.52719
88	0.54522
88.1	0.56745
88.2	0.48032
88.3	0.49594
88.4	0.54522
88.5	0.48447
88.6	0.49594
88.7	0.48447
88.8	0.48032
88.9	0.46469
89	0.48032
89.1	0.5362
89.2	0.49594
89.3	0.49594
89.4	0.52058
89.5	0.52719
89.6	0.49594
89.7	0.52719
89.8	0.52719
89.9	0.54281

## Sheet: Fig3b
Time (ms)	Abs at 388 nm	Fit
0.05	0.08222	0.18262
0.1	0.0816	0.17342
0.15	0.08158	0.16473
0.2	0.08197	0.15651
0.25	0.08223	0.14875
0.3	0.08214	0.14142
0.35	0.08171	0.13449
0.4	0.08061	0.12794
0.45	0.07936	0.12176
0.5	0.07868	0.11591
0.55	0.07884	0.11039
0.6	0.07845	0.10517
0.65	0.07764	0.10023
0.7	0.07652	0.09557
0.75	0.07548	0.09117
0.8	0.07422	0.08701
0.85	0.07298	0.08307
0.9	0.07159	0.07936
0.95	0.0701	0.07585
1	0.06841	0.07253
1.05	0.06684	0.06939
1.1	0.06502	0.06643
1.15	0.06304	0.06363
1.2	0.06115	0.06099
1.25	0.05911	0.05849
1.3	0.05749	0.05612
1.35	0.05552	0.05389
1.4	0.05361	0.05178
1.45	0.05188	0.04979
1.5	0.04992	0.04791
1.55	0.04802	0.04613
1.6	0.04626	0.04445
1.65	0.04466	0.04286
1.7	0.04291	0.04136
1.75	0.04138	0.03994
1.8	0.03988	0.0386
1.85	0.03831	0.03733
1.9	0.03699	0.03613
1.95	0.03568	0.035
2	0.03426	0.03393
2.05	0.03304	0.03292
2.1	0.03187	0.03197
2.15	0.03097	0.03107
2.2	0.02987	0.03022
2.25	0.02886	0.02941
2.3	0.02787	0.02865
2.35	0.02703	0.02793
2.4	0.0264	0.02725
2.45	0.02557	0.02661
2.5	0.02474	0.026
2.55	0.02414	0.02543
2.6	0.02357	0.02489
2.65	0.02305	0.02438
2.7	0.02255	0.02389
2.75	0.02229	0.02344
2.8	0.0219	0.023
2.85	0.02141	0.0226
2.9	0.0211	0.02221
2.95	0.02085	0.02185
3	0.02042	0.0215
3.05	0.02011	0.02118
3.1	0.01981	0.02087
3.15	0.01956	0.02058
3.2	0.01935	0.0203
3.25	0.01912	0.02005
3.3	0.01897	0.0198
3.35	0.01875	0.01957
3.4	0.01852	0.01935
3.45	0.01824	0.01914
3.5	0.01809	0.01895
3.55	0.018	0.01876
3.6	0.01787	0.01859
3.65	0.01776	0.01842
3.7	0.01771	0.01827
3.75	0.01776	0.01812
3.8	0.01781	0.01798
3.85	0.0179	0.01785
3.9	0.01796	0.01773
3.95	0.01807	0.01761
4	0.01812	0.0175
4.05	0.018	0.01739
4.1	0.01786	0.01729
4.15	0.01788	0.0172
4.2	0.01774	0.01711
4.25	0.01753	0.01703
4.3	0.01731	0.01695
4.35	0.01713	0.01688
4.4	0.01694	0.01681
4.45	0.01667	0.01674
4.5	0.01634	0.01668
4.55	0.01612	0.01662
4.6	0.01604	0.01656
4.65	0.01584	0.01651
4.7	0.01563	0.01646
4.75	0.01561	0.01641
4.8	0.01543	0.01636
4.85	0.01559	0.01632
4.9	0.01554	0.01628
4.95	0.01565	0.01624
5	0.01577	0.01621
5.05	0.01587	0.01617
5.1	0.01619	0.01614
5.15	0.01642	0.01611
5.2	0.01668	0.01608
5.25	0.01669	0.01606
5.3	0.01688	0.01603
5.35	0.01702	0.01601
5.4	0.01713	0.01599
5.45	0.0172	0.01596
5.5	0.01703	0.01594
5.55	0.01701	0.01592
5.6	0.01688	0.01591
5.65	0.0168	0.01589
5.7	0.01687	0.01587
5.75	0.01676	0.01586
5.8	0.01661	0.01584
5.85	0.01635	0.01583
5.9	0.01613	0.01582
5.95	0.01609	0.0158
6	0.01586	0.01579
6.05	0.01577	0.01578
6.1	0.01543	0.01577
6.15	0.01527	0.01576
6.2	0.01519	0.01575
6.25	0.01524	0.01574
6.3	0.01518	0.01574
6.35	0.01535	0.01573
6.4	0.01549	0.01572
6.45	0.01568	0.01571
6.5	0.01598	0.01571
6.55	0.01605	0.0157
6.6	0.01614	0.0157
6.65	0.0164	0.01569
6.7	0.0166	0.01569
6.75	0.01673	0.01568
6.8	0.01678	0.01568
6.85	0.01679	0.01567
6.9	0.01679	0.01567
6.95	0.01685	0.01566
7	0.01669	0.01566
7.05	0.01658	0.01566
7.1	0.01644	0.01565
7.15	0.01625	0.01565
7.2	0.01595	0.01565
7.25	0.01568	0.01564
7.3	0.01543	0.01564
7.35	0.01533	0.01564
7.4	0.01516	0.01564
7.45	0.01497	0.01563
7.5	0.01491	0.01563
7.55	0.01485	0.01563
7.6	0.01491	0.01563
7.65	0.01511	0.01563
7.7	0.01536	0.01562
7.75	0.01546	0.01562
7.8	0.01562	0.01562
7.85	0.0159	0.01562
7.9	0.01609	0.01562
7.95	0.01627	0.01562
8	0.01651	0.01562
8.05	0.01672	0.01562
8.1	0.01688	0.01561
8.15	0.01697	0.01561
8.2	0.0171	0.01561
8.25	0.01702	0.01561
8.3	0.017	0.01561
8.35	0.01687	0.01561
8.4	0.01678	0.01561
8.45	0.01666	0.01561
8.5	0.0165	0.01561
8.55	0.01621	0.01561
8.6	0.0159	0.01561
8.65	0.01587	0.01561
8.7	0.01568	0.01561
8.75	0.01556	0.0156
8.8	0.01548	0.0156
8.85	0.01539	0.0156
8.9	0.01535	0.0156
8.95	0.01544	0.0156
9	0.01541	0.0156
9.05	0.0155	0.0156
9.1	0.01555	0.0156
9.15	0.01586	0.0156
9.2	0.0161	0.0156
9.25	0.01618	0.0156
9.3	0.01624	0.0156
9.35	0.01622	0.0156
9.4	0.01621	0.0156
9.45	0.01643	0.0156
9.5	0.01651	0.0156
9.55	0.01654	0.0156
9.6	0.01645	0.0156
9.65	0.01641	0.0156
9.7	0.01626	0.0156
9.75	0.01609	0.0156
9.8	0.01596	0.0156
9.85	0.01599	0.0156
9.9	0.01571	0.0156
9.95	0.01561	0.0156
10	0.01549	0.0156
10.05	0.01533	0.0156
10.1	0.01521	0.0156
10.15	0.01518	0.0156
10.2	0.01507	0.0156
10.25	0.01491	0.0156
10.3	0.01502	0.0156
10.35	0.01502	0.0156
10.4	0.0151	0.0156
10.45	0.01516	0.0156
10.5	0.01519	0.0156
10.55	0.0153	0.0156
10.6	0.01544	0.0156
10.65	0.01559	0.0156
10.7	0.01561	0.0156
10.75	0.01565	0.0156
10.8	0.01568	0.0156
10.85	0.01583	0.0156
10.9	0.01591	0.0156
10.95	0.01581	0.0156
11	0.01575	0.0156
11.05	0.01567	0.0156
11.1	0.01563	0.0156
11.15	0.01553	0.0156
11.2	0.01544	0.0156
11.25	0.01533	0.0156
11.3	0.0153	0.0156
11.35	0.01527	0.0156
11.4	0.01514	0.0156
11.45	0.01507	0.0156
11.5	0.01506	0.0156
11.55	0.015	0.0156
11.6	0.01501	0.0156
11.65	0.01515	0.0156
11.7	0.01516	0.0156
11.75	0.01523	0.0156
11.8	0.01534	0.0156
11.85	0.0155	0.0156
11.9	0.01551	0.0156
11.95	0.0156	0.0156
12	0.01561	0.0156
12.05	0.01566	0.0156
12.1	0.01583	0.0156
12.15	0.016	0.0156
12.2	0.01599	0.0156
12.25	0.0159	0.0156
12.3	0.01588	0.0156
12.35	0.0159	0.0156
12.4	0.0158	0.0156
12.45	0.01588	0.0156
12.5	0.01589	0.0156
12.55	0.01577	0.0156
12.6	0.0158	0.0156
12.65	0.01582	0.0156
12.7	0.01567	0.0156
12.75	0.01548	0.0156
12.8	0.0155	0.0156
12.85	0.01561	0.0156
12.9	0.01563	0.0156
12.95	0.01561	0.0156
13	0.0155	0.0156
13.05	0.01559	0.0156
13.1	0.0157	0.0156
13.15	0.01569	0.0156
13.2	0.01573	0.0156
13.25	0.01588	0.0156
13.3	0.01598	0.0156
13.35	0.01603	0.0156
13.4	0.01599	0.0156
13.45	0.01588	0.0156
13.5	0.01597	0.0156
13.55	0.01611	0.0156
13.6	0.0162	0.0156
13.65	0.01609	0.0156
13.7	0.01605	0.0156
13.75	0.01597	0.0156
13.8	0.01595	0.0156
13.85	0.01598	0.0156
13.9	0.01591	0.0156
13.95	0.01586	0.0156
14	0.01577	0.0156
14.05	0.01587	0.0156
14.1	0.01584	0.0156
14.15	0.01576	0.0156
14.2	0.01569	0.0156
14.25	0.01557	0.0156
14.3	0.01561	0.0156
14.35	0.01571	0.0156
14.4	0.01563	0.0156
14.45	0.01554	0.0156
14.5	0.01547	0.0156
14.55	0.01563	0.0156
14.6	0.0156	0.0156
14.65	0.0155	0.0156
14.7	0.01561	0.0156
14.75	0.01563	0.0156
14.8	0.0156	0.0156
14.85	0.01555	0.0156
14.9	0.01563	0.0156
14.95	0.01565	0.0156
15	0.01554	0.0156
15.05	0.01562	0.0156
15.1	0.01558	0.0156
15.15	0.01542	0.0156
15.2	0.01542	0.0156
15.25	0.01535	0.0156
15.3	0.01523	0.0156
15.35	0.01537	0.0156
15.4	0.01539	0.0156
15.45	0.0153	0.0156
15.5	0.01528	0.0156
15.55	0.01514	0.0156
15.6	0.01516	0.0156
15.65	0.01509	0.0156
15.7	0.01518	0.0156
15.75	0.01514	0.0156
15.8	0.0152	0.0156
15.85	0.01515	0.0156
15.9	0.01505	0.0156
15.95	0.0151	0.0156
16	0.0152	0.0156
16.05	0.01518	0.0156
16.1	0.01517	0.0156
16.15	0.01514	0.0156
16.2	0.01532	0.0156
16.25	0.01524	0.0156
16.3	0.01532	0.0156
16.35	0.01543	0.0156
16.4	0.0155	0.0156
16.45	0.01557	0.0156
16.5	0.01561	0.0156
16.55	0.0156	0.0156
16.6	0.01563	0.0156
16.65	0.01564	0.0156
16.7	0.01546	0.0156
16.75	0.01549	0.0156
16.8	0.01539	0.0156
16.85	0.01527	0.0156
16.9	0.01532	0.0156
16.95	0.01527	0.0156
17	0.01514	0.0156
17.05	0.01507	0.0156
17.1	0.01496	0.0156
17.15	0.01511	0.0156
17.2	0.0151	0.0156
17.25	0.01518	0.0156
17.3	0.01514	0.0156
17.35	0.01517	0.0156
17.4	0.01515	0.0156
17.45	0.01516	0.0156
17.5	0.01534	0.0156
17.55	0.01545	0.0156
17.6	0.01554	0.0156
17.65	0.01542	0.0156
17.7	0.01562	0.0156
17.75	0.01562	0.0156
17.8	0.01556	0.0156
17.85	0.01561	0.0156
17.9	0.01577	0.0156
17.95	0.01579	0.0156
18	0.01568	0.0156
18.05	0.01558	0.0156
18.1	0.0155	0.0156
18.15	0.01549	0.0156
18.2	0.01534	0.0156
18.25	0.01528	0.0156
18.3	0.01528	0.0156
18.35	0.0151	0.0156
18.4	0.01506	0.0156
18.45	0.01492	0.0156
18.5	0.01486	0.0156
18.55	0.01488	0.0156
18.6	0.01484	0.0156
18.65	0.01484	0.0156
18.7	0.01483	0.0156
18.75	0.01479	0.0156
18.8	0.01492	0.0156
18.85	0.01495	0.0156
18.9	0.01505	0.0156
18.95	0.0151	0.0156
19	0.01507	0.0156
19.05	0.01511	0.0156
19.1	0.01521	0.0156
19.15	0.01528	0.0156
19.2	0.01521	0.0156
19.25	0.01521	0.0156
19.3	0.01516	0.0156
19.35	0.01501	0.0156
19.4	0.01504	0.0156
19.45	0.01498	0.0156
19.5	0.01495	0.0156
19.55	0.01482	0.0156
19.6	0.0147	0.0156
19.65	0.01465	0.0156
19.7	0.01461	0.0156
19.75	0.01454	0.0156
19.8	0.0145	0.0156
19.85	0.01442	0.0156
19.9	0.01442	0.0156
19.95	0.01452	0.0156
20	0.0145	0.0156
20.05	0.01464	0.0156
20.1	0.01465	0.0156
20.15	0.01464	0.0156
20.2	0.01474	0.0156
20.25	0.01478	0.0156
20.3	0.01473	0.0156
20.35	0.01487	0.0156
20.4	0.015	0.0156
20.45	0.01494	0.0156
20.5	0.01507	0.0156
20.55	0.01513	0.0156
20.6	0.01506	0.0156
20.65	0.015	0.0156
20.7	0.01495	0.0156
20.75	0.0149	0.0156
20.8	0.01493	0.0156
20.85	0.01495	0.0156
20.9	0.01498	0.0156
20.95	0.01487	0.0156
21	0.01486	0.0156
21.05	0.01501	0.0156
21.1	0.01497	0.0156
21.15	0.01481	0.0156
21.2	0.0149	0.0156
21.25	0.01493	0.0156
21.3	0.01503	0.0156
21.35	0.01492	0.0156
21.4	0.01505	0.0156
21.45	0.01521	0.0156
21.5	0.01522	0.0156
21.55	0.01547	0.0156
21.6	0.01555	0.0156
21.65	0.01559	0.0156
21.7	0.01562	0.0156
21.75	0.01575	0.0156
21.8	0.01589	0.0156
21.85	0.01593	0.0156
21.9	0.01589	0.0156
21.95	0.01584	0.0156
22	0.01593	0.0156
22.05	0.01588	0.0156
22.1	0.01581	0.0156
22.15	0.01587	0.0156
22.2	0.01578	0.0156
22.25	0.01568	0.0156
22.3	0.01576	0.0156
22.35	0.01571	0.0156
22.4	0.01571	0.0156
22.45	0.01558	0.0156
22.5	0.01569	0.0156
22.55	0.01581	0.0156
22.6	0.01584	0.0156
22.65	0.01588	0.0156
22.7	0.01582	0.0156
22.75	0.0159	0.0156
22.8	0.01583	0.0156
22.85	0.01612	0.0156
22.9	0.01606	0.0156
22.95	0.0162	0.0156
23	0.01641	0.0156
23.05	0.01645	0.0156
23.1	0.0165	0.0156
23.15	0.01644	0.0156
23.2	0.01647	0.0156
23.25	0.01649	0.0156
23.3	0.01655	0.0156
23.35	0.01647	0.0156
23.4	0.01643	0.0156
23.45	0.01649	0.0156
23.5	0.01651	0.0156
23.55	0.01644	0.0156
23.6	0.0163	0.0156
23.65	0.01632	0.0156
23.7	0.01626	0.0156
23.75	0.01608	0.0156
23.8	0.01602	0.0156
23.85	0.01609	0.0156
23.9	0.01606	0.0156
23.95	0.01617	0.0156
24	0.01611	0.0156
24.05	0.01596	0.0156
24.1	0.01598	0.0156
24.15	0.0162	0.0156
24.2	0.01613	0.0156
24.25	0.01612	0.0156
24.3	0.01618	0.0156
24.35	0.01628	0.0156
24.4	0.01621	0.0156
24.45	0.01615	0.0156
24.5	0.01627	0.0156
24.55	0.01624	0.0156
24.6	0.01614	0.0156
24.65	0.0161	0.0156
24.7	0.01606	0.0156
24.75	0.01597	0.0156
24.8	0.01589	0.0156
24.85	0.01585	0.0156
24.9	0.01584	0.0156
24.95	0.01579	0.0156
25	0.01576	0.0156
25.05	0.01573	0.0156
25.1	0.0156	0.0156
25.15	0.01571	0.0156
25.2	0.01563	0.0156
25.25	0.01558	0.0156
25.3	0.01546	0.0156
25.35	0.01548	0.0156
25.4	0.01558	0.0156
25.45	0.01559	0.0156
25.5	0.0156	0.0156
25.55	0.01579	0.0156
25.6	0.01567	0.0156
25.65	0.01566	0.0156
25.7	0.01572	0.0156
25.75	0.01575	0.0156
25.8	0.01566	0.0156
25.85	0.01565	0.0156
25.9	0.01566	0.0156
25.95	0.01552	0.0156
26	0.01542	0.0156
26.05	0.01546	0.0156
26.1	0.01536	0.0156
26.15	0.01529	0.0156
26.2	0.01527	0.0156
26.25	0.0151	0.0156
26.3	0.01508	0.0156
26.35	0.01511	0.0156
26.4	0.01487	0.0156
26.45	0.01493	0.0156
26.5	0.01489	0.0156
26.55	0.01477	0.0156
26.6	0.01483	0.0156
26.65	0.01471	0.0156
26.7	0.01497	0.0156
26.75	0.015	0.0156
26.8	0.01498	0.0156
26.85	0.01479	0.0156
26.9	0.01476	0.0156
26.95	0.01491	0.0156
27	0.01482	0.0156
27.05	0.01495	0.0156
27.1	0.01496	0.0156
27.15	0.01498	0.0156
27.2	0.01487	0.0156
27.25	0.01492	0.0156
27.3	0.01485	0.0156
27.35	0.01472	0.0156
27.4	0.01466	0.0156
27.45	0.01451	0.0156
27.5	0.01445	0.0156
27.55	0.01441	0.0156
27.6	0.0143	0.0156
27.65	0.01426	0.0156
27.7	0.01427	0.0156
27.75	0.01422	0.0156
27.8	0.0141	0.0156
27.85	0.01412	0.0156
27.9	0.01402	0.0156
27.95	0.01397	0.0156
28	0.01402	0.0156
28.05	0.01397	0.0156
28.1	0.01398	0.0156
28.15	0.01404	0.0156
28.2	0.01414	0.0156
28.25	0.01412	0.0156
28.3	0.01405	0.0156
28.35	0.01417	0.0156
28.4	0.01416	0.0156
28.45	0.01429	0.0156
28.5	0.01424	0.0156
28.55	0.01413	0.0156
28.6	0.01419	0.0156
28.65	0.0143	0.0156
28.7	0.01422	0.0156
28.75	0.01422	0.0156
28.8	0.01414	0.0156
28.85	0.01412	0.0156
28.9	0.01418	0.0156
28.95	0.01416	0.0156
29	0.01413	0.0156
29.05	0.01411	0.0156
29.1	0.01415	0.0156
29.15	0.01419	0.0156
29.2	0.01421	0.0156
29.25	0.0142	0.0156
29.3	0.01419	0.0156
29.35	0.01433	0.0156
29.4	0.01448	0.0156
29.45	0.01448	0.0156
29.5	0.01461	0.0156
29.55	0.01468	0.0156
29.6	0.01464	0.0156
29.65	0.01478	0.0156
29.7	0.01501	0.0156
29.75	0.01494	0.0156
29.8	0.015	0.0156
29.85	0.01497	0.0156
29.9	0.01504	0.0156
29.95	0.01518	0.0156
30	0.0152	0.0156
30.05	0.01515	0.0156
30.1	0.01516	0.0156
30.15	0.01519	0.0156
30.2	0.01514	0.0156
30.25	0.01506	0.0156
30.3	0.01509	0.0156
30.35	0.0151	0.0156
30.4	0.01507	0.0156
30.45	0.01511	0.0156
30.5	0.01522	0.0156
30.55	0.01534	0.0156
30.6	0.01528	0.0156
30.65	0.01537	0.0156
30.7	0.01541	0.0156
30.75	0.01537	0.0156
30.8	0.01542	0.0156
30.85	0.01556	0.0156
30.9	0.01564	0.0156
30.95	0.01586	0.0156
31	0.01583	0.0156
31.05	0.01574	0.0156
31.1	0.0157	0.0156
31.15	0.01575	0.0156
31.2	0.01589	0.0156
31.25	0.01592	0.0156
31.3	0.01576	0.0156
31.35	0.01577	0.0156
31.4	0.01574	0.0156
31.45	0.01568	0.0156
31.5	0.01563	0.0156
31.55	0.01567	0.0156
31.6	0.01576	0.0156
31.65	0.01569	0.0156
31.7	0.01567	0.0156
31.75	0.0156	0.0156
31.8	0.01559	0.0156
31.85	0.01566	0.0156
31.9	0.01564	0.0156
31.95	0.01579	0.0156
32	0.01575	0.0156
32.05	0.01581	0.0156
32.1	0.01578	0.0156
32.15	0.01568	0.0156
32.2	0.01585	0.0156
32.25	0.0159	0.0156
32.3	0.01592	0.0156
32.35	0.01607	0.0156
32.4	0.01612	0.0156
32.45	0.01602	0.0156
32.5	0.01613	0.0156
32.55	0.01608	0.0156
32.6	0.01605	0.0156
32.65	0.01597	0.0156
32.7	0.01601	0.0156
32.75	0.01602	0.0156
32.8	0.01596	0.0156
32.85	0.0159	0.0156
32.9	0.01569	0.0156
32.95	0.01566	0.0156
33	0.0157	0.0156
33.05	0.01576	0.0156
33.1	0.01582	0.0156
33.15	0.01578	0.0156
33.2	0.01581	0.0156
33.25	0.01573	0.0156
33.3	0.01577	0.0156
33.35	0.01567	0.0156
33.4	0.01572	0.0156
33.45	0.01573	0.0156
33.5	0.01575	0.0156
33.55	0.01577	0.0156
33.6	0.0157	0.0156
33.65	0.01579	0.0156
33.7	0.01577	0.0156
33.75	0.01577	0.0156
33.8	0.01579	0.0156
33.85	0.01564	0.0156
33.9	0.01568	0.0156
33.95	0.01566	0.0156
34	0.01566	0.0156
34.05	0.01567	0.0156
34.1	0.01553	0.0156
34.15	0.0155	0.0156
34.2	0.01549	0.0156
34.25	0.01539	0.0156
34.3	0.01536	0.0156
34.35	0.01544	0.0156
34.4	0.01533	0.0156
34.45	0.01521	0.0156
34.5	0.01519	0.0156
34.55	0.01525	0.0156
34.6	0.01509	0.0156
34.65	0.01499	0.0156
34.7	0.01504	0.0156
34.75	0.01518	0.0156
34.8	0.01514	0.0156
34.85	0.01504	0.0156
34.9	0.01505	0.0156
34.95	0.01518	0.0156
35	0.0151	0.0156
35.05	0.01518	0.0156
35.1	0.01506	0.0156
35.15	0.01499	0.0156
35.2	0.01499	0.0156
35.25	0.01496	0.0156
35.3	0.01498	0.0156
35.35	0.01491	0.0156
35.4	0.0149	0.0156
35.45	0.01492	0.0156
35.5	0.01491	0.0156
35.55	0.0149	0.0156
35.6	0.01491	0.0156
35.65	0.01484	0.0156
35.7	0.01479	0.0156
35.75	0.01466	0.0156
35.8	0.01466	0.0156
35.85	0.01472	0.0156
35.9	0.0146	0.0156
35.95	0.01465	0.0156
36	0.01454	0.0156
36.05	0.01455	0.0156
36.1	0.01451	0.0156
36.15	0.01458	0.0156
36.2	0.01461	0.0156
36.25	0.01468	0.0156
36.3	0.01475	0.0156
36.35	0.01466	0.0156
36.4	0.01459	0.0156
36.45	0.01453	0.0156
36.5	0.01463	0.0156
36.55	0.01462	0.0156
36.6	0.0147	0.0156
36.65	0.01475	0.0156
36.7	0.01487	0.0156
36.75	0.01489	0.0156
36.8	0.01478	0.0156
36.85	0.01483	0.0156
36.9	0.01487	0.0156
36.95	0.01487	0.0156
37	0.01475	0.0156
37.05	0.01467	0.0156
37.1	0.01477	0.0156
37.15	0.01472	0.0156
37.2	0.01483	0.0156
37.25	0.01483	0.0156
37.3	0.01481	0.0156
37.35	0.01495	0.0156
37.4	0.01487	0.0156
37.45	0.01487	0.0156
37.5	0.01491	0.0156
37.55	0.0149	0.0156
37.6	0.01502	0.0156
37.65	0.01498	0.0156
37.7	0.01508	0.0156
37.75	0.01503	0.0156
37.8	0.01517	0.0156
37.85	0.01511	0.0156
37.9	0.01508	0.0156
37.95	0.01518	0.0156
38	0.0153	0.0156
38.05	0.01529	0.0156
38.1	0.01526	0.0156
38.15	0.0153	0.0156
38.2	0.01522	0.0156
38.25	0.01519	0.0156
38.3	0.01523	0.0156
38.35	0.0152	0.0156
38.4	0.0152	0.0156
38.45	0.01525	0.0156
38.5	0.0154	0.0156
38.55	0.01532	0.0156
38.6	0.01534	0.0156
38.65	0.01532	0.0156
38.7	0.0151	0.0156
38.75	0.01511	0.0156
38.8	0.01523	0.0156
38.85	0.0153	0.0156
38.9	0.01533	0.0156
38.95	0.01529	0.0156
39	0.01541	0.0156
39.05	0.01539	0.0156
39.1	0.01544	0.0156
39.15	0.0154	0.0156
39.2	0.0154	0.0156
39.25	0.01547	0.0156
39.3	0.01549	0.0156
39.35	0.01543	0.0156
39.4	0.01539	0.0156
39.45	0.0154	0.0156
39.5	0.01541	0.0156
39.55	0.01551	0.0156
39.6	0.01557	0.0156
39.65	0.01553	0.0156
39.7	0.01548	0.0156
39.75	0.01542	0.0156
39.8	0.0155	0.0156
39.85	0.01558	0.0156
39.9	0.01553	0.0156
39.95	0.01557	0.0156
40	0.01558	0.0156
40.05	0.01558	0.0156
40.1	0.01545	0.0156
40.15	0.01558	0.0156
40.2	0.01573	0.0156
40.25	0.0157	0.0156
40.3	0.01573	0.0156
40.35	0.01582	0.0156
40.4	0.01584	0.0156
40.45	0.01593	0.0156
40.5	0.01597	0.0156
40.55	0.01602	0.0156
40.6	0.01603	0.0156
40.65	0.01604	0.0156
40.7	0.0161	0.0156
40.75	0.01616	0.0156
40.8	0.0162	0.0156
40.85	0.01601	0.0156
40.9	0.01605	0.0156
40.95	0.01616	0.0156
41	0.01615	0.0156
41.05	0.0162	0.0156
41.1	0.01619	0.0156
41.15	0.01617	0.0156
41.2	0.01617	0.0156
41.25	0.0162	0.0156
41.3	0.01614	0.0156
41.35	0.01624	0.0156
41.4	0.01622	0.0156
41.45	0.01624	0.0156
41.5	0.01637	0.0156
41.55	0.0163	0.0156
41.6	0.01639	0.0156
41.65	0.01636	0.0156
41.7	0.01638	0.0156
41.75	0.01645	0.0156
41.8	0.01637	0.0156
41.85	0.01642	0.0156
41.9	0.01656	0.0156
41.95	0.01663	0.0156
42	0.01663	0.0156
42.05	0.01645	0.0156
42.1	0.01649	0.0156
42.15	0.01661	0.0156
42.2	0.01653	0.0156
42.25	0.01645	0.0156
42.3	0.01649	0.0156
42.35	0.01636	0.0156
42.4	0.01634	0.0156
42.45	0.01633	0.0156
42.5	0.01621	0.0156
42.55	0.01612	0.0156
42.6	0.01622	0.0156
42.65	0.01624	0.0156
42.7	0.01622	0.0156
42.75	0.01613	0.0156
42.8	0.01612	0.0156
42.85	0.01627	0.0156
42.9	0.01629	0.0156
42.95	0.01623	0.0156
43	0.01629	0.0156
43.05	0.01631	0.0156
43.1	0.01635	0.0156
43.15	0.0163	0.0156
43.2	0.01628	0.0156
43.25	0.0164	0.0156
43.3	0.01626	0.0156
43.35	0.01623	0.0156
43.4	0.01637	0.0156
43.45	0.0163	0.0156
43.5	0.01623	0.0156
43.55	0.01604	0.0156
43.6	0.01596	0.0156
43.65	0.01598	0.0156
43.7	0.01589	0.0156
43.75	0.01592	0.0156
43.8	0.016	0.0156
43.85	0.01588	0.0156
43.9	0.01574	0.0156
43.95	0.01579	0.0156
44	0.01581	0.0156
44.05	0.01573	0.0156
44.1	0.01571	0.0156
44.15	0.01571	0.0156
44.2	0.01586	0.0156
44.25	0.01577	0.0156
44.3	0.01574	0.0156
44.35	0.01578	0.0156
44.4	0.0158	0.0156
44.45	0.01591	0.0156
44.5	0.01587	0.0156
44.55	0.01595	0.0156
44.6	0.01586	0.0156
44.65	0.01606	0.0156
44.7	0.01592	0.0156
44.75	0.01589	0.0156
44.8	0.01586	0.0156
44.85	0.01577	0.0156
44.9	0.01587	0.0156
44.95	0.01584	0.0156
45	0.01588	0.0156
45.05	0.01579	0.0156
45.1	0.01568	0.0156
45.15	0.0158	0.0156
45.2	0.01584	0.0156
45.25	0.01575	0.0156
45.3	0.01571	0.0156
45.35	0.01568	0.0156
45.4	0.01575	0.0156
45.45	0.01587	0.0156
45.5	0.01577	0.0156
45.55	0.01587	0.0156
45.6	0.01593	0.0156
45.65	0.01579	0.0156
45.7	0.0158	0.0156
45.75	0.0159	0.0156
45.8	0.01594	0.0156
45.85	0.01593	0.0156
45.9	0.01604	0.0156
45.95	0.01594	0.0156
46	0.016	0.0156
46.05	0.01605	0.0156
46.1	0.01599	0.0156
46.15	0.01595	0.0156
46.2	0.01599	0.0156
46.25	0.01591	0.0156
46.3	0.01601	0.0156
46.35	0.01605	0.0156
46.4	0.01596	0.0156
46.45	0.01592	0.0156
46.5	0.01599	0.0156
46.55	0.01593	0.0156
46.6	0.01601	0.0156
46.65	0.01603	0.0156
46.7	0.016	0.0156
46.75	0.01605	0.0156
46.8	0.01618	0.0156
46.85	0.01623	0.0156
46.9	0.01623	0.0156
46.95	0.01617	0.0156
47	0.01619	0.0156
47.05	0.01622	0.0156
47.1	0.01631	0.0156
47.15	0.01634	0.0156
47.2	0.01648	0.0156
47.25	0.01644	0.0156
47.3	0.0164	0.0156
47.35	0.01652	0.0156
47.4	0.01659	0.0156
47.45	0.01649	0.0156
47.5	0.01652	0.0156
47.55	0.01644	0.0156
47.6	0.01651	0.0156
47.65	0.01664	0.0156
47.7	0.01663	0.0156
47.75	0.01661	0.0156
47.8	0.01666	0.0156
47.85	0.01658	0.0156
47.9	0.01669	0.0156
47.95	0.01666	0.0156
48	0.01666	0.0156
48.05	0.01658	0.0156
48.1	0.01665	0.0156
48.15	0.01662	0.0156
48.2	0.01674	0.0156
48.25	0.01684	0.0156
48.3	0.01681	0.0156
48.35	0.01682	0.0156
48.4	0.01678	0.0156
48.45	0.01682	0.0156
48.5	0.01691	0.0156
48.55	0.01692	0.0156
48.6	0.01701	0.0156
48.65	0.01697	0.0156
48.7	0.01704	0.0156
48.75	0.01704	0.0156
48.8	0.01714	0.0156
48.85	0.01714	0.0156
48.9	0.01711	0.0156
48.95	0.01717	0.0156
49	0.01707	0.0156
49.05	0.01714	0.0156
49.1	0.0172	0.0156
49.15	0.01726	0.0156
49.2	0.01725	0.0156
49.25	0.01742	0.0156
49.3	0.01739	0.0156
49.35	0.01722	0.0156
49.4	0.01718	0.0156
49.45	0.01722	0.0156
49.5	0.01718	0.0156
49.55	0.0172	0.0156
49.6	0.01729	0.0156
49.65	0.01731	0.0156
49.7	0.01746	0.0156
49.75	0.01743	0.0156
49.8	0.01743	0.0156
49.85	0.01742	0.0156
49.9	0.01744	0.0156
49.95	0.0173	0.0156
50	0.01744	0.0156

## Sheet: Fig3b inset
Wavelength	1 ms	2 ms	3 ms	4 ms	5 ms	6 ms	7 ms	8 ms	9 ms	10 ms
188.417	0.00888	0.00643	0.01222	0.01514	0.01164	0.01514	0.00844	0.00327	0.01134	0.00902
190.587	0.00888	0.00643	0.01222	0.01514	0.01164	0.01514	0.00844	0.00327	0.01134	0.00902
192.757	0.01159	0.01562	0.00818	0.00774	0.01293	0.01562	0.01084	0.00715	0.00995	0.01412
194.926	0.00951	0.01068	0.00995	0.01273	0.00777	0.0142	0.01155	0.00719	0.01479	0.01273
197.095	0.01082	0.00962	0.01052	0.01414	0.01293	0.01353	0.01203	0.01278	0.01505	0.01308
199.264	0.01092	0.00973	0.01033	0.00735	0.00705	0.00646	0.00587	0.01513	0.01453	0.01242
201.433	0.0122	0.01039	0.01039	0.00919	0.00799	0.0062	0.00979	0.00591	0.01431	0.01069
203.601	0.01184	0.01184	0.00855	0.01184	0.01034	0.01214	0.00677	0.00885	0.00885	0.0093
205.769	0.01277	0.0114	0.01019	0.01537	0.01537	0.01019	0.00566	0.00988	0.01537	0.01537
207.937	0.01406	0.01436	0.01224	0.00832	0.00832	0.01254	0.00862	0.00952	0.01073	0.01103
210.104	0.01053	0.014	0.01979	0.01128	0.01189	0.01008	0.01098	0.01023	0.01189	0.01008
212.271	0.01508	0.00868	0.01508	0.01141	0.01004	0.01508	0.01111	0.00929	0.01141	0.00777
214.438	0.0111	0.00956	0.00956	0.01187	0.01048	0.01171	0.01079	0.00956	0.00956	0.0131
216.604	0.01448	0.01448	0.01051	0.01448	0.01448	0.00718	0.01448	0.0093	0.01448	0.01112
218.77	0.01138	0.01276	0.01153	0.01061	0.01061	0.01061	0.01338	0.01214	0.01415	0.01061
220.936	0.01231	0.01034	0.01537	0.00988	0.01537	0.01537	0.01537	0.01537	0.01537	0.01537
223.102	0.01303	0.01381	0.01101	0.01132	0.01101	0.01444	0.01475	0.0067	0.0135	0.0067
225.267	0.01301	0.01301	0.0124	0.0124	0.0124	0.0124	0.01889	0.0124	0.01486	0.0124
227.432	0.01572	0.01139	0.01324	0.01016	0.01047	0.01355	0.01603	0.01016	0.01603	0.01016
229.596	0.01229	0.01291	0.01415	0.01076	0.01507	0.01076	0.01076	0.01291	0.01663	0.01229
231.761	0.01367	0.01351	0.01102	0.01633	0.01664	0.0132	0.01289	0.01071	0.01633	0.01289
233.924	0.01519	0.01488	0.01334	0.01365	0.01504	0.01581	0.00814	0.01365	0.00844	0.01396
236.088	0.01574	0.01373	0.01777	0.01528	0.00941	0.01249	0.01218	0.01218	0.01543	0.01497
238.251	0.02011	0.01392	0.01855	0.01392	0.01855	0.01933	0.01949	0.01361	0.01918	0.01361
240.414	0.01878	0.01955	0.01435	0.02048	0.01832	0.01894	0.01894	0.02048	0.02419	0.01405
242.577	0.02688	0.02967	0.0261	0.02425	0.02394	0.02672	0.02827	0.02271	0.02271	0.02271
244.74	0.03567	0.03489	0.03366	0.038	0.03335	0.03381	0.03212	0.03582	0.03613	0.03181
246.902	0.04406	0.04765	0.04608	0.04267	0.04329	0.04113	0.0402	0.04484	0.04236	0.04298
249.064	0.05946	0.05915	0.05699	0.0573	0.05576	0.05484	0.05761	0.05822	0.06211	0.05545
251.225	0.07124	0.06938	0.06815	0.07031	0.06923	0.07062	0.07248	0.07031	0.0731	0.07248
253.386	0.08374	0.08264	0.07887	0.08044	0.07668	0.07856	0.07715	0.07731	0.07653	0.08106
255.547	0.08159	0.08082	0.08453	0.08733	0.07928	0.08733	0.08391	0.08205	0.08267	0.08391
257.708	0.0895	0.0906	0.08934	0.08934	0.08404	0.08668	0.08172	0.08715	0.08404	0.09281
259.868	0.08985	0.08939	0.0836	0.09031	0.08939	0.0934	0.09	0.09	0.08939	0.09278
262.028	0.10214	0.09694	0.10008	0.10166	0.10309	0.0982	0.09632	0.10008	0.09632	0.09851
264.188	0.10738	0.10753	0.11047	0.10569	0.106	0.11031	0.10846	0.10661	0.106	0.10753
266.347	0.12728	0.12463	0.13027	0.1287	0.12901	0.12807	0.12619	0.12338	0.1265	0.12807
268.506	0.14575	0.14915	0.14575	0.15009	0.14422	0.14822	0.14422	0.14946	0.14483	0.14514
270.665	0.17127	0.17003	0.17562	0.17282	0.1725	0.16941	0.16818	0.17189	0.1725	0.1725
272.823	0.20087	0.19593	0.19685	0.19809	0.20149	0.19994	0.19901	0.2043	0.19809	0.19809
274.981	0.22723	0.22972	0.22382	0.22506	0.22847	0.22692	0.2232	0.22537	0.22785	0.22475
277.139	0.24716	0.25023	0.25302	0.24839	0.24746	0.24746	0.24746	0.24746	0.24349	0.24839
279.297	0.26458	0.26953	0.2672	0.26782	0.26968	0.26412	0.26412	0.26015	0.26597	0.26412
281.454	0.27308	0.2769	0.2702	0.27172	0.2693	0.2769	0.26945	0.27248	0.27156	0.27172
283.611	0.28099	0.28022	0.28022	0.28145	0.2796	0.27868	0.27868	0.2793	0.28455	0.28083
285.767	0.28291	0.2823	0.2823	0.27955	0.28414	0.28445	0.2823	0.2823	0.28261	0.2823
287.923	0.28757	0.28509	0.28386	0.28294	0.28602	0.28294	0.28571	0.28294	0.28294	0.28294
290.079	0.28605	0.28394	0.28394	0.28817	0.28424	0.28756	0.28303	0.28303	0.28695	0.28877
292.235	0.3031	0.29487	0.30187	0.29518	0.2976	0.29367	0.30187	0.29518	0.29608	0.2976
294.39	0.31194	0.31075	0.30719	0.30719	0.30454	0.30601	0.30896	0.30586	0.31194	0.30454
296.545	0.3198	0.31439	0.31284	0.31369	0.30752	0.31228	0.31228	0.31228	0.31256	0.31228
298.7	0.33232	0.32414	0.3225	0.32414	0.31977	0.32359	0.32305	0.32359	0.31761	0.32086
300.855	0.33465	0.32606	0.32102	0.31976	0.31454	0.32026	0.31976	0.31504	0.32077	0.32077
303.009	0.34613	0.33261	0.32741	0.32553	0.32448	0.32506	0.3239	0.32483	0.32436	0.32717
305.162	0.35424	0.34213	0.33548	0.33548	0.3346	0.33329	0.33219	0.3311	0.33504	0.33067
307.316	0.36229	0.34629	0.33875	0.33977	0.33594	0.33514	0.33875	0.33755	0.33634	0.33916
309.469	0.37325	0.36088	0.35095	0.34884	0.34789	0.34503	0.34427	0.34827	0.34846	0.34817
311.622	0.37952	0.37127	0.3594	0.3594	0.35413	0.35867	0.35831	0.35468	0.35703	0.35703
313.775	0.39101	0.37615	0.36872	0.36642	0.36519	0.36466	0.36484	0.36642	0.36537	0.36678
315.927	0.39539	0.38189	0.37629	0.37456	0.37464	0.37352	0.37214	0.373	0.37612	0.37283
318.079	0.3986	0.38779	0.37844	0.37862	0.37742	0.37622	0.37588	0.37862	0.37691	0.37605
320.23	0.40137	0.38896	0.38441	0.38198	0.3806	0.37819	0.38043	0.37802	0.38129	0.37974
322.382	0.40008	0.38707	0.38176	0.38176	0.37992	0.38071	0.38159	0.37756	0.38053	0.38053
324.533	0.39116	0.38317	0.37923	0.37692	0.37656	0.37585	0.37444	0.37374	0.37852	0.37692
326.684	0.38903	0.38287	0.37279	0.37406	0.37442	0.37279	0.37379	0.37351	0.3737	0.37551
328.834	0.37849	0.37315	0.37073	0.37259	0.37278	0.36981	0.3676	0.3675	0.36916	0.37241
330.984	0.37581	0.37148	0.37005	0.36909	0.367	0.36643	0.36681	0.36549	0.36776	0.36852
333.134	0.3694	0.36438	0.36534	0.36824	0.364	0.36132	0.36477	0.36246	0.36457	0.36285
335.283	0.36612	0.36709	0.36778	0.3628	0.36106	0.36261	0.36445	0.36339	0.36749	0.36827
337.433	0.36646	0.36705	0.36391	0.36587	0.36157	0.36274	0.36391	0.36313	0.36548	0.36548
339.581	0.36851	0.36979	0.36704	0.37316	0.36596	0.37316	0.36881	0.37117	0.36979	0.36881
341.73	0.36335	0.36698	0.36488	0.36736	0.36526	0.36488	0.36583	0.36298	0.36526	0.37005
343.878	0.38032	0.38169	0.38406	0.38445	0.38664	0.38268	0.38426	0.38485	0.38664	0.38327
346.026	0.37838	0.38645	0.38588	0.3855	0.38915	0.38799	0.38703	0.38665	0.38973	0.38703
348.174	0.39195	0.39573	0.40003	0.39697	0.40291	0.39926	0.39926	0.40349	0.40079	0.40022
350.321	0.39926	0.40525	0.40879	0.41122	0.41066	0.41141	0.41103	0.40655	0.41198	0.41066
352.468	0.41186	0.41923	0.42607	0.42944	0.42561	0.42944	0.42944	0.42682	0.42982	0.43001
354.615	0.42156	0.43199	0.43957	0.44012	0.43776	0.43884	0.44122	0.4403	0.43721	0.43921
356.761	0.4339	0.44705	0.45754	0.45396	0.45333	0.45754	0.45809	0.45854	0.45754	0.45845
358.908	0.43835	0.45657	0.46411	0.46325	0.46688	0.46567	0.46273	0.46463	0.47178	0.4648
361.053	0.44005	0.45949	0.46603	0.46801	0.47116	0.46933	0.4705	0.46801	0.47141	0.47217
363.199	0.4332	0.44833	0.45498	0.46098	0.46144	0.46501	0.46361	0.46377	0.46423	0.46564
365.344	0.41807	0.43348	0.44234	0.44688	0.44745	0.4456	0.44631	0.44531	0.44617	0.44759
367.489	0.39513	0.40434	0.4093	0.41407	0.41407	0.41344	0.41533	0.41647	0.41381	0.41508
369.633	0.37186	0.37486	0.38176	0.38318	0.38443	0.38568	0.38386	0.38374	0.38659	0.38614
371.778	0.34552	0.34211	0.34402	0.34724	0.34673	0.34412	0.34583	0.34593	0.34785	0.34785
373.922	0.32555	0.31579	0.31404	0.31514	0.31234	0.31202	0.31238	0.31303	0.31477	0.3144
376.065	0.30609	0.29	0.28486	0.28308	0.28308	0.28037	0.28189	0.28198	0.28282	0.28198
378.209	0.29126	0.26836	0.25993	0.25777	0.25697	0.25479	0.25578	0.25705	0.25765	0.25697
380.352	0.28054	0.25219	0.23825	0.23639	0.23532	0.23275	0.23313	0.23305	0.23593	0.23563
382.494	0.27532	0.2402	0.2235	0.22091	0.21996	0.21725	0.21747	0.21707	0.21857	0.21842
384.637	0.2708	0.23039	0.21175	0.20666	0.20418	0.20228	0.20397	0.20249	0.20503	0.20468
386.779	0.27081	0.22573	0.20335	0.19873	0.19488	0.19389	0.19375	0.19361	0.19602	0.19506
388.921	0.26883	0.22001	0.19734	0.19088	0.18775	0.18519	0.1864	0.18492	0.18735	0.18714
391.062	0.26912	0.21646	0.19133	0.1841	0.18126	0.17989	0.17983	0.17896	0.18092	0.18116
393.203	0.26454	0.21376	0.18704	0.18184	0.17809	0.17475	0.17573	0.17612	0.17786	0.17606
395.344	0.25899	0.21012	0.18373	0.17837	0.17539	0.17275	0.17294	0.17253	0.17539	0.17378
397.485	0.25144	0.20466	0.18155	0.17655	0.1728	0.17065	0.17116	0.16996	0.17255	0.17223
399.625	0.24147	0.19999	0.17938	0.1752	0.17249	0.17055	0.17099	0.17002	0.17237	0.17149
401.765	0.22971	0.19398	0.17604	0.17363	0.17097	0.16803	0.16897	0.16853	0.17053	0.16978
403.905	0.22012	0.18766	0.1748	0.17066	0.16793	0.16624	0.16702	0.16728	0.16929	0.16812
406.044	0.20908	0.18376	0.17025	0.16757	0.16573	0.1643	0.16539	0.16532	0.166	0.16668
408.183	0.20244	0.17915	0.16856	0.16662	0.1643	0.16362	0.16405	0.16305	0.16512	0.16548
410.322	0.19568	0.17684	0.16712	0.16691	0.16395	0.16181	0.16259	0.16331	0.1636	0.16302
412.46	0.19328	0.17566	0.16819	0.1672	0.1655	0.16332	0.1648	0.16564	0.16642	0.16452
414.598	0.19133	0.17594	0.16904	0.16768	0.16706	0.16394	0.16536	0.16496	0.1674	0.16618
416.736	0.19166	0.17799	0.1711	0.17057	0.16828	0.16815	0.16756	0.16799	0.16946	0.16952
418.874	0.19078	0.18029	0.17368	0.17324	0.17179	0.16991	0.17135	0.17079	0.17267	0.17255
421.011	0.19129	0.18059	0.17606	0.17714	0.17438	0.17343	0.17343	0.17211	0.17549	0.17474
423.148	0.19166	0.18235	0.17894	0.17869	0.17685	0.1759	0.1764	0.17539	0.17736	0.17792
425.284	0.19172	0.18329	0.18052	0.1809	0.17838	0.17698	0.17803	0.17708	0.17898	0.17808
427.421	0.18878	0.18327	0.18002	0.17992	0.17817	0.17683	0.17788	0.17703	0.17887	0.17897
429.556	0.18656	0.18129	0.17817	0.17841	0.17769	0.17626	0.17654	0.17647	0.17712	0.17802
431.692	0.18376	0.17893	0.177	0.177	0.17535	0.1749	0.17554	0.17499	0.17672	0.1765
433.827	0.18154	0.17707	0.17447	0.17614	0.17407	0.1718	0.1735	0.17335	0.17513	0.17443
435.962	0.17823	0.17462	0.17369	0.1736	0.17258	0.17036	0.17133	0.17207	0.17294	0.17237
438.097	0.17713	0.17388	0.17162	0.17263	0.17113	0.16971	0.17101	0.1702	0.17269	0.17138
440.232	0.17582	0.17329	0.17164	0.17227	0.17103	0.16906	0.17044	0.16964	0.17183	0.17097
442.366	0.17526	0.17302	0.17117	0.17249	0.17055	0.1692	0.17076	0.17113	0.1721	0.17121
444.5	0.17635	0.17427	0.17211	0.17318	0.17147	0.16988	0.17077	0.1717	0.17237	0.17204
446.633	0.17682	0.17447	0.17311	0.17467	0.17197	0.17131	0.17261	0.17192	0.17402	0.17303
448.766	0.17697	0.17541	0.17414	0.17512	0.17352	0.17217	0.17352	0.17304	0.17519	0.17355
450.899	0.17943	0.1789	0.17658	0.17723	0.17532	0.17514	0.17575	0.17483	0.17705	0.17651
453.032	0.18196	0.18063	0.17883	0.17903	0.17784	0.17679	0.17724	0.17734	0.17974	0.17874
455.164	0.18538	0.1835	0.18206	0.18325	0.18099	0.17946	0.18122	0.18056	0.18223	0.18216
457.296	0.18765	0.18732	0.1846	0.18525	0.18373	0.18268	0.18343	0.1832	0.1856	0.1846
459.428	0.19124	0.19005	0.18797	0.18962	0.1867	0.18582	0.18712	0.18607	0.18933	0.18768
461.559	0.19555	0.19406	0.19283	0.19375	0.19155	0.19064	0.19149	0.19088	0.19293	0.19195
463.69	0.20048	0.20026	0.19892	0.19957	0.19775	0.19615	0.19669	0.19683	0.19898	0.19803
465.821	0.2055	0.2071	0.20524	0.20629	0.2041	0.20286	0.20393	0.204	0.20546	0.20472
467.951	0.21168	0.2131	0.21173	0.21299	0.21137	0.20941	0.21113	0.2101	0.21234	0.21186
470.081	0.21842	0.22029	0.21956	0.22107	0.21924	0.21753	0.21907	0.21865	0.22068	0.21964
472.211	0.22414	0.2274	0.22737	0.22819	0.22701	0.22523	0.22646	0.22659	0.22787	0.22784
474.34	0.22944	0.23325	0.23281	0.23433	0.23267	0.23084	0.23212	0.232	0.23359	0.23329
476.47	0.23381	0.23843	0.2378	0.2392	0.23739	0.23635	0.23721	0.23734	0.23816	0.23889
478.598	0.23807	0.24258	0.2432	0.24417	0.2432	0.24063	0.24226	0.24215	0.24414	0.24334
480.727	0.24103	0.24646	0.24587	0.2478	0.24524	0.24492	0.2452	0.24555	0.24729	0.24575
482.855	0.24532	0.25071	0.25037	0.251	0.24966	0.24833	0.24979	0.24922	0.25129	0.24974
484.983	0.24985	0.25535	0.25436	0.25544	0.25328	0.25208	0.25293	0.25375	0.25539	0.25488
487.111	0.25419	0.25998	0.25858	0.25961	0.25787	0.25652	0.25732	0.25752	0.2594	0.25897
489.238	0.25826	0.26293	0.26335	0.26339	0.26085	0.2602	0.2611	0.26095	0.2624	0.26232
491.365	0.26065	0.26586	0.26489	0.26621	0.26425	0.26321	0.26388	0.26343	0.26489	0.26405
493.492	0.26484	0.27091	0.27034	0.27114	0.26988	0.26881	0.26977	0.26931	0.27059	0.26981
495.618	0.26933	0.27666	0.27562	0.27761	0.27616	0.27465	0.27535	0.2739	0.2767	0.27603
497.745	0.27414	0.28163	0.28123	0.28348	0.28186	0.28091	0.2823	0.2817	0.28334	0.28316
499.87	0.27748	0.28704	0.28757	0.28999	0.28616	0.28609	0.28757	0.2873	0.2892	0.2873
501.996	0.28038	0.29164	0.29315	0.29447	0.29325	0.29164	0.29315	0.29266	0.29354	0.29398
504.121	0.28317	0.29589	0.29831	0.29963	0.29806	0.29723	0.29821	0.29781	0.29991	0.29902
506.246	0.28653	0.29972	0.30278	0.30545	0.30455	0.30329	0.3037	0.30324	0.30602	0.30473
508.37	0.28817	0.30296	0.30627	0.30817	0.30755	0.30678	0.30755	0.30771	0.30905	0.30889
510.495	0.29029	0.30651	0.30898	0.31057	0.30916	0.30988	0.31004	0.3107	0.31256	0.31117
512.619	0.29023	0.3058	0.30905	0.31262	0.31114	0.31022	0.31134	0.31017	0.31242	0.31211
514.742	0.29112	0.30618	0.31006	0.31249	0.31087	0.30965	0.31117	0.31188	0.31269	0.31208
516.866	0.2903	0.30477	0.30809	0.31048	0.30893	0.30769	0.31013	0.30938	0.31113	0.30963
518.989	0.29054	0.30567	0.30743	0.30895	0.30826	0.30782	0.30865	0.30807	0.31121	0.3088
521.111	0.28994	0.30363	0.30652	0.30823	0.30664	0.30583	0.30707	0.30669	0.30847	0.30765
523.234	0.29016	0.30471	0.30626	0.30937	0.30678	0.30546	0.30673	0.30725	0.30881	0.30786
525.356	0.2909	0.30373	0.30607	0.30879	0.30648	0.30519	0.30653	0.30588	0.30718	0.30681
527.478	0.28951	0.30453	0.30739	0.30917	0.30771	0.30671	0.30785	0.30694	0.30977	0.30817
529.599	0.28925	0.30443	0.30757	0.30996	0.30959	0.30807	0.30991	0.3101	0.31078	0.31083
531.72	0.28894	0.30573	0.3105	0.31268	0.31112	0.31024	0.31158	0.31208	0.31383	0.31231
533.841	0.28675	0.30527	0.31014	0.31405	0.31238	0.31275	0.31377	0.31343	0.31447	0.31415
535.962	0.28397	0.30491	0.31073	0.31513	0.314	0.31333	0.31433	0.31415	0.31692	0.31466
538.082	0.28223	0.3037	0.31193	0.31728	0.31594	0.31555	0.31671	0.31651	0.31911	0.31762
540.202	0.27805	0.3016	0.31092	0.31529	0.31534	0.31485	0.31587	0.31536	0.31709	0.31675
542.322	0.27243	0.29728	0.30778	0.31268	0.31223	0.31298	0.31357	0.31273	0.31382	0.31412
544.441	0.26579	0.29188	0.30243	0.30742	0.30752	0.30702	0.3092	0.30715	0.31073	0.30885
546.56	0.25597	0.2824	0.29306	0.29816	0.2978	0.29775	0.29888	0.29893	0.30032	0.30058
[truncated: 88 more rows]

## Sheet: Fig3c
Time (s)	Abs at 475 nm
0.01	0.2247
0.02	0.22537
0.03	0.22388
0.04	0.22337
[truncated: 496 more rows]

## Sheet: Fig3c inset
Wavelength	10 ms	50 ms	100 ms	300 ms	500 ms	1 s	2 s	5 s
[truncated: 256 more rows]

[truncated: 16 more sheets: Fig3d, Fig3d inset, Fig7a (2), Fig7a, Supplementary Figure 2, SuppFig3a, SuppFig3b, SuppFig13a, SuppFig13b, SuppFig13c, SuppFig13d, SuppFig14a, SuppFig14b, SuppFig14c, SuppFig14d, SuppFig15]
